# Supplementary material for: Metamizole-Associated Adverse Events: A Systematic Review and Meta-Analysis
Source: PLoS One. 2015 Apr 13;10(4):e0122918. doi: 10.1371/journal.pone.0122918 (PMC4405027; doi:10.1371/journal.pone.0122918)
Supplement: S1 Dataset — (XML) [file pone.0122918.s001.xml]

<?xml version="1.0" encoding="UTF-8"?><worksheet xmlns="http://schemas.openxmlformats.org/spreadsheetml/2006/main" xmlns:r="http://schemas.openxmlformats.org/officeDocument/2006/relationships"><sheetFormatPr defaultRowHeight="15"/><sheetData><row r="1"><c r="A1" t="s"><v>0</v></c><c r="B1" t="s"><v>80</v></c><c r="C1" t="s"><v>81</v></c><c r="D1" t="s"><v>101</v></c><c r="E1" t="s"><v>122</v></c><c r="F1" t="s"><v>124</v></c><c r="G1" t="s"><v>142</v></c><c r="H1" t="s"><v>144</v></c><c r="I1" t="s"><v>156</v></c><c r="J1" t="s"><v>157</v></c><c r="K1" t="s"><v>162</v></c><c r="L1" t="s"><v>163</v></c><c r="M1" t="s"><v>165</v></c><c r="N1" t="s"><v>166</v></c><c r="O1" t="s"><v>169</v></c><c r="P1" t="s"><v>171</v></c><c r="Q1" t="s"><v>175</v></c><c r="R1" t="s"><v>176</v></c><c r="S1" t="s"><v>178</v></c><c r="T1" t="s"><v>179</v></c><c r="U1" t="s"><v>184</v></c><c r="V1" t="s"><v>185</v></c><c r="W1" t="s"><v>186</v></c><c r="X1" t="s"><v>187</v></c><c r="Y1" t="s"><v>188</v></c><c r="Z1" t="s"><v>189</v></c><c r="AA1" t="s"><v>190</v></c><c r="AB1" t="s"><v>191</v></c><c r="AC1" t="s"><v>193</v></c><c r="AD1" t="s"><v>194</v></c><c r="AE1" t="s"><v>195</v></c><c r="AF1" t="s"><v>196</v></c><c r="AG1" t="s"><v>199</v></c><c r="AH1" t="s"><v>200</v></c><c r="AI1" t="s"><v>201</v></c><c r="AJ1" t="s"><v>202</v></c><c r="AK1" t="s"><v>203</v></c><c r="AL1" t="s"><v>204</v></c><c r="AM1" t="s"><v>206</v></c><c r="AN1" t="s"><v>207</v></c><c r="AO1" t="s"><v>209</v></c><c r="AP1" t="s"><v>210</v></c><c r="AQ1" t="s"><v>211</v></c><c r="AR1" t="s"><v>212</v></c><c r="AS1" t="s"><v>213</v></c><c r="AT1" t="s"><v>214</v></c><c r="AU1" t="s"><v>215</v></c><c r="AV1" t="s"><v>216</v></c><c r="AW1" t="s"><v>220</v></c><c r="AX1" t="s"><v>221</v></c><c r="AY1" t="s"><v>222</v></c><c r="AZ1" t="s"><v>224</v></c><c r="BA1" t="s"><v>225</v></c><c r="BB1" t="s"><v>226</v></c><c r="BC1" t="s"><v>227</v></c><c r="BD1" t="s"><v>228</v></c><c r="BE1" t="s"><v>229</v></c><c r="BF1" t="s"><v>230</v></c><c r="BG1" t="s"><v>231</v></c><c r="BH1" t="s"><v>232</v></c><c r="BI1" t="s"><v>233</v></c><c r="BJ1" t="s"><v>234</v></c><c r="BK1" t="s"><v>235</v></c><c r="BL1" t="s"><v>237</v></c><c r="BM1" t="s"><v>238</v></c><c r="BN1" t="s"><v>239</v></c><c r="BO1" t="s"><v>240</v></c><c r="BP1" t="s"><v>241</v></c><c r="BQ1" t="s"><v>242</v></c><c r="BR1" t="s"><v>243</v></c><c r="BS1" t="s"><v>244</v></c><c r="BT1" t="s"><v>245</v></c><c r="BU1" t="s"><v>246</v></c><c r="BV1" t="s"><v>247</v></c><c r="BW1" t="s"><v>248</v></c><c r="BX1" t="s"><v>250</v></c><c r="BY1" t="s"><v>251</v></c><c r="BZ1" t="s"><v>252</v></c><c r="CA1" t="s"><v>253</v></c><c r="CB1" t="s"><v>254</v></c><c r="CC1" t="s"><v>255</v></c><c r="CD1" t="s"><v>256</v></c><c r="CE1" t="s"><v>257</v></c><c r="CF1" t="s"><v>258</v></c><c r="CG1" t="s"><v>259</v></c><c r="CH1" t="s"><v>260</v></c><c r="CI1" t="s"><v>261</v></c><c r="CJ1" t="s"><v>262</v></c><c r="CK1" t="s"><v>263</v></c><c r="CL1" t="s"><v>264</v></c><c r="CM1" t="s"><v>265</v></c><c r="CN1" t="s"><v>266</v></c><c r="CO1" t="s"><v>267</v></c><c r="CP1" t="s"><v>268</v></c><c r="CQ1" t="s"><v>269</v></c><c r="CR1" t="s"><v>270</v></c><c r="CS1" t="s"><v>271</v></c><c r="CT1" t="s"><v>272</v></c><c r="CU1" t="s"><v>273</v></c><c r="CV1" t="s"><v>274</v></c><c r="CW1" t="s"><v>276</v></c><c r="CX1" t="s"><v>277</v></c><c r="CY1" t="s"><v>278</v></c><c r="CZ1" t="s"><v>279</v></c><c r="DA1" t="s"><v>280</v></c><c r="DB1" t="s"><v>281</v></c><c r="DC1" t="s"><v>282</v></c><c r="DD1" t="s"><v>283</v></c><c r="DE1" t="s"><v>284</v></c><c r="DF1" t="s"><v>285</v></c><c r="DG1" t="s"><v>287</v></c><c r="DH1" t="s"><v>288</v></c><c r="DI1" t="s"><v>289</v></c><c r="DJ1" t="s"><v>290</v></c><c r="DK1" t="s"><v>291</v></c><c r="DL1" t="s"><v>292</v></c><c r="DM1" t="s"><v>293</v></c><c r="DN1" t="s"><v>294</v></c><c r="DO1" t="s"><v>295</v></c><c r="DP1" t="s"><v>296</v></c><c r="DQ1" t="s"><v>297</v></c><c r="DR1" t="s"><v>298</v></c><c r="DS1" t="s"><v>299</v></c><c r="DT1" t="s"><v>300</v></c><c r="DU1" t="s"><v>301</v></c><c r="DV1" t="s"><v>302</v></c><c r="DW1" t="s"><v>303</v></c><c r="DX1" t="s"><v>304</v></c><c r="DY1" t="s"><v>305</v></c><c r="DZ1" t="s"><v>306</v></c><c r="EA1" t="s"><v>307</v></c><c r="EB1" t="s"><v>308</v></c><c r="EC1" t="s"><v>309</v></c><c r="ED1" t="s"><v>310</v></c><c r="EE1" t="s"><v>311</v></c><c r="EF1" t="s"><v>312</v></c><c r="EG1" t="s"><v>313</v></c><c r="EH1" t="s"><v>314</v></c><c r="EI1" t="s"><v>315</v></c><c r="EJ1" t="s"><v>316</v></c><c r="EK1" t="s"><v>317</v></c><c r="EL1" t="s"><v>318</v></c><c r="EM1" t="s"><v>319</v></c><c r="EN1" t="s"><v>320</v></c><c r="EO1" t="s"><v>321</v></c><c r="EP1" t="s"><v>323</v></c><c r="EQ1" t="s"><v>324</v></c><c r="ER1" t="s"><v>326</v></c><c r="ES1" t="s"><v>327</v></c><c r="ET1" t="s"><v>330</v></c><c r="EU1" t="s"><v>331</v></c><c r="EV1" t="s"><v>333</v></c><c r="EW1" t="s"><v>334</v></c><c r="EX1" t="s"><v>335</v></c><c r="EY1" t="s"><v>336</v></c><c r="EZ1" t="s"><v>338</v></c><c r="FA1" t="s"><v>339</v></c><c r="FB1" t="s"><v>341</v></c><c r="FC1" t="s"><v>342</v></c><c r="FD1" t="s"><v>343</v></c><c r="FE1" t="s"><v>344</v></c><c r="FF1" t="s"><v>345</v></c><c r="FG1" t="s"><v>346</v></c><c r="FH1" t="s"><v>347</v></c><c r="FI1" t="s"><v>348</v></c><c r="FJ1" t="s"><v>349</v></c><c r="FK1" t="s"><v>350</v></c><c r="FL1" t="s"><v>351</v></c><c r="FM1" t="s"><v>352</v></c><c r="FN1" t="s"><v>354</v></c><c r="FO1" t="s"><v>355</v></c><c r="FP1" t="s"><v>356</v></c><c r="FQ1" t="s"><v>357</v></c><c r="FR1" t="s"><v>361</v></c><c r="FS1" t="s"><v>362</v></c><c r="FT1" t="s"><v>363</v></c><c r="FU1" t="s"><v>364</v></c><c r="FV1" t="s"><v>365</v></c><c r="FW1" t="s"><v>366</v></c><c r="FX1" t="s"><v>367</v></c><c r="FY1" t="s"><v>368</v></c><c r="FZ1" t="s"><v>369</v></c><c r="GA1" t="s"><v>370</v></c><c r="GB1" t="s"><v>371</v></c><c r="GC1" t="s"><v>372</v></c><c r="GD1" t="s"><v>373</v></c><c r="GE1" t="s"><v>374</v></c><c r="GF1" t="s"><v>375</v></c><c r="GG1" t="s"><v>376</v></c><c r="GH1" t="s"><v>377</v></c><c r="GI1" t="s"><v>378</v></c><c r="GJ1" t="s"><v>380</v></c><c r="GK1" t="s"><v>381</v></c><c r="GL1" t="s"><v>382</v></c><c r="GM1" t="s"><v>384</v></c><c r="GN1" t="s"><v>385</v></c><c r="GO1" t="s"><v>386</v></c><c r="GP1" t="s"><v>387</v></c><c r="GQ1" t="s"><v>388</v></c><c r="GR1" t="s"><v>389</v></c><c r="GS1" t="s"><v>390</v></c><c r="GT1" t="s"><v>391</v></c><c r="GU1" t="s"><v>392</v></c><c r="GV1" t="s"><v>393</v></c><c r="GW1" t="s"><v>394</v></c><c r="GX1" t="s"><v>395</v></c><c r="GY1" t="s"><v>396</v></c><c r="GZ1" t="s"><v>397</v></c><c r="HA1" t="s"><v>398</v></c><c r="HB1" t="s"><v>399</v></c><c r="HC1" t="s"><v>400</v></c><c r="HD1" t="s"><v>401</v></c><c r="HE1" t="s"><v>402</v></c><c r="HF1" t="s"><v>403</v></c><c r="HG1" t="s"><v>404</v></c><c r="HH1" t="s"><v>405</v></c><c r="HI1" t="s"><v>406</v></c><c r="HJ1" t="s"><v>407</v></c><c r="HK1" t="s"><v>408</v></c><c r="HL1" t="s"><v>409</v></c><c r="HM1" t="s"><v>410</v></c><c r="HN1" t="s"><v>411</v></c><c r="HO1" t="s"><v>413</v></c><c r="HP1" t="s"><v>414</v></c><c r="HQ1" t="s"><v>415</v></c><c r="HR1" t="s"><v>416</v></c><c r="HS1" t="s"><v>417</v></c><c r="HT1" t="s"><v>418</v></c><c r="HU1" t="s"><v>419</v></c><c r="HV1" t="s"><v>420</v></c><c r="HW1" t="s"><v>421</v></c><c r="HX1" t="s"><v>422</v></c><c r="HY1" t="s"><v>423</v></c><c r="HZ1" t="s"><v>424</v></c><c r="IA1" t="s"><v>425</v></c><c r="IB1" t="s"><v>426</v></c><c r="IC1" t="s"><v>427</v></c><c r="ID1" t="s"><v>428</v></c><c r="IE1" t="s"><v>429</v></c><c r="IF1" t="s"><v>430</v></c><c r="IG1" t="s"><v>431</v></c><c r="IH1" t="s"><v>432</v></c><c r="II1" t="s"><v>433</v></c><c r="IJ1" t="s"><v>434</v></c><c r="IK1" t="s"><v>435</v></c><c r="IL1" t="s"><v>436</v></c><c r="IM1" t="s"><v>437</v></c><c r="IN1" t="s"><v>438</v></c><c r="IO1" t="s"><v>439</v></c><c r="IP1" t="s"><v>440</v></c><c r="IQ1" t="s"><v>441</v></c><c r="IR1" t="s"><v>442</v></c><c r="IS1" t="s"><v>443</v></c><c r="IT1" t="s"><v>444</v></c><c r="IU1" t="s"><v>445</v></c><c r="IV1" t="s"><v>446</v></c><c r="IW1" t="s"><v>447</v></c><c r="IX1" t="s"><v>448</v></c><c r="IY1" t="s"><v>449</v></c><c r="IZ1" t="s"><v>450</v></c><c r="JA1" t="s"><v>451</v></c><c r="JB1" t="s"><v>452</v></c><c r="JC1" t="s"><v>453</v></c><c r="JD1" t="s"><v>454</v></c><c r="JE1" t="s"><v>455</v></c><c r="JF1" t="s"><v>456</v></c><c r="JG1" t="s"><v>457</v></c><c r="JH1" t="s"><v>458</v></c><c r="JI1" t="s"><v>459</v></c><c r="JJ1" t="s"><v>460</v></c><c r="JK1" t="s"><v>461</v></c><c r="JL1" t="s"><v>462</v></c><c r="JM1" t="s"><v>463</v></c><c r="JN1" t="s"><v>464</v></c><c r="JO1" t="s"><v>465</v></c><c r="JP1" t="s"><v>466</v></c><c r="JQ1" t="s"><v>467</v></c><c r="JR1" t="s"><v>468</v></c><c r="JS1" t="s"><v>469</v></c><c r="JT1" t="s"><v>470</v></c><c r="JU1" t="s"><v>471</v></c><c r="JV1" t="s"><v>472</v></c><c r="JW1" t="s"><v>473</v></c></row><row r="2"><c r="A2" t="s"><v>1</v></c><c r="B2" s="0"><v>1000</v></c><c r="C2" t="s"><v>82</v></c><c r="D2" t="s"><v>82</v></c><c r="E2" t="s"><v>82</v></c><c r="F2" t="s"><v>82</v></c><c r="G2" t="s"><v>82</v></c><c r="H2" t="s"><v>82</v></c><c r="I2" t="s"><v>82</v></c><c r="J2" t="s"><v>82</v></c><c r="K2" t="s"><v>82</v></c><c r="L2" t="s"><v>82</v></c><c r="M2" t="s"><v>82</v></c><c r="N2" t="s"><v>82</v></c><c r="O2" t="s"><v>82</v></c><c r="P2" t="s"><v>82</v></c><c r="Q2" t="s"><v>88</v></c><c r="R2" t="s"><v>150</v></c><c r="S2" t="s"><v>82</v></c><c r="T2" t="s"><v>82</v></c><c r="U2" t="s"><v>82</v></c><c r="V2" t="s"><v>82</v></c><c r="W2" t="s"><v>82</v></c><c r="X2" t="s"><v>82</v></c><c r="Y2" t="s"><v>82</v></c><c r="Z2" t="s"><v>82</v></c><c r="AA2" t="s"><v>82</v></c><c r="AB2" t="s"><v>82</v></c><c r="AC2" t="s"><v>82</v></c><c r="AD2" t="s"><v>82</v></c><c r="AE2" t="s"><v>82</v></c><c r="AF2" t="s"><v>82</v></c><c r="AG2" t="s"><v>82</v></c><c r="AH2" t="s"><v>82</v></c><c r="AI2" t="s"><v>82</v></c><c r="AJ2" t="s"><v>82</v></c><c r="AK2" t="s"><v>88</v></c><c r="AL2" t="s"><v>150</v></c><c r="AM2" t="s"><v>82</v></c><c r="AN2" t="s"><v>82</v></c><c r="AO2" t="s"><v>82</v></c><c r="AP2" t="s"><v>82</v></c><c r="AQ2" t="s"><v>82</v></c><c r="AR2" t="s"><v>82</v></c><c r="AS2" t="s"><v>82</v></c><c r="AT2" t="s"><v>82</v></c><c r="AU2" t="s"><v>98</v></c><c r="AV2" t="s"><v>114</v></c><c r="AW2" s="0"/><c r="AX2" t="s"><v>82</v></c><c r="AY2" t="s"><v>82</v></c><c r="AZ2" t="s"><v>82</v></c><c r="BA2" t="s"><v>82</v></c><c r="BB2" t="s"><v>82</v></c><c r="BC2" t="s"><v>82</v></c><c r="BD2" t="s"><v>82</v></c><c r="BE2" t="s"><v>82</v></c><c r="BF2" t="s"><v>82</v></c><c r="BG2" t="s"><v>82</v></c><c r="BH2" t="s"><v>82</v></c><c r="BI2" t="s"><v>82</v></c><c r="BJ2" t="s"><v>82</v></c><c r="BK2" t="s"><v>82</v></c><c r="BL2" t="s"><v>90</v></c><c r="BM2" t="s"><v>104</v></c><c r="BN2" t="s"><v>82</v></c><c r="BO2" t="s"><v>82</v></c><c r="BP2" t="s"><v>82</v></c><c r="BQ2" t="s"><v>82</v></c><c r="BR2" t="s"><v>82</v></c><c r="BS2" t="s"><v>82</v></c><c r="BT2" t="s"><v>82</v></c><c r="BU2" t="s"><v>82</v></c><c r="BV2" t="s"><v>82</v></c><c r="BW2" t="s"><v>82</v></c><c r="BX2" t="s"><v>82</v></c><c r="BY2" t="s"><v>82</v></c><c r="BZ2" t="s"><v>82</v></c><c r="CA2" t="s"><v>82</v></c><c r="CB2" t="s"><v>82</v></c><c r="CC2" t="s"><v>82</v></c><c r="CD2" t="s"><v>82</v></c><c r="CE2" t="s"><v>82</v></c><c r="CF2" t="s"><v>85</v></c><c r="CG2" t="s"><v>151</v></c><c r="CH2" t="s"><v>82</v></c><c r="CI2" t="s"><v>82</v></c><c r="CJ2" t="s"><v>82</v></c><c r="CK2" t="s"><v>82</v></c><c r="CL2" t="s"><v>82</v></c><c r="CM2" t="s"><v>82</v></c><c r="CN2" t="s"><v>82</v></c><c r="CO2" t="s"><v>82</v></c><c r="CP2" t="s"><v>85</v></c><c r="CQ2" t="s"><v>151</v></c><c r="CR2" s="0"/><c r="CS2" t="s"><v>82</v></c><c r="CT2" t="s"><v>82</v></c><c r="CU2" t="s"><v>82</v></c><c r="CV2" t="s"><v>82</v></c><c r="CW2" t="s"><v>82</v></c><c r="CX2" t="s"><v>82</v></c><c r="CY2" t="s"><v>82</v></c><c r="CZ2" t="s"><v>82</v></c><c r="DA2" t="s"><v>82</v></c><c r="DB2" t="s"><v>82</v></c><c r="DC2" t="s"><v>82</v></c><c r="DD2" t="s"><v>82</v></c><c r="DE2" t="s"><v>82</v></c><c r="DF2" t="s"><v>82</v></c><c r="DG2" t="s"><v>82</v></c><c r="DH2" t="s"><v>82</v></c><c r="DI2" t="s"><v>82</v></c><c r="DJ2" t="s"><v>82</v></c><c r="DK2" t="s"><v>82</v></c><c r="DL2" t="s"><v>82</v></c><c r="DM2" t="s"><v>82</v></c><c r="DN2" t="s"><v>82</v></c><c r="DO2" t="s"><v>82</v></c><c r="DP2" t="s"><v>82</v></c><c r="DQ2" t="s"><v>82</v></c><c r="DR2" t="s"><v>82</v></c><c r="DS2" t="s"><v>82</v></c><c r="DT2" t="s"><v>82</v></c><c r="DU2" t="s"><v>82</v></c><c r="DV2" t="s"><v>82</v></c><c r="DW2" t="s"><v>82</v></c><c r="DX2" t="s"><v>82</v></c><c r="DY2" t="s"><v>82</v></c><c r="DZ2" t="s"><v>82</v></c><c r="EA2" t="s"><v>82</v></c><c r="EB2" t="s"><v>82</v></c><c r="EC2" t="s"><v>82</v></c><c r="ED2" t="s"><v>82</v></c><c r="EE2" t="s"><v>82</v></c><c r="EF2" t="s"><v>82</v></c><c r="EG2" t="s"><v>82</v></c><c r="EH2" t="s"><v>82</v></c><c r="EI2" t="s"><v>82</v></c><c r="EJ2" t="s"><v>82</v></c><c r="EK2" t="s"><v>82</v></c><c r="EL2" t="s"><v>82</v></c><c r="EM2" s="0"/><c r="EN2" t="s"><v>82</v></c><c r="EO2" t="s"><v>82</v></c><c r="EP2" t="s"><v>82</v></c><c r="EQ2" t="s"><v>82</v></c><c r="ER2" t="s"><v>82</v></c><c r="ES2" t="s"><v>82</v></c><c r="ET2" t="s"><v>82</v></c><c r="EU2" t="s"><v>82</v></c><c r="EV2" t="s"><v>82</v></c><c r="EW2" t="s"><v>82</v></c><c r="EX2" t="s"><v>82</v></c><c r="EY2" t="s"><v>82</v></c><c r="EZ2" t="s"><v>82</v></c><c r="FA2" t="s"><v>82</v></c><c r="FB2" t="s"><v>82</v></c><c r="FC2" t="s"><v>82</v></c><c r="FD2" t="s"><v>82</v></c><c r="FE2" t="s"><v>82</v></c><c r="FF2" t="s"><v>82</v></c><c r="FG2" t="s"><v>82</v></c><c r="FH2" t="s"><v>82</v></c><c r="FI2" t="s"><v>82</v></c><c r="FJ2" t="s"><v>82</v></c><c r="FK2" t="s"><v>82</v></c><c r="FL2" t="s"><v>82</v></c><c r="FM2" t="s"><v>82</v></c><c r="FN2" t="s"><v>82</v></c><c r="FO2" t="s"><v>82</v></c><c r="FP2" t="s"><v>82</v></c><c r="FQ2" t="s"><v>82</v></c><c r="FR2" t="s"><v>82</v></c><c r="FS2" t="s"><v>82</v></c><c r="FT2" t="s"><v>82</v></c><c r="FU2" t="s"><v>82</v></c><c r="FV2" t="s"><v>82</v></c><c r="FW2" t="s"><v>82</v></c><c r="FX2" t="s"><v>82</v></c><c r="FY2" t="s"><v>82</v></c><c r="FZ2" t="s"><v>82</v></c><c r="GA2" t="s"><v>82</v></c><c r="GB2" t="s"><v>82</v></c><c r="GC2" t="s"><v>82</v></c><c r="GD2" t="s"><v>82</v></c><c r="GE2" t="s"><v>82</v></c><c r="GF2" t="s"><v>82</v></c><c r="GG2" t="s"><v>82</v></c><c r="GH2" s="0"/><c r="GI2" t="s"><v>82</v></c><c r="GJ2" t="s"><v>82</v></c><c r="GK2" t="s"><v>82</v></c><c r="GL2" t="s"><v>82</v></c><c r="GM2" t="s"><v>82</v></c><c r="GN2" t="s"><v>82</v></c><c r="GO2" t="s"><v>82</v></c><c r="GP2" t="s"><v>82</v></c><c r="GQ2" t="s"><v>82</v></c><c r="GR2" t="s"><v>82</v></c><c r="GS2" t="s"><v>82</v></c><c r="GT2" t="s"><v>82</v></c><c r="GU2" t="s"><v>82</v></c><c r="GV2" t="s"><v>82</v></c><c r="GW2" t="s"><v>82</v></c><c r="GX2" t="s"><v>82</v></c><c r="GY2" t="s"><v>82</v></c><c r="GZ2" t="s"><v>82</v></c><c r="HA2" t="s"><v>82</v></c><c r="HB2" t="s"><v>82</v></c><c r="HC2" t="s"><v>82</v></c><c r="HD2" t="s"><v>82</v></c><c r="HE2" t="s"><v>82</v></c><c r="HF2" t="s"><v>82</v></c><c r="HG2" t="s"><v>82</v></c><c r="HH2" t="s"><v>82</v></c><c r="HI2" t="s"><v>82</v></c><c r="HJ2" t="s"><v>82</v></c><c r="HK2" t="s"><v>82</v></c><c r="HL2" t="s"><v>82</v></c><c r="HM2" t="s"><v>82</v></c><c r="HN2" t="s"><v>82</v></c><c r="HO2" t="s"><v>82</v></c><c r="HP2" t="s"><v>82</v></c><c r="HQ2" t="s"><v>82</v></c><c r="HR2" t="s"><v>82</v></c><c r="HS2" t="s"><v>82</v></c><c r="HT2" t="s"><v>82</v></c><c r="HU2" t="s"><v>82</v></c><c r="HV2" t="s"><v>82</v></c><c r="HW2" t="s"><v>82</v></c><c r="HX2" t="s"><v>82</v></c><c r="HY2" t="s"><v>82</v></c><c r="HZ2" t="s"><v>82</v></c><c r="IA2" t="s"><v>82</v></c><c r="IB2" t="s"><v>82</v></c><c r="IC2" s="0"/><c r="ID2" t="s"><v>82</v></c><c r="IE2" t="s"><v>82</v></c><c r="IF2" t="s"><v>82</v></c><c r="IG2" t="s"><v>82</v></c><c r="IH2" t="s"><v>82</v></c><c r="II2" t="s"><v>82</v></c><c r="IJ2" t="s"><v>82</v></c><c r="IK2" t="s"><v>82</v></c><c r="IL2" t="s"><v>82</v></c><c r="IM2" t="s"><v>82</v></c><c r="IN2" t="s"><v>82</v></c><c r="IO2" t="s"><v>82</v></c><c r="IP2" t="s"><v>82</v></c><c r="IQ2" t="s"><v>82</v></c><c r="IR2" t="s"><v>82</v></c><c r="IS2" t="s"><v>82</v></c><c r="IT2" t="s"><v>82</v></c><c r="IU2" t="s"><v>82</v></c><c r="IV2" t="s"><v>82</v></c><c r="IW2" t="s"><v>82</v></c><c r="IX2" t="s"><v>82</v></c><c r="IY2" t="s"><v>82</v></c><c r="IZ2" t="s"><v>82</v></c><c r="JA2" t="s"><v>82</v></c><c r="JB2" t="s"><v>82</v></c><c r="JC2" t="s"><v>82</v></c><c r="JD2" t="s"><v>82</v></c><c r="JE2" t="s"><v>82</v></c><c r="JF2" t="s"><v>82</v></c><c r="JG2" t="s"><v>82</v></c><c r="JH2" t="s"><v>82</v></c><c r="JI2" t="s"><v>82</v></c><c r="JJ2" t="s"><v>82</v></c><c r="JK2" t="s"><v>82</v></c><c r="JL2" t="s"><v>82</v></c><c r="JM2" t="s"><v>82</v></c><c r="JN2" t="s"><v>82</v></c><c r="JO2" t="s"><v>82</v></c><c r="JP2" t="s"><v>82</v></c><c r="JQ2" t="s"><v>82</v></c><c r="JR2" t="s"><v>82</v></c><c r="JS2" t="s"><v>82</v></c><c r="JT2" t="s"><v>82</v></c><c r="JU2" t="s"><v>82</v></c><c r="JV2" t="s"><v>82</v></c><c r="JW2" t="s"><v>82</v></c></row><row r="3"><c r="A3" t="s"><v>2</v></c><c r="B3" s="0"><v>1000</v></c><c r="C3" t="s"><v>82</v></c><c r="D3" t="s"><v>82</v></c><c r="E3" t="s"><v>88</v></c><c r="F3" t="s"><v>125</v></c><c r="G3" t="s"><v>88</v></c><c r="H3" t="s"><v>125</v></c><c r="I3" t="s"><v>88</v></c><c r="J3" t="s"><v>125</v></c><c r="K3" t="s"><v>88</v></c><c r="L3" t="s"><v>125</v></c><c r="M3" t="s"><v>82</v></c><c r="N3" t="s"><v>82</v></c><c r="O3" t="s"><v>82</v></c><c r="P3" t="s"><v>82</v></c><c r="Q3" t="s"><v>82</v></c><c r="R3" t="s"><v>82</v></c><c r="S3" t="s"><v>82</v></c><c r="T3" t="s"><v>82</v></c><c r="U3" t="s"><v>82</v></c><c r="V3" t="s"><v>82</v></c><c r="W3" t="s"><v>82</v></c><c r="X3" t="s"><v>82</v></c><c r="Y3" t="s"><v>82</v></c><c r="Z3" t="s"><v>82</v></c><c r="AA3" t="s"><v>82</v></c><c r="AB3" t="s"><v>82</v></c><c r="AC3" t="s"><v>82</v></c><c r="AD3" t="s"><v>82</v></c><c r="AE3" t="s"><v>82</v></c><c r="AF3" t="s"><v>82</v></c><c r="AG3" t="s"><v>88</v></c><c r="AH3" t="s"><v>125</v></c><c r="AI3" t="s"><v>82</v></c><c r="AJ3" t="s"><v>82</v></c><c r="AK3" t="s"><v>82</v></c><c r="AL3" t="s"><v>82</v></c><c r="AM3" t="s"><v>90</v></c><c r="AN3" t="s"><v>208</v></c><c r="AO3" t="s"><v>82</v></c><c r="AP3" t="s"><v>82</v></c><c r="AQ3" t="s"><v>82</v></c><c r="AR3" t="s"><v>82</v></c><c r="AS3" t="s"><v>82</v></c><c r="AT3" t="s"><v>82</v></c><c r="AU3" t="s"><v>88</v></c><c r="AV3" t="s"><v>125</v></c><c r="AW3" s="0"/><c r="AX3" t="s"><v>82</v></c><c r="AY3" t="s"><v>82</v></c><c r="AZ3" t="s"><v>82</v></c><c r="BA3" t="s"><v>82</v></c><c r="BB3" t="s"><v>82</v></c><c r="BC3" t="s"><v>82</v></c><c r="BD3" t="s"><v>82</v></c><c r="BE3" t="s"><v>82</v></c><c r="BF3" t="s"><v>82</v></c><c r="BG3" t="s"><v>82</v></c><c r="BH3" t="s"><v>82</v></c><c r="BI3" t="s"><v>82</v></c><c r="BJ3" t="s"><v>82</v></c><c r="BK3" t="s"><v>82</v></c><c r="BL3" t="s"><v>82</v></c><c r="BM3" t="s"><v>82</v></c><c r="BN3" t="s"><v>82</v></c><c r="BO3" t="s"><v>82</v></c><c r="BP3" t="s"><v>82</v></c><c r="BQ3" t="s"><v>82</v></c><c r="BR3" t="s"><v>82</v></c><c r="BS3" t="s"><v>82</v></c><c r="BT3" t="s"><v>82</v></c><c r="BU3" t="s"><v>82</v></c><c r="BV3" t="s"><v>82</v></c><c r="BW3" t="s"><v>82</v></c><c r="BX3" t="s"><v>82</v></c><c r="BY3" t="s"><v>82</v></c><c r="BZ3" t="s"><v>82</v></c><c r="CA3" t="s"><v>82</v></c><c r="CB3" t="s"><v>82</v></c><c r="CC3" t="s"><v>82</v></c><c r="CD3" t="s"><v>82</v></c><c r="CE3" t="s"><v>82</v></c><c r="CF3" t="s"><v>82</v></c><c r="CG3" t="s"><v>82</v></c><c r="CH3" t="s"><v>82</v></c><c r="CI3" t="s"><v>82</v></c><c r="CJ3" t="s"><v>82</v></c><c r="CK3" t="s"><v>82</v></c><c r="CL3" t="s"><v>82</v></c><c r="CM3" t="s"><v>82</v></c><c r="CN3" t="s"><v>82</v></c><c r="CO3" t="s"><v>82</v></c><c r="CP3" t="s"><v>82</v></c><c r="CQ3" t="s"><v>82</v></c><c r="CR3" s="0"/><c r="CS3" t="s"><v>82</v></c><c r="CT3" t="s"><v>82</v></c><c r="CU3" t="s"><v>82</v></c><c r="CV3" t="s"><v>82</v></c><c r="CW3" t="s"><v>82</v></c><c r="CX3" t="s"><v>82</v></c><c r="CY3" t="s"><v>82</v></c><c r="CZ3" t="s"><v>82</v></c><c r="DA3" t="s"><v>82</v></c><c r="DB3" t="s"><v>82</v></c><c r="DC3" t="s"><v>82</v></c><c r="DD3" t="s"><v>82</v></c><c r="DE3" t="s"><v>82</v></c><c r="DF3" t="s"><v>82</v></c><c r="DG3" t="s"><v>82</v></c><c r="DH3" t="s"><v>82</v></c><c r="DI3" t="s"><v>82</v></c><c r="DJ3" t="s"><v>82</v></c><c r="DK3" t="s"><v>82</v></c><c r="DL3" t="s"><v>82</v></c><c r="DM3" t="s"><v>82</v></c><c r="DN3" t="s"><v>82</v></c><c r="DO3" t="s"><v>82</v></c><c r="DP3" t="s"><v>82</v></c><c r="DQ3" t="s"><v>82</v></c><c r="DR3" t="s"><v>82</v></c><c r="DS3" t="s"><v>82</v></c><c r="DT3" t="s"><v>82</v></c><c r="DU3" t="s"><v>82</v></c><c r="DV3" t="s"><v>82</v></c><c r="DW3" t="s"><v>82</v></c><c r="DX3" t="s"><v>82</v></c><c r="DY3" t="s"><v>82</v></c><c r="DZ3" t="s"><v>82</v></c><c r="EA3" t="s"><v>82</v></c><c r="EB3" t="s"><v>82</v></c><c r="EC3" t="s"><v>82</v></c><c r="ED3" t="s"><v>82</v></c><c r="EE3" t="s"><v>82</v></c><c r="EF3" t="s"><v>82</v></c><c r="EG3" t="s"><v>82</v></c><c r="EH3" t="s"><v>82</v></c><c r="EI3" t="s"><v>82</v></c><c r="EJ3" t="s"><v>82</v></c><c r="EK3" t="s"><v>82</v></c><c r="EL3" t="s"><v>82</v></c><c r="EM3" s="0"><v>75</v></c><c r="EN3" t="s"><v>82</v></c><c r="EO3" t="s"><v>82</v></c><c r="EP3" t="s"><v>88</v></c><c r="EQ3" t="s"><v>125</v></c><c r="ER3" t="s"><v>88</v></c><c r="ES3" t="s"><v>125</v></c><c r="ET3" t="s"><v>88</v></c><c r="EU3" t="s"><v>125</v></c><c r="EV3" t="s"><v>88</v></c><c r="EW3" t="s"><v>125</v></c><c r="EX3" t="s"><v>82</v></c><c r="EY3" t="s"><v>82</v></c><c r="EZ3" t="s"><v>82</v></c><c r="FA3" t="s"><v>82</v></c><c r="FB3" t="s"><v>82</v></c><c r="FC3" t="s"><v>82</v></c><c r="FD3" t="s"><v>82</v></c><c r="FE3" t="s"><v>82</v></c><c r="FF3" t="s"><v>82</v></c><c r="FG3" t="s"><v>82</v></c><c r="FH3" t="s"><v>82</v></c><c r="FI3" t="s"><v>82</v></c><c r="FJ3" t="s"><v>82</v></c><c r="FK3" t="s"><v>82</v></c><c r="FL3" t="s"><v>82</v></c><c r="FM3" t="s"><v>82</v></c><c r="FN3" t="s"><v>82</v></c><c r="FO3" t="s"><v>82</v></c><c r="FP3" t="s"><v>82</v></c><c r="FQ3" t="s"><v>82</v></c><c r="FR3" t="s"><v>88</v></c><c r="FS3" t="s"><v>125</v></c><c r="FT3" t="s"><v>82</v></c><c r="FU3" t="s"><v>82</v></c><c r="FV3" t="s"><v>82</v></c><c r="FW3" t="s"><v>82</v></c><c r="FX3" t="s"><v>82</v></c><c r="FY3" t="s"><v>82</v></c><c r="FZ3" t="s"><v>82</v></c><c r="GA3" t="s"><v>82</v></c><c r="GB3" t="s"><v>82</v></c><c r="GC3" t="s"><v>82</v></c><c r="GD3" t="s"><v>82</v></c><c r="GE3" t="s"><v>82</v></c><c r="GF3" t="s"><v>82</v></c><c r="GG3" t="s"><v>82</v></c><c r="GH3" s="0"><v>100</v></c><c r="GI3" t="s"><v>82</v></c><c r="GJ3" t="s"><v>82</v></c><c r="GK3" t="s"><v>88</v></c><c r="GL3" t="s"><v>383</v></c><c r="GM3" t="s"><v>88</v></c><c r="GN3" t="s"><v>383</v></c><c r="GO3" t="s"><v>88</v></c><c r="GP3" t="s"><v>383</v></c><c r="GQ3" t="s"><v>88</v></c><c r="GR3" t="s"><v>383</v></c><c r="GS3" t="s"><v>82</v></c><c r="GT3" t="s"><v>82</v></c><c r="GU3" t="s"><v>82</v></c><c r="GV3" t="s"><v>82</v></c><c r="GW3" t="s"><v>82</v></c><c r="GX3" t="s"><v>82</v></c><c r="GY3" t="s"><v>82</v></c><c r="GZ3" t="s"><v>82</v></c><c r="HA3" t="s"><v>82</v></c><c r="HB3" t="s"><v>82</v></c><c r="HC3" t="s"><v>82</v></c><c r="HD3" t="s"><v>82</v></c><c r="HE3" t="s"><v>82</v></c><c r="HF3" t="s"><v>82</v></c><c r="HG3" t="s"><v>82</v></c><c r="HH3" t="s"><v>82</v></c><c r="HI3" t="s"><v>82</v></c><c r="HJ3" t="s"><v>82</v></c><c r="HK3" t="s"><v>82</v></c><c r="HL3" t="s"><v>82</v></c><c r="HM3" t="s"><v>90</v></c><c r="HN3" t="s"><v>412</v></c><c r="HO3" t="s"><v>82</v></c><c r="HP3" t="s"><v>82</v></c><c r="HQ3" t="s"><v>82</v></c><c r="HR3" t="s"><v>82</v></c><c r="HS3" t="s"><v>90</v></c><c r="HT3" t="s"><v>412</v></c><c r="HU3" t="s"><v>82</v></c><c r="HV3" t="s"><v>82</v></c><c r="HW3" t="s"><v>82</v></c><c r="HX3" t="s"><v>82</v></c><c r="HY3" t="s"><v>82</v></c><c r="HZ3" t="s"><v>82</v></c><c r="IA3" t="s"><v>90</v></c><c r="IB3" t="s"><v>412</v></c><c r="IC3" s="0"/><c r="ID3" t="s"><v>82</v></c><c r="IE3" t="s"><v>82</v></c><c r="IF3" t="s"><v>82</v></c><c r="IG3" t="s"><v>82</v></c><c r="IH3" t="s"><v>82</v></c><c r="II3" t="s"><v>82</v></c><c r="IJ3" t="s"><v>82</v></c><c r="IK3" t="s"><v>82</v></c><c r="IL3" t="s"><v>82</v></c><c r="IM3" t="s"><v>82</v></c><c r="IN3" t="s"><v>82</v></c><c r="IO3" t="s"><v>82</v></c><c r="IP3" t="s"><v>82</v></c><c r="IQ3" t="s"><v>82</v></c><c r="IR3" t="s"><v>82</v></c><c r="IS3" t="s"><v>82</v></c><c r="IT3" t="s"><v>82</v></c><c r="IU3" t="s"><v>82</v></c><c r="IV3" t="s"><v>82</v></c><c r="IW3" t="s"><v>82</v></c><c r="IX3" t="s"><v>82</v></c><c r="IY3" t="s"><v>82</v></c><c r="IZ3" t="s"><v>82</v></c><c r="JA3" t="s"><v>82</v></c><c r="JB3" t="s"><v>82</v></c><c r="JC3" t="s"><v>82</v></c><c r="JD3" t="s"><v>82</v></c><c r="JE3" t="s"><v>82</v></c><c r="JF3" t="s"><v>82</v></c><c r="JG3" t="s"><v>82</v></c><c r="JH3" t="s"><v>82</v></c><c r="JI3" t="s"><v>82</v></c><c r="JJ3" t="s"><v>82</v></c><c r="JK3" t="s"><v>82</v></c><c r="JL3" t="s"><v>82</v></c><c r="JM3" t="s"><v>82</v></c><c r="JN3" t="s"><v>82</v></c><c r="JO3" t="s"><v>82</v></c><c r="JP3" t="s"><v>82</v></c><c r="JQ3" t="s"><v>82</v></c><c r="JR3" t="s"><v>82</v></c><c r="JS3" t="s"><v>82</v></c><c r="JT3" t="s"><v>82</v></c><c r="JU3" t="s"><v>82</v></c><c r="JV3" t="s"><v>82</v></c><c r="JW3" t="s"><v>82</v></c></row><row r="4"><c r="A4" t="s"><v>2</v></c><c r="B4" s="0"><v>2000</v></c><c r="C4" t="s"><v>82</v></c><c r="D4" t="s"><v>82</v></c><c r="E4" t="s"><v>88</v></c><c r="F4" t="s"><v>126</v></c><c r="G4" t="s"><v>88</v></c><c r="H4" t="s"><v>126</v></c><c r="I4" t="s"><v>88</v></c><c r="J4" t="s"><v>126</v></c><c r="K4" t="s"><v>88</v></c><c r="L4" t="s"><v>126</v></c><c r="M4" t="s"><v>82</v></c><c r="N4" t="s"><v>82</v></c><c r="O4" t="s"><v>82</v></c><c r="P4" t="s"><v>82</v></c><c r="Q4" t="s"><v>82</v></c><c r="R4" t="s"><v>82</v></c><c r="S4" t="s"><v>82</v></c><c r="T4" t="s"><v>82</v></c><c r="U4" t="s"><v>82</v></c><c r="V4" t="s"><v>82</v></c><c r="W4" t="s"><v>82</v></c><c r="X4" t="s"><v>82</v></c><c r="Y4" t="s"><v>82</v></c><c r="Z4" t="s"><v>82</v></c><c r="AA4" t="s"><v>82</v></c><c r="AB4" t="s"><v>82</v></c><c r="AC4" t="s"><v>82</v></c><c r="AD4" t="s"><v>82</v></c><c r="AE4" t="s"><v>82</v></c><c r="AF4" t="s"><v>82</v></c><c r="AG4" t="s"><v>90</v></c><c r="AH4" t="s"><v>139</v></c><c r="AI4" t="s"><v>82</v></c><c r="AJ4" t="s"><v>82</v></c><c r="AK4" t="s"><v>82</v></c><c r="AL4" t="s"><v>82</v></c><c r="AM4" t="s"><v>88</v></c><c r="AN4" t="s"><v>126</v></c><c r="AO4" t="s"><v>82</v></c><c r="AP4" t="s"><v>82</v></c><c r="AQ4" t="s"><v>82</v></c><c r="AR4" t="s"><v>82</v></c><c r="AS4" t="s"><v>82</v></c><c r="AT4" t="s"><v>82</v></c><c r="AU4" t="s"><v>88</v></c><c r="AV4" t="s"><v>126</v></c><c r="AW4" s="0"/><c r="AX4" t="s"><v>82</v></c><c r="AY4" t="s"><v>82</v></c><c r="AZ4" t="s"><v>82</v></c><c r="BA4" t="s"><v>82</v></c><c r="BB4" t="s"><v>82</v></c><c r="BC4" t="s"><v>82</v></c><c r="BD4" t="s"><v>82</v></c><c r="BE4" t="s"><v>82</v></c><c r="BF4" t="s"><v>82</v></c><c r="BG4" t="s"><v>82</v></c><c r="BH4" t="s"><v>82</v></c><c r="BI4" t="s"><v>82</v></c><c r="BJ4" t="s"><v>82</v></c><c r="BK4" t="s"><v>82</v></c><c r="BL4" t="s"><v>82</v></c><c r="BM4" t="s"><v>82</v></c><c r="BN4" t="s"><v>82</v></c><c r="BO4" t="s"><v>82</v></c><c r="BP4" t="s"><v>82</v></c><c r="BQ4" t="s"><v>82</v></c><c r="BR4" t="s"><v>82</v></c><c r="BS4" t="s"><v>82</v></c><c r="BT4" t="s"><v>82</v></c><c r="BU4" t="s"><v>82</v></c><c r="BV4" t="s"><v>82</v></c><c r="BW4" t="s"><v>82</v></c><c r="BX4" t="s"><v>82</v></c><c r="BY4" t="s"><v>82</v></c><c r="BZ4" t="s"><v>82</v></c><c r="CA4" t="s"><v>82</v></c><c r="CB4" t="s"><v>82</v></c><c r="CC4" t="s"><v>82</v></c><c r="CD4" t="s"><v>82</v></c><c r="CE4" t="s"><v>82</v></c><c r="CF4" t="s"><v>82</v></c><c r="CG4" t="s"><v>82</v></c><c r="CH4" t="s"><v>82</v></c><c r="CI4" t="s"><v>82</v></c><c r="CJ4" t="s"><v>82</v></c><c r="CK4" t="s"><v>82</v></c><c r="CL4" t="s"><v>82</v></c><c r="CM4" t="s"><v>82</v></c><c r="CN4" t="s"><v>82</v></c><c r="CO4" t="s"><v>82</v></c><c r="CP4" t="s"><v>82</v></c><c r="CQ4" t="s"><v>82</v></c><c r="CR4" s="0"/><c r="CS4" t="s"><v>82</v></c><c r="CT4" t="s"><v>82</v></c><c r="CU4" t="s"><v>82</v></c><c r="CV4" t="s"><v>82</v></c><c r="CW4" t="s"><v>82</v></c><c r="CX4" t="s"><v>82</v></c><c r="CY4" t="s"><v>82</v></c><c r="CZ4" t="s"><v>82</v></c><c r="DA4" t="s"><v>82</v></c><c r="DB4" t="s"><v>82</v></c><c r="DC4" t="s"><v>82</v></c><c r="DD4" t="s"><v>82</v></c><c r="DE4" t="s"><v>82</v></c><c r="DF4" t="s"><v>82</v></c><c r="DG4" t="s"><v>82</v></c><c r="DH4" t="s"><v>82</v></c><c r="DI4" t="s"><v>82</v></c><c r="DJ4" t="s"><v>82</v></c><c r="DK4" t="s"><v>82</v></c><c r="DL4" t="s"><v>82</v></c><c r="DM4" t="s"><v>82</v></c><c r="DN4" t="s"><v>82</v></c><c r="DO4" t="s"><v>82</v></c><c r="DP4" t="s"><v>82</v></c><c r="DQ4" t="s"><v>82</v></c><c r="DR4" t="s"><v>82</v></c><c r="DS4" t="s"><v>82</v></c><c r="DT4" t="s"><v>82</v></c><c r="DU4" t="s"><v>82</v></c><c r="DV4" t="s"><v>82</v></c><c r="DW4" t="s"><v>82</v></c><c r="DX4" t="s"><v>82</v></c><c r="DY4" t="s"><v>82</v></c><c r="DZ4" t="s"><v>82</v></c><c r="EA4" t="s"><v>82</v></c><c r="EB4" t="s"><v>82</v></c><c r="EC4" t="s"><v>82</v></c><c r="ED4" t="s"><v>82</v></c><c r="EE4" t="s"><v>82</v></c><c r="EF4" t="s"><v>82</v></c><c r="EG4" t="s"><v>82</v></c><c r="EH4" t="s"><v>82</v></c><c r="EI4" t="s"><v>82</v></c><c r="EJ4" t="s"><v>82</v></c><c r="EK4" t="s"><v>82</v></c><c r="EL4" t="s"><v>82</v></c><c r="EM4" s="0"><v>75</v></c><c r="EN4" t="s"><v>82</v></c><c r="EO4" t="s"><v>82</v></c><c r="EP4" t="s"><v>88</v></c><c r="EQ4" t="s"><v>125</v></c><c r="ER4" t="s"><v>88</v></c><c r="ES4" t="s"><v>125</v></c><c r="ET4" t="s"><v>88</v></c><c r="EU4" t="s"><v>125</v></c><c r="EV4" t="s"><v>88</v></c><c r="EW4" t="s"><v>125</v></c><c r="EX4" t="s"><v>82</v></c><c r="EY4" t="s"><v>82</v></c><c r="EZ4" t="s"><v>82</v></c><c r="FA4" t="s"><v>82</v></c><c r="FB4" t="s"><v>82</v></c><c r="FC4" t="s"><v>82</v></c><c r="FD4" t="s"><v>82</v></c><c r="FE4" t="s"><v>82</v></c><c r="FF4" t="s"><v>82</v></c><c r="FG4" t="s"><v>82</v></c><c r="FH4" t="s"><v>82</v></c><c r="FI4" t="s"><v>82</v></c><c r="FJ4" t="s"><v>82</v></c><c r="FK4" t="s"><v>82</v></c><c r="FL4" t="s"><v>82</v></c><c r="FM4" t="s"><v>82</v></c><c r="FN4" t="s"><v>82</v></c><c r="FO4" t="s"><v>82</v></c><c r="FP4" t="s"><v>82</v></c><c r="FQ4" t="s"><v>82</v></c><c r="FR4" t="s"><v>88</v></c><c r="FS4" t="s"><v>125</v></c><c r="FT4" t="s"><v>82</v></c><c r="FU4" t="s"><v>82</v></c><c r="FV4" t="s"><v>82</v></c><c r="FW4" t="s"><v>82</v></c><c r="FX4" t="s"><v>82</v></c><c r="FY4" t="s"><v>82</v></c><c r="FZ4" t="s"><v>82</v></c><c r="GA4" t="s"><v>82</v></c><c r="GB4" t="s"><v>82</v></c><c r="GC4" t="s"><v>82</v></c><c r="GD4" t="s"><v>82</v></c><c r="GE4" t="s"><v>82</v></c><c r="GF4" t="s"><v>82</v></c><c r="GG4" t="s"><v>82</v></c><c r="GH4" s="0"><v>100</v></c><c r="GI4" t="s"><v>82</v></c><c r="GJ4" t="s"><v>82</v></c><c r="GK4" t="s"><v>88</v></c><c r="GL4" t="s"><v>383</v></c><c r="GM4" t="s"><v>88</v></c><c r="GN4" t="s"><v>383</v></c><c r="GO4" t="s"><v>88</v></c><c r="GP4" t="s"><v>383</v></c><c r="GQ4" t="s"><v>88</v></c><c r="GR4" t="s"><v>383</v></c><c r="GS4" t="s"><v>82</v></c><c r="GT4" t="s"><v>82</v></c><c r="GU4" t="s"><v>82</v></c><c r="GV4" t="s"><v>82</v></c><c r="GW4" t="s"><v>82</v></c><c r="GX4" t="s"><v>82</v></c><c r="GY4" t="s"><v>82</v></c><c r="GZ4" t="s"><v>82</v></c><c r="HA4" t="s"><v>82</v></c><c r="HB4" t="s"><v>82</v></c><c r="HC4" t="s"><v>82</v></c><c r="HD4" t="s"><v>82</v></c><c r="HE4" t="s"><v>82</v></c><c r="HF4" t="s"><v>82</v></c><c r="HG4" t="s"><v>82</v></c><c r="HH4" t="s"><v>82</v></c><c r="HI4" t="s"><v>82</v></c><c r="HJ4" t="s"><v>82</v></c><c r="HK4" t="s"><v>82</v></c><c r="HL4" t="s"><v>82</v></c><c r="HM4" t="s"><v>90</v></c><c r="HN4" t="s"><v>412</v></c><c r="HO4" t="s"><v>82</v></c><c r="HP4" t="s"><v>82</v></c><c r="HQ4" t="s"><v>82</v></c><c r="HR4" t="s"><v>82</v></c><c r="HS4" t="s"><v>90</v></c><c r="HT4" t="s"><v>412</v></c><c r="HU4" t="s"><v>82</v></c><c r="HV4" t="s"><v>82</v></c><c r="HW4" t="s"><v>82</v></c><c r="HX4" t="s"><v>82</v></c><c r="HY4" t="s"><v>82</v></c><c r="HZ4" t="s"><v>82</v></c><c r="IA4" t="s"><v>90</v></c><c r="IB4" t="s"><v>412</v></c><c r="IC4" s="0"/><c r="ID4" t="s"><v>82</v></c><c r="IE4" t="s"><v>82</v></c><c r="IF4" t="s"><v>82</v></c><c r="IG4" t="s"><v>82</v></c><c r="IH4" t="s"><v>82</v></c><c r="II4" t="s"><v>82</v></c><c r="IJ4" t="s"><v>82</v></c><c r="IK4" t="s"><v>82</v></c><c r="IL4" t="s"><v>82</v></c><c r="IM4" t="s"><v>82</v></c><c r="IN4" t="s"><v>82</v></c><c r="IO4" t="s"><v>82</v></c><c r="IP4" t="s"><v>82</v></c><c r="IQ4" t="s"><v>82</v></c><c r="IR4" t="s"><v>82</v></c><c r="IS4" t="s"><v>82</v></c><c r="IT4" t="s"><v>82</v></c><c r="IU4" t="s"><v>82</v></c><c r="IV4" t="s"><v>82</v></c><c r="IW4" t="s"><v>82</v></c><c r="IX4" t="s"><v>82</v></c><c r="IY4" t="s"><v>82</v></c><c r="IZ4" t="s"><v>82</v></c><c r="JA4" t="s"><v>82</v></c><c r="JB4" t="s"><v>82</v></c><c r="JC4" t="s"><v>82</v></c><c r="JD4" t="s"><v>82</v></c><c r="JE4" t="s"><v>82</v></c><c r="JF4" t="s"><v>82</v></c><c r="JG4" t="s"><v>82</v></c><c r="JH4" t="s"><v>82</v></c><c r="JI4" t="s"><v>82</v></c><c r="JJ4" t="s"><v>82</v></c><c r="JK4" t="s"><v>82</v></c><c r="JL4" t="s"><v>82</v></c><c r="JM4" t="s"><v>82</v></c><c r="JN4" t="s"><v>82</v></c><c r="JO4" t="s"><v>82</v></c><c r="JP4" t="s"><v>82</v></c><c r="JQ4" t="s"><v>82</v></c><c r="JR4" t="s"><v>82</v></c><c r="JS4" t="s"><v>82</v></c><c r="JT4" t="s"><v>82</v></c><c r="JU4" t="s"><v>82</v></c><c r="JV4" t="s"><v>82</v></c><c r="JW4" t="s"><v>82</v></c></row><row r="5"><c r="A5" t="s"><v>3</v></c><c r="B5" s="0"><v>1000</v></c><c r="C5" t="s"><v>82</v></c><c r="D5" t="s"><v>82</v></c><c r="E5" t="s"><v>88</v></c><c r="F5" t="s"><v>127</v></c><c r="G5" t="s"><v>82</v></c><c r="H5" t="s"><v>82</v></c><c r="I5" t="s"><v>82</v></c><c r="J5" t="s"><v>82</v></c><c r="K5" t="s"><v>88</v></c><c r="L5" t="s"><v>127</v></c><c r="M5" t="s"><v>82</v></c><c r="N5" t="s"><v>82</v></c><c r="O5" t="s"><v>88</v></c><c r="P5" t="s"><v>127</v></c><c r="Q5" t="s"><v>88</v></c><c r="R5" t="s"><v>127</v></c><c r="S5" t="s"><v>82</v></c><c r="T5" t="s"><v>82</v></c><c r="U5" t="s"><v>82</v></c><c r="V5" t="s"><v>82</v></c><c r="W5" t="s"><v>82</v></c><c r="X5" t="s"><v>82</v></c><c r="Y5" t="s"><v>82</v></c><c r="Z5" t="s"><v>82</v></c><c r="AA5" t="s"><v>82</v></c><c r="AB5" t="s"><v>82</v></c><c r="AC5" t="s"><v>82</v></c><c r="AD5" t="s"><v>82</v></c><c r="AE5" t="s"><v>82</v></c><c r="AF5" t="s"><v>82</v></c><c r="AG5" t="s"><v>82</v></c><c r="AH5" t="s"><v>82</v></c><c r="AI5" t="s"><v>82</v></c><c r="AJ5" t="s"><v>82</v></c><c r="AK5" t="s"><v>88</v></c><c r="AL5" t="s"><v>127</v></c><c r="AM5" t="s"><v>88</v></c><c r="AN5" t="s"><v>127</v></c><c r="AO5" t="s"><v>82</v></c><c r="AP5" t="s"><v>82</v></c><c r="AQ5" t="s"><v>82</v></c><c r="AR5" t="s"><v>82</v></c><c r="AS5" t="s"><v>82</v></c><c r="AT5" t="s"><v>82</v></c><c r="AU5" t="s"><v>82</v></c><c r="AV5" t="s"><v>82</v></c><c r="AW5" s="0"/><c r="AX5" t="s"><v>82</v></c><c r="AY5" t="s"><v>82</v></c><c r="AZ5" t="s"><v>82</v></c><c r="BA5" t="s"><v>82</v></c><c r="BB5" t="s"><v>82</v></c><c r="BC5" t="s"><v>82</v></c><c r="BD5" t="s"><v>82</v></c><c r="BE5" t="s"><v>82</v></c><c r="BF5" t="s"><v>82</v></c><c r="BG5" t="s"><v>82</v></c><c r="BH5" t="s"><v>82</v></c><c r="BI5" t="s"><v>82</v></c><c r="BJ5" t="s"><v>82</v></c><c r="BK5" t="s"><v>82</v></c><c r="BL5" t="s"><v>82</v></c><c r="BM5" t="s"><v>82</v></c><c r="BN5" t="s"><v>82</v></c><c r="BO5" t="s"><v>82</v></c><c r="BP5" t="s"><v>82</v></c><c r="BQ5" t="s"><v>82</v></c><c r="BR5" t="s"><v>82</v></c><c r="BS5" t="s"><v>82</v></c><c r="BT5" t="s"><v>82</v></c><c r="BU5" t="s"><v>82</v></c><c r="BV5" t="s"><v>82</v></c><c r="BW5" t="s"><v>82</v></c><c r="BX5" t="s"><v>82</v></c><c r="BY5" t="s"><v>82</v></c><c r="BZ5" t="s"><v>82</v></c><c r="CA5" t="s"><v>82</v></c><c r="CB5" t="s"><v>82</v></c><c r="CC5" t="s"><v>82</v></c><c r="CD5" t="s"><v>82</v></c><c r="CE5" t="s"><v>82</v></c><c r="CF5" t="s"><v>82</v></c><c r="CG5" t="s"><v>82</v></c><c r="CH5" t="s"><v>82</v></c><c r="CI5" t="s"><v>82</v></c><c r="CJ5" t="s"><v>82</v></c><c r="CK5" t="s"><v>82</v></c><c r="CL5" t="s"><v>82</v></c><c r="CM5" t="s"><v>82</v></c><c r="CN5" t="s"><v>82</v></c><c r="CO5" t="s"><v>82</v></c><c r="CP5" t="s"><v>82</v></c><c r="CQ5" t="s"><v>82</v></c><c r="CR5" s="0"/><c r="CS5" t="s"><v>82</v></c><c r="CT5" t="s"><v>82</v></c><c r="CU5" t="s"><v>82</v></c><c r="CV5" t="s"><v>82</v></c><c r="CW5" t="s"><v>82</v></c><c r="CX5" t="s"><v>82</v></c><c r="CY5" t="s"><v>82</v></c><c r="CZ5" t="s"><v>82</v></c><c r="DA5" t="s"><v>82</v></c><c r="DB5" t="s"><v>82</v></c><c r="DC5" t="s"><v>82</v></c><c r="DD5" t="s"><v>82</v></c><c r="DE5" t="s"><v>82</v></c><c r="DF5" t="s"><v>82</v></c><c r="DG5" t="s"><v>82</v></c><c r="DH5" t="s"><v>82</v></c><c r="DI5" t="s"><v>82</v></c><c r="DJ5" t="s"><v>82</v></c><c r="DK5" t="s"><v>82</v></c><c r="DL5" t="s"><v>82</v></c><c r="DM5" t="s"><v>82</v></c><c r="DN5" t="s"><v>82</v></c><c r="DO5" t="s"><v>82</v></c><c r="DP5" t="s"><v>82</v></c><c r="DQ5" t="s"><v>82</v></c><c r="DR5" t="s"><v>82</v></c><c r="DS5" t="s"><v>82</v></c><c r="DT5" t="s"><v>82</v></c><c r="DU5" t="s"><v>82</v></c><c r="DV5" t="s"><v>82</v></c><c r="DW5" t="s"><v>82</v></c><c r="DX5" t="s"><v>82</v></c><c r="DY5" t="s"><v>82</v></c><c r="DZ5" t="s"><v>82</v></c><c r="EA5" t="s"><v>82</v></c><c r="EB5" t="s"><v>82</v></c><c r="EC5" t="s"><v>82</v></c><c r="ED5" t="s"><v>82</v></c><c r="EE5" t="s"><v>82</v></c><c r="EF5" t="s"><v>82</v></c><c r="EG5" t="s"><v>82</v></c><c r="EH5" t="s"><v>82</v></c><c r="EI5" t="s"><v>82</v></c><c r="EJ5" t="s"><v>82</v></c><c r="EK5" t="s"><v>82</v></c><c r="EL5" t="s"><v>82</v></c><c r="EM5" s="0"/><c r="EN5" t="s"><v>82</v></c><c r="EO5" t="s"><v>82</v></c><c r="EP5" t="s"><v>82</v></c><c r="EQ5" t="s"><v>82</v></c><c r="ER5" t="s"><v>82</v></c><c r="ES5" t="s"><v>82</v></c><c r="ET5" t="s"><v>82</v></c><c r="EU5" t="s"><v>82</v></c><c r="EV5" t="s"><v>82</v></c><c r="EW5" t="s"><v>82</v></c><c r="EX5" t="s"><v>82</v></c><c r="EY5" t="s"><v>82</v></c><c r="EZ5" t="s"><v>82</v></c><c r="FA5" t="s"><v>82</v></c><c r="FB5" t="s"><v>82</v></c><c r="FC5" t="s"><v>82</v></c><c r="FD5" t="s"><v>82</v></c><c r="FE5" t="s"><v>82</v></c><c r="FF5" t="s"><v>82</v></c><c r="FG5" t="s"><v>82</v></c><c r="FH5" t="s"><v>82</v></c><c r="FI5" t="s"><v>82</v></c><c r="FJ5" t="s"><v>82</v></c><c r="FK5" t="s"><v>82</v></c><c r="FL5" t="s"><v>82</v></c><c r="FM5" t="s"><v>82</v></c><c r="FN5" t="s"><v>82</v></c><c r="FO5" t="s"><v>82</v></c><c r="FP5" t="s"><v>82</v></c><c r="FQ5" t="s"><v>82</v></c><c r="FR5" t="s"><v>82</v></c><c r="FS5" t="s"><v>82</v></c><c r="FT5" t="s"><v>82</v></c><c r="FU5" t="s"><v>82</v></c><c r="FV5" t="s"><v>82</v></c><c r="FW5" t="s"><v>82</v></c><c r="FX5" t="s"><v>82</v></c><c r="FY5" t="s"><v>82</v></c><c r="FZ5" t="s"><v>82</v></c><c r="GA5" t="s"><v>82</v></c><c r="GB5" t="s"><v>82</v></c><c r="GC5" t="s"><v>82</v></c><c r="GD5" t="s"><v>82</v></c><c r="GE5" t="s"><v>82</v></c><c r="GF5" t="s"><v>82</v></c><c r="GG5" t="s"><v>82</v></c><c r="GH5" s="0"><v>0.10000000000000001</v></c><c r="GI5" t="s"><v>82</v></c><c r="GJ5" t="s"><v>82</v></c><c r="GK5" t="s"><v>88</v></c><c r="GL5" t="s"><v>97</v></c><c r="GM5" t="s"><v>82</v></c><c r="GN5" t="s"><v>82</v></c><c r="GO5" t="s"><v>82</v></c><c r="GP5" t="s"><v>82</v></c><c r="GQ5" t="s"><v>88</v></c><c r="GR5" t="s"><v>97</v></c><c r="GS5" t="s"><v>82</v></c><c r="GT5" t="s"><v>82</v></c><c r="GU5" t="s"><v>93</v></c><c r="GV5" t="s"><v>127</v></c><c r="GW5" t="s"><v>93</v></c><c r="GX5" t="s"><v>127</v></c><c r="GY5" t="s"><v>82</v></c><c r="GZ5" t="s"><v>82</v></c><c r="HA5" t="s"><v>82</v></c><c r="HB5" t="s"><v>82</v></c><c r="HC5" t="s"><v>82</v></c><c r="HD5" t="s"><v>82</v></c><c r="HE5" t="s"><v>82</v></c><c r="HF5" t="s"><v>82</v></c><c r="HG5" t="s"><v>82</v></c><c r="HH5" t="s"><v>82</v></c><c r="HI5" t="s"><v>82</v></c><c r="HJ5" t="s"><v>82</v></c><c r="HK5" t="s"><v>82</v></c><c r="HL5" t="s"><v>82</v></c><c r="HM5" t="s"><v>82</v></c><c r="HN5" t="s"><v>82</v></c><c r="HO5" t="s"><v>82</v></c><c r="HP5" t="s"><v>82</v></c><c r="HQ5" t="s"><v>90</v></c><c r="HR5" t="s"><v>89</v></c><c r="HS5" t="s"><v>82</v></c><c r="HT5" t="s"><v>82</v></c><c r="HU5" t="s"><v>82</v></c><c r="HV5" t="s"><v>82</v></c><c r="HW5" t="s"><v>82</v></c><c r="HX5" t="s"><v>82</v></c><c r="HY5" t="s"><v>82</v></c><c r="HZ5" t="s"><v>82</v></c><c r="IA5" t="s"><v>82</v></c><c r="IB5" t="s"><v>82</v></c><c r="IC5" s="0"/><c r="ID5" t="s"><v>82</v></c><c r="IE5" t="s"><v>82</v></c><c r="IF5" t="s"><v>82</v></c><c r="IG5" t="s"><v>82</v></c><c r="IH5" t="s"><v>82</v></c><c r="II5" t="s"><v>82</v></c><c r="IJ5" t="s"><v>82</v></c><c r="IK5" t="s"><v>82</v></c><c r="IL5" t="s"><v>82</v></c><c r="IM5" t="s"><v>82</v></c><c r="IN5" t="s"><v>82</v></c><c r="IO5" t="s"><v>82</v></c><c r="IP5" t="s"><v>82</v></c><c r="IQ5" t="s"><v>82</v></c><c r="IR5" t="s"><v>82</v></c><c r="IS5" t="s"><v>82</v></c><c r="IT5" t="s"><v>82</v></c><c r="IU5" t="s"><v>82</v></c><c r="IV5" t="s"><v>82</v></c><c r="IW5" t="s"><v>82</v></c><c r="IX5" t="s"><v>82</v></c><c r="IY5" t="s"><v>82</v></c><c r="IZ5" t="s"><v>82</v></c><c r="JA5" t="s"><v>82</v></c><c r="JB5" t="s"><v>82</v></c><c r="JC5" t="s"><v>82</v></c><c r="JD5" t="s"><v>82</v></c><c r="JE5" t="s"><v>82</v></c><c r="JF5" t="s"><v>82</v></c><c r="JG5" t="s"><v>82</v></c><c r="JH5" t="s"><v>82</v></c><c r="JI5" t="s"><v>82</v></c><c r="JJ5" t="s"><v>82</v></c><c r="JK5" t="s"><v>82</v></c><c r="JL5" t="s"><v>82</v></c><c r="JM5" t="s"><v>82</v></c><c r="JN5" t="s"><v>82</v></c><c r="JO5" t="s"><v>82</v></c><c r="JP5" t="s"><v>82</v></c><c r="JQ5" t="s"><v>82</v></c><c r="JR5" t="s"><v>82</v></c><c r="JS5" t="s"><v>82</v></c><c r="JT5" t="s"><v>82</v></c><c r="JU5" t="s"><v>82</v></c><c r="JV5" t="s"><v>82</v></c><c r="JW5" t="s"><v>82</v></c></row><row r="6"><c r="A6" t="s"><v>3</v></c><c r="B6" s="0"><v>1000</v></c><c r="C6" t="s"><v>82</v></c><c r="D6" t="s"><v>82</v></c><c r="E6" t="s"><v>88</v></c><c r="F6" t="s"><v>127</v></c><c r="G6" t="s"><v>82</v></c><c r="H6" t="s"><v>82</v></c><c r="I6" t="s"><v>82</v></c><c r="J6" t="s"><v>82</v></c><c r="K6" t="s"><v>88</v></c><c r="L6" t="s"><v>127</v></c><c r="M6" t="s"><v>82</v></c><c r="N6" t="s"><v>82</v></c><c r="O6" t="s"><v>88</v></c><c r="P6" t="s"><v>127</v></c><c r="Q6" t="s"><v>88</v></c><c r="R6" t="s"><v>127</v></c><c r="S6" t="s"><v>82</v></c><c r="T6" t="s"><v>82</v></c><c r="U6" t="s"><v>82</v></c><c r="V6" t="s"><v>82</v></c><c r="W6" t="s"><v>82</v></c><c r="X6" t="s"><v>82</v></c><c r="Y6" t="s"><v>82</v></c><c r="Z6" t="s"><v>82</v></c><c r="AA6" t="s"><v>82</v></c><c r="AB6" t="s"><v>82</v></c><c r="AC6" t="s"><v>82</v></c><c r="AD6" t="s"><v>82</v></c><c r="AE6" t="s"><v>82</v></c><c r="AF6" t="s"><v>82</v></c><c r="AG6" t="s"><v>82</v></c><c r="AH6" t="s"><v>82</v></c><c r="AI6" t="s"><v>82</v></c><c r="AJ6" t="s"><v>82</v></c><c r="AK6" t="s"><v>88</v></c><c r="AL6" t="s"><v>127</v></c><c r="AM6" t="s"><v>88</v></c><c r="AN6" t="s"><v>127</v></c><c r="AO6" t="s"><v>82</v></c><c r="AP6" t="s"><v>82</v></c><c r="AQ6" t="s"><v>82</v></c><c r="AR6" t="s"><v>82</v></c><c r="AS6" t="s"><v>82</v></c><c r="AT6" t="s"><v>82</v></c><c r="AU6" t="s"><v>82</v></c><c r="AV6" t="s"><v>82</v></c><c r="AW6" s="0"/><c r="AX6" t="s"><v>82</v></c><c r="AY6" t="s"><v>82</v></c><c r="AZ6" t="s"><v>82</v></c><c r="BA6" t="s"><v>82</v></c><c r="BB6" t="s"><v>82</v></c><c r="BC6" t="s"><v>82</v></c><c r="BD6" t="s"><v>82</v></c><c r="BE6" t="s"><v>82</v></c><c r="BF6" t="s"><v>82</v></c><c r="BG6" t="s"><v>82</v></c><c r="BH6" t="s"><v>82</v></c><c r="BI6" t="s"><v>82</v></c><c r="BJ6" t="s"><v>82</v></c><c r="BK6" t="s"><v>82</v></c><c r="BL6" t="s"><v>82</v></c><c r="BM6" t="s"><v>82</v></c><c r="BN6" t="s"><v>82</v></c><c r="BO6" t="s"><v>82</v></c><c r="BP6" t="s"><v>82</v></c><c r="BQ6" t="s"><v>82</v></c><c r="BR6" t="s"><v>82</v></c><c r="BS6" t="s"><v>82</v></c><c r="BT6" t="s"><v>82</v></c><c r="BU6" t="s"><v>82</v></c><c r="BV6" t="s"><v>82</v></c><c r="BW6" t="s"><v>82</v></c><c r="BX6" t="s"><v>82</v></c><c r="BY6" t="s"><v>82</v></c><c r="BZ6" t="s"><v>82</v></c><c r="CA6" t="s"><v>82</v></c><c r="CB6" t="s"><v>82</v></c><c r="CC6" t="s"><v>82</v></c><c r="CD6" t="s"><v>82</v></c><c r="CE6" t="s"><v>82</v></c><c r="CF6" t="s"><v>82</v></c><c r="CG6" t="s"><v>82</v></c><c r="CH6" t="s"><v>82</v></c><c r="CI6" t="s"><v>82</v></c><c r="CJ6" t="s"><v>82</v></c><c r="CK6" t="s"><v>82</v></c><c r="CL6" t="s"><v>82</v></c><c r="CM6" t="s"><v>82</v></c><c r="CN6" t="s"><v>82</v></c><c r="CO6" t="s"><v>82</v></c><c r="CP6" t="s"><v>82</v></c><c r="CQ6" t="s"><v>82</v></c><c r="CR6" s="0"/><c r="CS6" t="s"><v>82</v></c><c r="CT6" t="s"><v>82</v></c><c r="CU6" t="s"><v>82</v></c><c r="CV6" t="s"><v>82</v></c><c r="CW6" t="s"><v>82</v></c><c r="CX6" t="s"><v>82</v></c><c r="CY6" t="s"><v>82</v></c><c r="CZ6" t="s"><v>82</v></c><c r="DA6" t="s"><v>82</v></c><c r="DB6" t="s"><v>82</v></c><c r="DC6" t="s"><v>82</v></c><c r="DD6" t="s"><v>82</v></c><c r="DE6" t="s"><v>82</v></c><c r="DF6" t="s"><v>82</v></c><c r="DG6" t="s"><v>82</v></c><c r="DH6" t="s"><v>82</v></c><c r="DI6" t="s"><v>82</v></c><c r="DJ6" t="s"><v>82</v></c><c r="DK6" t="s"><v>82</v></c><c r="DL6" t="s"><v>82</v></c><c r="DM6" t="s"><v>82</v></c><c r="DN6" t="s"><v>82</v></c><c r="DO6" t="s"><v>82</v></c><c r="DP6" t="s"><v>82</v></c><c r="DQ6" t="s"><v>82</v></c><c r="DR6" t="s"><v>82</v></c><c r="DS6" t="s"><v>82</v></c><c r="DT6" t="s"><v>82</v></c><c r="DU6" t="s"><v>82</v></c><c r="DV6" t="s"><v>82</v></c><c r="DW6" t="s"><v>82</v></c><c r="DX6" t="s"><v>82</v></c><c r="DY6" t="s"><v>82</v></c><c r="DZ6" t="s"><v>82</v></c><c r="EA6" t="s"><v>82</v></c><c r="EB6" t="s"><v>82</v></c><c r="EC6" t="s"><v>82</v></c><c r="ED6" t="s"><v>82</v></c><c r="EE6" t="s"><v>82</v></c><c r="EF6" t="s"><v>82</v></c><c r="EG6" t="s"><v>82</v></c><c r="EH6" t="s"><v>82</v></c><c r="EI6" t="s"><v>82</v></c><c r="EJ6" t="s"><v>82</v></c><c r="EK6" t="s"><v>82</v></c><c r="EL6" t="s"><v>82</v></c><c r="EM6" s="0"/><c r="EN6" t="s"><v>82</v></c><c r="EO6" t="s"><v>82</v></c><c r="EP6" t="s"><v>82</v></c><c r="EQ6" t="s"><v>82</v></c><c r="ER6" t="s"><v>82</v></c><c r="ES6" t="s"><v>82</v></c><c r="ET6" t="s"><v>82</v></c><c r="EU6" t="s"><v>82</v></c><c r="EV6" t="s"><v>82</v></c><c r="EW6" t="s"><v>82</v></c><c r="EX6" t="s"><v>82</v></c><c r="EY6" t="s"><v>82</v></c><c r="EZ6" t="s"><v>82</v></c><c r="FA6" t="s"><v>82</v></c><c r="FB6" t="s"><v>82</v></c><c r="FC6" t="s"><v>82</v></c><c r="FD6" t="s"><v>82</v></c><c r="FE6" t="s"><v>82</v></c><c r="FF6" t="s"><v>82</v></c><c r="FG6" t="s"><v>82</v></c><c r="FH6" t="s"><v>82</v></c><c r="FI6" t="s"><v>82</v></c><c r="FJ6" t="s"><v>82</v></c><c r="FK6" t="s"><v>82</v></c><c r="FL6" t="s"><v>82</v></c><c r="FM6" t="s"><v>82</v></c><c r="FN6" t="s"><v>82</v></c><c r="FO6" t="s"><v>82</v></c><c r="FP6" t="s"><v>82</v></c><c r="FQ6" t="s"><v>82</v></c><c r="FR6" t="s"><v>82</v></c><c r="FS6" t="s"><v>82</v></c><c r="FT6" t="s"><v>82</v></c><c r="FU6" t="s"><v>82</v></c><c r="FV6" t="s"><v>82</v></c><c r="FW6" t="s"><v>82</v></c><c r="FX6" t="s"><v>82</v></c><c r="FY6" t="s"><v>82</v></c><c r="FZ6" t="s"><v>82</v></c><c r="GA6" t="s"><v>82</v></c><c r="GB6" t="s"><v>82</v></c><c r="GC6" t="s"><v>82</v></c><c r="GD6" t="s"><v>82</v></c><c r="GE6" t="s"><v>82</v></c><c r="GF6" t="s"><v>82</v></c><c r="GG6" t="s"><v>82</v></c><c r="GH6" s="0"><v>4</v></c><c r="GI6" t="s"><v>82</v></c><c r="GJ6" t="s"><v>82</v></c><c r="GK6" t="s"><v>88</v></c><c r="GL6" t="s"><v>97</v></c><c r="GM6" t="s"><v>82</v></c><c r="GN6" t="s"><v>82</v></c><c r="GO6" t="s"><v>82</v></c><c r="GP6" t="s"><v>82</v></c><c r="GQ6" t="s"><v>88</v></c><c r="GR6" t="s"><v>97</v></c><c r="GS6" t="s"><v>82</v></c><c r="GT6" t="s"><v>82</v></c><c r="GU6" t="s"><v>119</v></c><c r="GV6" t="s"><v>92</v></c><c r="GW6" t="s"><v>119</v></c><c r="GX6" t="s"><v>92</v></c><c r="GY6" t="s"><v>82</v></c><c r="GZ6" t="s"><v>82</v></c><c r="HA6" t="s"><v>82</v></c><c r="HB6" t="s"><v>82</v></c><c r="HC6" t="s"><v>82</v></c><c r="HD6" t="s"><v>82</v></c><c r="HE6" t="s"><v>82</v></c><c r="HF6" t="s"><v>82</v></c><c r="HG6" t="s"><v>82</v></c><c r="HH6" t="s"><v>82</v></c><c r="HI6" t="s"><v>82</v></c><c r="HJ6" t="s"><v>82</v></c><c r="HK6" t="s"><v>82</v></c><c r="HL6" t="s"><v>82</v></c><c r="HM6" t="s"><v>82</v></c><c r="HN6" t="s"><v>82</v></c><c r="HO6" t="s"><v>82</v></c><c r="HP6" t="s"><v>82</v></c><c r="HQ6" t="s"><v>90</v></c><c r="HR6" t="s"><v>89</v></c><c r="HS6" t="s"><v>85</v></c><c r="HT6" t="s"><v>170</v></c><c r="HU6" t="s"><v>82</v></c><c r="HV6" t="s"><v>82</v></c><c r="HW6" t="s"><v>82</v></c><c r="HX6" t="s"><v>82</v></c><c r="HY6" t="s"><v>82</v></c><c r="HZ6" t="s"><v>82</v></c><c r="IA6" t="s"><v>82</v></c><c r="IB6" t="s"><v>82</v></c><c r="IC6" s="0"/><c r="ID6" t="s"><v>82</v></c><c r="IE6" t="s"><v>82</v></c><c r="IF6" t="s"><v>82</v></c><c r="IG6" t="s"><v>82</v></c><c r="IH6" t="s"><v>82</v></c><c r="II6" t="s"><v>82</v></c><c r="IJ6" t="s"><v>82</v></c><c r="IK6" t="s"><v>82</v></c><c r="IL6" t="s"><v>82</v></c><c r="IM6" t="s"><v>82</v></c><c r="IN6" t="s"><v>82</v></c><c r="IO6" t="s"><v>82</v></c><c r="IP6" t="s"><v>82</v></c><c r="IQ6" t="s"><v>82</v></c><c r="IR6" t="s"><v>82</v></c><c r="IS6" t="s"><v>82</v></c><c r="IT6" t="s"><v>82</v></c><c r="IU6" t="s"><v>82</v></c><c r="IV6" t="s"><v>82</v></c><c r="IW6" t="s"><v>82</v></c><c r="IX6" t="s"><v>82</v></c><c r="IY6" t="s"><v>82</v></c><c r="IZ6" t="s"><v>82</v></c><c r="JA6" t="s"><v>82</v></c><c r="JB6" t="s"><v>82</v></c><c r="JC6" t="s"><v>82</v></c><c r="JD6" t="s"><v>82</v></c><c r="JE6" t="s"><v>82</v></c><c r="JF6" t="s"><v>82</v></c><c r="JG6" t="s"><v>82</v></c><c r="JH6" t="s"><v>82</v></c><c r="JI6" t="s"><v>82</v></c><c r="JJ6" t="s"><v>82</v></c><c r="JK6" t="s"><v>82</v></c><c r="JL6" t="s"><v>82</v></c><c r="JM6" t="s"><v>82</v></c><c r="JN6" t="s"><v>82</v></c><c r="JO6" t="s"><v>82</v></c><c r="JP6" t="s"><v>82</v></c><c r="JQ6" t="s"><v>82</v></c><c r="JR6" t="s"><v>82</v></c><c r="JS6" t="s"><v>82</v></c><c r="JT6" t="s"><v>82</v></c><c r="JU6" t="s"><v>82</v></c><c r="JV6" t="s"><v>82</v></c><c r="JW6" t="s"><v>82</v></c></row><row r="7"><c r="A7" t="s"><v>4</v></c><c r="B7" s="0"><v>2500</v></c><c r="C7" t="s"><v>83</v></c><c r="D7" t="s"><v>102</v></c><c r="E7" t="s"><v>82</v></c><c r="F7" t="s"><v>82</v></c><c r="G7" t="s"><v>91</v></c><c r="H7" t="s"><v>145</v></c><c r="I7" t="s"><v>90</v></c><c r="J7" t="s"><v>113</v></c><c r="K7" t="s"><v>88</v></c><c r="L7" t="s"><v>154</v></c><c r="M7" t="s"><v>85</v></c><c r="N7" t="s"><v>167</v></c><c r="O7" t="s"><v>90</v></c><c r="P7" t="s"><v>113</v></c><c r="Q7" t="s"><v>82</v></c><c r="R7" t="s"><v>82</v></c><c r="S7" t="s"><v>82</v></c><c r="T7" t="s"><v>82</v></c><c r="U7" t="s"><v>82</v></c><c r="V7" t="s"><v>82</v></c><c r="W7" t="s"><v>82</v></c><c r="X7" t="s"><v>82</v></c><c r="Y7" t="s"><v>82</v></c><c r="Z7" t="s"><v>82</v></c><c r="AA7" t="s"><v>90</v></c><c r="AB7" t="s"><v>113</v></c><c r="AC7" t="s"><v>82</v></c><c r="AD7" t="s"><v>82</v></c><c r="AE7" t="s"><v>88</v></c><c r="AF7" t="s"><v>154</v></c><c r="AG7" t="s"><v>90</v></c><c r="AH7" t="s"><v>113</v></c><c r="AI7" t="s"><v>90</v></c><c r="AJ7" t="s"><v>113</v></c><c r="AK7" t="s"><v>88</v></c><c r="AL7" t="s"><v>154</v></c><c r="AM7" t="s"><v>90</v></c><c r="AN7" t="s"><v>113</v></c><c r="AO7" t="s"><v>82</v></c><c r="AP7" t="s"><v>82</v></c><c r="AQ7" t="s"><v>82</v></c><c r="AR7" t="s"><v>82</v></c><c r="AS7" t="s"><v>82</v></c><c r="AT7" t="s"><v>82</v></c><c r="AU7" t="s"><v>82</v></c><c r="AV7" t="s"><v>82</v></c><c r="AW7" s="0"/><c r="AX7" t="s"><v>85</v></c><c r="AY7" t="s"><v>102</v></c><c r="AZ7" t="s"><v>82</v></c><c r="BA7" t="s"><v>82</v></c><c r="BB7" t="s"><v>123</v></c><c r="BC7" t="s"><v>192</v></c><c r="BD7" t="s"><v>82</v></c><c r="BE7" t="s"><v>82</v></c><c r="BF7" t="s"><v>88</v></c><c r="BG7" t="s"><v>102</v></c><c r="BH7" t="s"><v>90</v></c><c r="BI7" t="s"><v>223</v></c><c r="BJ7" t="s"><v>88</v></c><c r="BK7" t="s"><v>102</v></c><c r="BL7" t="s"><v>82</v></c><c r="BM7" t="s"><v>82</v></c><c r="BN7" t="s"><v>82</v></c><c r="BO7" t="s"><v>82</v></c><c r="BP7" t="s"><v>82</v></c><c r="BQ7" t="s"><v>82</v></c><c r="BR7" t="s"><v>82</v></c><c r="BS7" t="s"><v>82</v></c><c r="BT7" t="s"><v>82</v></c><c r="BU7" t="s"><v>82</v></c><c r="BV7" t="s"><v>88</v></c><c r="BW7" t="s"><v>102</v></c><c r="BX7" t="s"><v>82</v></c><c r="BY7" t="s"><v>82</v></c><c r="BZ7" t="s"><v>90</v></c><c r="CA7" t="s"><v>223</v></c><c r="CB7" t="s"><v>88</v></c><c r="CC7" t="s"><v>102</v></c><c r="CD7" t="s"><v>88</v></c><c r="CE7" t="s"><v>102</v></c><c r="CF7" t="s"><v>82</v></c><c r="CG7" t="s"><v>82</v></c><c r="CH7" t="s"><v>88</v></c><c r="CI7" t="s"><v>102</v></c><c r="CJ7" t="s"><v>82</v></c><c r="CK7" t="s"><v>82</v></c><c r="CL7" t="s"><v>82</v></c><c r="CM7" t="s"><v>82</v></c><c r="CN7" t="s"><v>82</v></c><c r="CO7" t="s"><v>82</v></c><c r="CP7" t="s"><v>82</v></c><c r="CQ7" t="s"><v>82</v></c><c r="CR7" s="0"/><c r="CS7" t="s"><v>82</v></c><c r="CT7" t="s"><v>82</v></c><c r="CU7" t="s"><v>82</v></c><c r="CV7" t="s"><v>82</v></c><c r="CW7" t="s"><v>82</v></c><c r="CX7" t="s"><v>82</v></c><c r="CY7" t="s"><v>82</v></c><c r="CZ7" t="s"><v>82</v></c><c r="DA7" t="s"><v>82</v></c><c r="DB7" t="s"><v>82</v></c><c r="DC7" t="s"><v>82</v></c><c r="DD7" t="s"><v>82</v></c><c r="DE7" t="s"><v>82</v></c><c r="DF7" t="s"><v>82</v></c><c r="DG7" t="s"><v>82</v></c><c r="DH7" t="s"><v>82</v></c><c r="DI7" t="s"><v>82</v></c><c r="DJ7" t="s"><v>82</v></c><c r="DK7" t="s"><v>82</v></c><c r="DL7" t="s"><v>82</v></c><c r="DM7" t="s"><v>82</v></c><c r="DN7" t="s"><v>82</v></c><c r="DO7" t="s"><v>82</v></c><c r="DP7" t="s"><v>82</v></c><c r="DQ7" t="s"><v>82</v></c><c r="DR7" t="s"><v>82</v></c><c r="DS7" t="s"><v>82</v></c><c r="DT7" t="s"><v>82</v></c><c r="DU7" t="s"><v>82</v></c><c r="DV7" t="s"><v>82</v></c><c r="DW7" t="s"><v>82</v></c><c r="DX7" t="s"><v>82</v></c><c r="DY7" t="s"><v>82</v></c><c r="DZ7" t="s"><v>82</v></c><c r="EA7" t="s"><v>82</v></c><c r="EB7" t="s"><v>82</v></c><c r="EC7" t="s"><v>82</v></c><c r="ED7" t="s"><v>82</v></c><c r="EE7" t="s"><v>82</v></c><c r="EF7" t="s"><v>82</v></c><c r="EG7" t="s"><v>82</v></c><c r="EH7" t="s"><v>82</v></c><c r="EI7" t="s"><v>82</v></c><c r="EJ7" t="s"><v>82</v></c><c r="EK7" t="s"><v>82</v></c><c r="EL7" t="s"><v>82</v></c><c r="EM7" s="0"><v>75</v></c><c r="EN7" t="s"><v>90</v></c><c r="EO7" t="s"><v>145</v></c><c r="EP7" t="s"><v>82</v></c><c r="EQ7" t="s"><v>82</v></c><c r="ER7" t="s"><v>93</v></c><c r="ES7" t="s"><v>116</v></c><c r="ET7" t="s"><v>82</v></c><c r="EU7" t="s"><v>82</v></c><c r="EV7" t="s"><v>88</v></c><c r="EW7" t="s"><v>145</v></c><c r="EX7" t="s"><v>88</v></c><c r="EY7" t="s"><v>145</v></c><c r="EZ7" t="s"><v>88</v></c><c r="FA7" t="s"><v>145</v></c><c r="FB7" t="s"><v>82</v></c><c r="FC7" t="s"><v>82</v></c><c r="FD7" t="s"><v>82</v></c><c r="FE7" t="s"><v>82</v></c><c r="FF7" t="s"><v>82</v></c><c r="FG7" t="s"><v>82</v></c><c r="FH7" t="s"><v>82</v></c><c r="FI7" t="s"><v>82</v></c><c r="FJ7" t="s"><v>82</v></c><c r="FK7" t="s"><v>82</v></c><c r="FL7" t="s"><v>88</v></c><c r="FM7" t="s"><v>145</v></c><c r="FN7" t="s"><v>82</v></c><c r="FO7" t="s"><v>82</v></c><c r="FP7" t="s"><v>82</v></c><c r="FQ7" t="s"><v>82</v></c><c r="FR7" t="s"><v>88</v></c><c r="FS7" t="s"><v>145</v></c><c r="FT7" t="s"><v>88</v></c><c r="FU7" t="s"><v>145</v></c><c r="FV7" t="s"><v>90</v></c><c r="FW7" t="s"><v>102</v></c><c r="FX7" t="s"><v>88</v></c><c r="FY7" t="s"><v>145</v></c><c r="FZ7" t="s"><v>82</v></c><c r="GA7" t="s"><v>82</v></c><c r="GB7" t="s"><v>82</v></c><c r="GC7" t="s"><v>82</v></c><c r="GD7" t="s"><v>82</v></c><c r="GE7" t="s"><v>82</v></c><c r="GF7" t="s"><v>82</v></c><c r="GG7" t="s"><v>82</v></c><c r="GH7" s="0"/><c r="GI7" t="s"><v>82</v></c><c r="GJ7" t="s"><v>82</v></c><c r="GK7" t="s"><v>82</v></c><c r="GL7" t="s"><v>82</v></c><c r="GM7" t="s"><v>82</v></c><c r="GN7" t="s"><v>82</v></c><c r="GO7" t="s"><v>82</v></c><c r="GP7" t="s"><v>82</v></c><c r="GQ7" t="s"><v>82</v></c><c r="GR7" t="s"><v>82</v></c><c r="GS7" t="s"><v>82</v></c><c r="GT7" t="s"><v>82</v></c><c r="GU7" t="s"><v>82</v></c><c r="GV7" t="s"><v>82</v></c><c r="GW7" t="s"><v>82</v></c><c r="GX7" t="s"><v>82</v></c><c r="GY7" t="s"><v>82</v></c><c r="GZ7" t="s"><v>82</v></c><c r="HA7" t="s"><v>82</v></c><c r="HB7" t="s"><v>82</v></c><c r="HC7" t="s"><v>82</v></c><c r="HD7" t="s"><v>82</v></c><c r="HE7" t="s"><v>82</v></c><c r="HF7" t="s"><v>82</v></c><c r="HG7" t="s"><v>82</v></c><c r="HH7" t="s"><v>82</v></c><c r="HI7" t="s"><v>82</v></c><c r="HJ7" t="s"><v>82</v></c><c r="HK7" t="s"><v>82</v></c><c r="HL7" t="s"><v>82</v></c><c r="HM7" t="s"><v>82</v></c><c r="HN7" t="s"><v>82</v></c><c r="HO7" t="s"><v>82</v></c><c r="HP7" t="s"><v>82</v></c><c r="HQ7" t="s"><v>82</v></c><c r="HR7" t="s"><v>82</v></c><c r="HS7" t="s"><v>82</v></c><c r="HT7" t="s"><v>82</v></c><c r="HU7" t="s"><v>82</v></c><c r="HV7" t="s"><v>82</v></c><c r="HW7" t="s"><v>82</v></c><c r="HX7" t="s"><v>82</v></c><c r="HY7" t="s"><v>82</v></c><c r="HZ7" t="s"><v>82</v></c><c r="IA7" t="s"><v>82</v></c><c r="IB7" t="s"><v>82</v></c><c r="IC7" s="0"/><c r="ID7" t="s"><v>82</v></c><c r="IE7" t="s"><v>82</v></c><c r="IF7" t="s"><v>82</v></c><c r="IG7" t="s"><v>82</v></c><c r="IH7" t="s"><v>82</v></c><c r="II7" t="s"><v>82</v></c><c r="IJ7" t="s"><v>82</v></c><c r="IK7" t="s"><v>82</v></c><c r="IL7" t="s"><v>82</v></c><c r="IM7" t="s"><v>82</v></c><c r="IN7" t="s"><v>82</v></c><c r="IO7" t="s"><v>82</v></c><c r="IP7" t="s"><v>82</v></c><c r="IQ7" t="s"><v>82</v></c><c r="IR7" t="s"><v>82</v></c><c r="IS7" t="s"><v>82</v></c><c r="IT7" t="s"><v>82</v></c><c r="IU7" t="s"><v>82</v></c><c r="IV7" t="s"><v>82</v></c><c r="IW7" t="s"><v>82</v></c><c r="IX7" t="s"><v>82</v></c><c r="IY7" t="s"><v>82</v></c><c r="IZ7" t="s"><v>82</v></c><c r="JA7" t="s"><v>82</v></c><c r="JB7" t="s"><v>82</v></c><c r="JC7" t="s"><v>82</v></c><c r="JD7" t="s"><v>82</v></c><c r="JE7" t="s"><v>82</v></c><c r="JF7" t="s"><v>82</v></c><c r="JG7" t="s"><v>82</v></c><c r="JH7" t="s"><v>82</v></c><c r="JI7" t="s"><v>82</v></c><c r="JJ7" t="s"><v>82</v></c><c r="JK7" t="s"><v>82</v></c><c r="JL7" t="s"><v>82</v></c><c r="JM7" t="s"><v>82</v></c><c r="JN7" t="s"><v>82</v></c><c r="JO7" t="s"><v>82</v></c><c r="JP7" t="s"><v>82</v></c><c r="JQ7" t="s"><v>82</v></c><c r="JR7" t="s"><v>82</v></c><c r="JS7" t="s"><v>82</v></c><c r="JT7" t="s"><v>82</v></c><c r="JU7" t="s"><v>82</v></c><c r="JV7" t="s"><v>82</v></c><c r="JW7" t="s"><v>82</v></c></row><row r="8"><c r="A8" t="s"><v>5</v></c><c r="B8" s="0"><v>575</v></c><c r="C8" t="s"><v>82</v></c><c r="D8" t="s"><v>82</v></c><c r="E8" t="s"><v>88</v></c><c r="F8" t="s"><v>88</v></c><c r="G8" t="s"><v>82</v></c><c r="H8" t="s"><v>82</v></c><c r="I8" t="s"><v>88</v></c><c r="J8" t="s"><v>131</v></c><c r="K8" t="s"><v>88</v></c><c r="L8" t="s"><v>131</v></c><c r="M8" t="s"><v>82</v></c><c r="N8" t="s"><v>82</v></c><c r="O8" t="s"><v>82</v></c><c r="P8" t="s"><v>82</v></c><c r="Q8" t="s"><v>82</v></c><c r="R8" t="s"><v>82</v></c><c r="S8" t="s"><v>88</v></c><c r="T8" t="s"><v>131</v></c><c r="U8" t="s"><v>82</v></c><c r="V8" t="s"><v>82</v></c><c r="W8" t="s"><v>82</v></c><c r="X8" t="s"><v>82</v></c><c r="Y8" t="s"><v>82</v></c><c r="Z8" t="s"><v>82</v></c><c r="AA8" t="s"><v>82</v></c><c r="AB8" t="s"><v>82</v></c><c r="AC8" t="s"><v>82</v></c><c r="AD8" t="s"><v>82</v></c><c r="AE8" t="s"><v>88</v></c><c r="AF8" t="s"><v>131</v></c><c r="AG8" t="s"><v>82</v></c><c r="AH8" t="s"><v>82</v></c><c r="AI8" t="s"><v>82</v></c><c r="AJ8" t="s"><v>82</v></c><c r="AK8" t="s"><v>88</v></c><c r="AL8" t="s"><v>131</v></c><c r="AM8" t="s"><v>82</v></c><c r="AN8" t="s"><v>82</v></c><c r="AO8" t="s"><v>82</v></c><c r="AP8" t="s"><v>82</v></c><c r="AQ8" t="s"><v>82</v></c><c r="AR8" t="s"><v>82</v></c><c r="AS8" t="s"><v>82</v></c><c r="AT8" t="s"><v>82</v></c><c r="AU8" t="s"><v>82</v></c><c r="AV8" t="s"><v>82</v></c><c r="AW8" s="0"/><c r="AX8" t="s"><v>82</v></c><c r="AY8" t="s"><v>82</v></c><c r="AZ8" t="s"><v>82</v></c><c r="BA8" t="s"><v>82</v></c><c r="BB8" t="s"><v>82</v></c><c r="BC8" t="s"><v>82</v></c><c r="BD8" t="s"><v>82</v></c><c r="BE8" t="s"><v>82</v></c><c r="BF8" t="s"><v>82</v></c><c r="BG8" t="s"><v>82</v></c><c r="BH8" t="s"><v>82</v></c><c r="BI8" t="s"><v>82</v></c><c r="BJ8" t="s"><v>82</v></c><c r="BK8" t="s"><v>82</v></c><c r="BL8" t="s"><v>82</v></c><c r="BM8" t="s"><v>82</v></c><c r="BN8" t="s"><v>82</v></c><c r="BO8" t="s"><v>82</v></c><c r="BP8" t="s"><v>82</v></c><c r="BQ8" t="s"><v>82</v></c><c r="BR8" t="s"><v>82</v></c><c r="BS8" t="s"><v>82</v></c><c r="BT8" t="s"><v>82</v></c><c r="BU8" t="s"><v>82</v></c><c r="BV8" t="s"><v>82</v></c><c r="BW8" t="s"><v>82</v></c><c r="BX8" t="s"><v>82</v></c><c r="BY8" t="s"><v>82</v></c><c r="BZ8" t="s"><v>82</v></c><c r="CA8" t="s"><v>82</v></c><c r="CB8" t="s"><v>82</v></c><c r="CC8" t="s"><v>82</v></c><c r="CD8" t="s"><v>82</v></c><c r="CE8" t="s"><v>82</v></c><c r="CF8" t="s"><v>82</v></c><c r="CG8" t="s"><v>82</v></c><c r="CH8" t="s"><v>82</v></c><c r="CI8" t="s"><v>82</v></c><c r="CJ8" t="s"><v>82</v></c><c r="CK8" t="s"><v>82</v></c><c r="CL8" t="s"><v>82</v></c><c r="CM8" t="s"><v>82</v></c><c r="CN8" t="s"><v>82</v></c><c r="CO8" t="s"><v>82</v></c><c r="CP8" t="s"><v>82</v></c><c r="CQ8" t="s"><v>82</v></c><c r="CR8" s="0"/><c r="CS8" t="s"><v>82</v></c><c r="CT8" t="s"><v>82</v></c><c r="CU8" t="s"><v>82</v></c><c r="CV8" t="s"><v>82</v></c><c r="CW8" t="s"><v>82</v></c><c r="CX8" t="s"><v>82</v></c><c r="CY8" t="s"><v>82</v></c><c r="CZ8" t="s"><v>82</v></c><c r="DA8" t="s"><v>82</v></c><c r="DB8" t="s"><v>82</v></c><c r="DC8" t="s"><v>82</v></c><c r="DD8" t="s"><v>82</v></c><c r="DE8" t="s"><v>82</v></c><c r="DF8" t="s"><v>82</v></c><c r="DG8" t="s"><v>82</v></c><c r="DH8" t="s"><v>82</v></c><c r="DI8" t="s"><v>82</v></c><c r="DJ8" t="s"><v>82</v></c><c r="DK8" t="s"><v>82</v></c><c r="DL8" t="s"><v>82</v></c><c r="DM8" t="s"><v>82</v></c><c r="DN8" t="s"><v>82</v></c><c r="DO8" t="s"><v>82</v></c><c r="DP8" t="s"><v>82</v></c><c r="DQ8" t="s"><v>82</v></c><c r="DR8" t="s"><v>82</v></c><c r="DS8" t="s"><v>82</v></c><c r="DT8" t="s"><v>82</v></c><c r="DU8" t="s"><v>82</v></c><c r="DV8" t="s"><v>82</v></c><c r="DW8" t="s"><v>82</v></c><c r="DX8" t="s"><v>82</v></c><c r="DY8" t="s"><v>82</v></c><c r="DZ8" t="s"><v>82</v></c><c r="EA8" t="s"><v>82</v></c><c r="EB8" t="s"><v>82</v></c><c r="EC8" t="s"><v>82</v></c><c r="ED8" t="s"><v>82</v></c><c r="EE8" t="s"><v>82</v></c><c r="EF8" t="s"><v>82</v></c><c r="EG8" t="s"><v>82</v></c><c r="EH8" t="s"><v>82</v></c><c r="EI8" t="s"><v>82</v></c><c r="EJ8" t="s"><v>82</v></c><c r="EK8" t="s"><v>82</v></c><c r="EL8" t="s"><v>82</v></c><c r="EM8" s="0"><v>12.5</v></c><c r="EN8" t="s"><v>82</v></c><c r="EO8" t="s"><v>82</v></c><c r="EP8" t="s"><v>88</v></c><c r="EQ8" t="s"><v>88</v></c><c r="ER8" t="s"><v>82</v></c><c r="ES8" t="s"><v>82</v></c><c r="ET8" t="s"><v>88</v></c><c r="EU8" t="s"><v>132</v></c><c r="EV8" t="s"><v>88</v></c><c r="EW8" t="s"><v>132</v></c><c r="EX8" t="s"><v>82</v></c><c r="EY8" t="s"><v>82</v></c><c r="EZ8" t="s"><v>82</v></c><c r="FA8" t="s"><v>82</v></c><c r="FB8" t="s"><v>82</v></c><c r="FC8" t="s"><v>82</v></c><c r="FD8" t="s"><v>82</v></c><c r="FE8" t="s"><v>82</v></c><c r="FF8" t="s"><v>82</v></c><c r="FG8" t="s"><v>82</v></c><c r="FH8" t="s"><v>82</v></c><c r="FI8" t="s"><v>82</v></c><c r="FJ8" t="s"><v>82</v></c><c r="FK8" t="s"><v>82</v></c><c r="FL8" t="s"><v>82</v></c><c r="FM8" t="s"><v>82</v></c><c r="FN8" t="s"><v>82</v></c><c r="FO8" t="s"><v>82</v></c><c r="FP8" t="s"><v>90</v></c><c r="FQ8" t="s"><v>134</v></c><c r="FR8" t="s"><v>82</v></c><c r="FS8" t="s"><v>82</v></c><c r="FT8" t="s"><v>82</v></c><c r="FU8" t="s"><v>82</v></c><c r="FV8" t="s"><v>90</v></c><c r="FW8" t="s"><v>134</v></c><c r="FX8" t="s"><v>82</v></c><c r="FY8" t="s"><v>82</v></c><c r="FZ8" t="s"><v>82</v></c><c r="GA8" t="s"><v>82</v></c><c r="GB8" t="s"><v>82</v></c><c r="GC8" t="s"><v>82</v></c><c r="GD8" t="s"><v>82</v></c><c r="GE8" t="s"><v>82</v></c><c r="GF8" t="s"><v>82</v></c><c r="GG8" t="s"><v>82</v></c><c r="GH8" s="0"/><c r="GI8" t="s"><v>82</v></c><c r="GJ8" t="s"><v>82</v></c><c r="GK8" t="s"><v>82</v></c><c r="GL8" t="s"><v>82</v></c><c r="GM8" t="s"><v>82</v></c><c r="GN8" t="s"><v>82</v></c><c r="GO8" t="s"><v>82</v></c><c r="GP8" t="s"><v>82</v></c><c r="GQ8" t="s"><v>82</v></c><c r="GR8" t="s"><v>82</v></c><c r="GS8" t="s"><v>82</v></c><c r="GT8" t="s"><v>82</v></c><c r="GU8" t="s"><v>82</v></c><c r="GV8" t="s"><v>82</v></c><c r="GW8" t="s"><v>82</v></c><c r="GX8" t="s"><v>82</v></c><c r="GY8" t="s"><v>82</v></c><c r="GZ8" t="s"><v>82</v></c><c r="HA8" t="s"><v>82</v></c><c r="HB8" t="s"><v>82</v></c><c r="HC8" t="s"><v>82</v></c><c r="HD8" t="s"><v>82</v></c><c r="HE8" t="s"><v>82</v></c><c r="HF8" t="s"><v>82</v></c><c r="HG8" t="s"><v>82</v></c><c r="HH8" t="s"><v>82</v></c><c r="HI8" t="s"><v>82</v></c><c r="HJ8" t="s"><v>82</v></c><c r="HK8" t="s"><v>82</v></c><c r="HL8" t="s"><v>82</v></c><c r="HM8" t="s"><v>82</v></c><c r="HN8" t="s"><v>82</v></c><c r="HO8" t="s"><v>82</v></c><c r="HP8" t="s"><v>82</v></c><c r="HQ8" t="s"><v>82</v></c><c r="HR8" t="s"><v>82</v></c><c r="HS8" t="s"><v>82</v></c><c r="HT8" t="s"><v>82</v></c><c r="HU8" t="s"><v>82</v></c><c r="HV8" t="s"><v>82</v></c><c r="HW8" t="s"><v>82</v></c><c r="HX8" t="s"><v>82</v></c><c r="HY8" t="s"><v>82</v></c><c r="HZ8" t="s"><v>82</v></c><c r="IA8" t="s"><v>82</v></c><c r="IB8" t="s"><v>82</v></c><c r="IC8" s="0"/><c r="ID8" t="s"><v>82</v></c><c r="IE8" t="s"><v>82</v></c><c r="IF8" t="s"><v>82</v></c><c r="IG8" t="s"><v>82</v></c><c r="IH8" t="s"><v>82</v></c><c r="II8" t="s"><v>82</v></c><c r="IJ8" t="s"><v>82</v></c><c r="IK8" t="s"><v>82</v></c><c r="IL8" t="s"><v>82</v></c><c r="IM8" t="s"><v>82</v></c><c r="IN8" t="s"><v>82</v></c><c r="IO8" t="s"><v>82</v></c><c r="IP8" t="s"><v>82</v></c><c r="IQ8" t="s"><v>82</v></c><c r="IR8" t="s"><v>82</v></c><c r="IS8" t="s"><v>82</v></c><c r="IT8" t="s"><v>82</v></c><c r="IU8" t="s"><v>82</v></c><c r="IV8" t="s"><v>82</v></c><c r="IW8" t="s"><v>82</v></c><c r="IX8" t="s"><v>82</v></c><c r="IY8" t="s"><v>82</v></c><c r="IZ8" t="s"><v>82</v></c><c r="JA8" t="s"><v>82</v></c><c r="JB8" t="s"><v>82</v></c><c r="JC8" t="s"><v>82</v></c><c r="JD8" t="s"><v>82</v></c><c r="JE8" t="s"><v>82</v></c><c r="JF8" t="s"><v>82</v></c><c r="JG8" t="s"><v>82</v></c><c r="JH8" t="s"><v>82</v></c><c r="JI8" t="s"><v>82</v></c><c r="JJ8" t="s"><v>82</v></c><c r="JK8" t="s"><v>82</v></c><c r="JL8" t="s"><v>82</v></c><c r="JM8" t="s"><v>82</v></c><c r="JN8" t="s"><v>82</v></c><c r="JO8" t="s"><v>82</v></c><c r="JP8" t="s"><v>82</v></c><c r="JQ8" t="s"><v>82</v></c><c r="JR8" t="s"><v>82</v></c><c r="JS8" t="s"><v>82</v></c><c r="JT8" t="s"><v>82</v></c><c r="JU8" t="s"><v>82</v></c><c r="JV8" t="s"><v>82</v></c><c r="JW8" t="s"><v>82</v></c></row><row r="9"><c r="A9" t="s"><v>5</v></c><c r="B9" s="0"><v>575</v></c><c r="C9" t="s"><v>82</v></c><c r="D9" t="s"><v>82</v></c><c r="E9" t="s"><v>88</v></c><c r="F9" t="s"><v>88</v></c><c r="G9" t="s"><v>82</v></c><c r="H9" t="s"><v>82</v></c><c r="I9" t="s"><v>88</v></c><c r="J9" t="s"><v>131</v></c><c r="K9" t="s"><v>88</v></c><c r="L9" t="s"><v>131</v></c><c r="M9" t="s"><v>82</v></c><c r="N9" t="s"><v>82</v></c><c r="O9" t="s"><v>82</v></c><c r="P9" t="s"><v>82</v></c><c r="Q9" t="s"><v>82</v></c><c r="R9" t="s"><v>82</v></c><c r="S9" t="s"><v>88</v></c><c r="T9" t="s"><v>131</v></c><c r="U9" t="s"><v>82</v></c><c r="V9" t="s"><v>82</v></c><c r="W9" t="s"><v>82</v></c><c r="X9" t="s"><v>82</v></c><c r="Y9" t="s"><v>82</v></c><c r="Z9" t="s"><v>82</v></c><c r="AA9" t="s"><v>82</v></c><c r="AB9" t="s"><v>82</v></c><c r="AC9" t="s"><v>82</v></c><c r="AD9" t="s"><v>82</v></c><c r="AE9" t="s"><v>88</v></c><c r="AF9" t="s"><v>131</v></c><c r="AG9" t="s"><v>82</v></c><c r="AH9" t="s"><v>82</v></c><c r="AI9" t="s"><v>82</v></c><c r="AJ9" t="s"><v>82</v></c><c r="AK9" t="s"><v>88</v></c><c r="AL9" t="s"><v>131</v></c><c r="AM9" t="s"><v>82</v></c><c r="AN9" t="s"><v>82</v></c><c r="AO9" t="s"><v>82</v></c><c r="AP9" t="s"><v>82</v></c><c r="AQ9" t="s"><v>82</v></c><c r="AR9" t="s"><v>82</v></c><c r="AS9" t="s"><v>82</v></c><c r="AT9" t="s"><v>82</v></c><c r="AU9" t="s"><v>82</v></c><c r="AV9" t="s"><v>82</v></c><c r="AW9" s="0"/><c r="AX9" t="s"><v>82</v></c><c r="AY9" t="s"><v>82</v></c><c r="AZ9" t="s"><v>82</v></c><c r="BA9" t="s"><v>82</v></c><c r="BB9" t="s"><v>82</v></c><c r="BC9" t="s"><v>82</v></c><c r="BD9" t="s"><v>82</v></c><c r="BE9" t="s"><v>82</v></c><c r="BF9" t="s"><v>82</v></c><c r="BG9" t="s"><v>82</v></c><c r="BH9" t="s"><v>82</v></c><c r="BI9" t="s"><v>82</v></c><c r="BJ9" t="s"><v>82</v></c><c r="BK9" t="s"><v>82</v></c><c r="BL9" t="s"><v>82</v></c><c r="BM9" t="s"><v>82</v></c><c r="BN9" t="s"><v>82</v></c><c r="BO9" t="s"><v>82</v></c><c r="BP9" t="s"><v>82</v></c><c r="BQ9" t="s"><v>82</v></c><c r="BR9" t="s"><v>82</v></c><c r="BS9" t="s"><v>82</v></c><c r="BT9" t="s"><v>82</v></c><c r="BU9" t="s"><v>82</v></c><c r="BV9" t="s"><v>82</v></c><c r="BW9" t="s"><v>82</v></c><c r="BX9" t="s"><v>82</v></c><c r="BY9" t="s"><v>82</v></c><c r="BZ9" t="s"><v>82</v></c><c r="CA9" t="s"><v>82</v></c><c r="CB9" t="s"><v>82</v></c><c r="CC9" t="s"><v>82</v></c><c r="CD9" t="s"><v>82</v></c><c r="CE9" t="s"><v>82</v></c><c r="CF9" t="s"><v>82</v></c><c r="CG9" t="s"><v>82</v></c><c r="CH9" t="s"><v>82</v></c><c r="CI9" t="s"><v>82</v></c><c r="CJ9" t="s"><v>82</v></c><c r="CK9" t="s"><v>82</v></c><c r="CL9" t="s"><v>82</v></c><c r="CM9" t="s"><v>82</v></c><c r="CN9" t="s"><v>82</v></c><c r="CO9" t="s"><v>82</v></c><c r="CP9" t="s"><v>82</v></c><c r="CQ9" t="s"><v>82</v></c><c r="CR9" s="0"/><c r="CS9" t="s"><v>82</v></c><c r="CT9" t="s"><v>82</v></c><c r="CU9" t="s"><v>82</v></c><c r="CV9" t="s"><v>82</v></c><c r="CW9" t="s"><v>82</v></c><c r="CX9" t="s"><v>82</v></c><c r="CY9" t="s"><v>82</v></c><c r="CZ9" t="s"><v>82</v></c><c r="DA9" t="s"><v>82</v></c><c r="DB9" t="s"><v>82</v></c><c r="DC9" t="s"><v>82</v></c><c r="DD9" t="s"><v>82</v></c><c r="DE9" t="s"><v>82</v></c><c r="DF9" t="s"><v>82</v></c><c r="DG9" t="s"><v>82</v></c><c r="DH9" t="s"><v>82</v></c><c r="DI9" t="s"><v>82</v></c><c r="DJ9" t="s"><v>82</v></c><c r="DK9" t="s"><v>82</v></c><c r="DL9" t="s"><v>82</v></c><c r="DM9" t="s"><v>82</v></c><c r="DN9" t="s"><v>82</v></c><c r="DO9" t="s"><v>82</v></c><c r="DP9" t="s"><v>82</v></c><c r="DQ9" t="s"><v>82</v></c><c r="DR9" t="s"><v>82</v></c><c r="DS9" t="s"><v>82</v></c><c r="DT9" t="s"><v>82</v></c><c r="DU9" t="s"><v>82</v></c><c r="DV9" t="s"><v>82</v></c><c r="DW9" t="s"><v>82</v></c><c r="DX9" t="s"><v>82</v></c><c r="DY9" t="s"><v>82</v></c><c r="DZ9" t="s"><v>82</v></c><c r="EA9" t="s"><v>82</v></c><c r="EB9" t="s"><v>82</v></c><c r="EC9" t="s"><v>82</v></c><c r="ED9" t="s"><v>82</v></c><c r="EE9" t="s"><v>82</v></c><c r="EF9" t="s"><v>82</v></c><c r="EG9" t="s"><v>82</v></c><c r="EH9" t="s"><v>82</v></c><c r="EI9" t="s"><v>82</v></c><c r="EJ9" t="s"><v>82</v></c><c r="EK9" t="s"><v>82</v></c><c r="EL9" t="s"><v>82</v></c><c r="EM9" s="0"><v>25</v></c><c r="EN9" t="s"><v>82</v></c><c r="EO9" t="s"><v>82</v></c><c r="EP9" t="s"><v>88</v></c><c r="EQ9" t="s"><v>88</v></c><c r="ER9" t="s"><v>82</v></c><c r="ES9" t="s"><v>82</v></c><c r="ET9" t="s"><v>88</v></c><c r="EU9" t="s"><v>150</v></c><c r="EV9" t="s"><v>88</v></c><c r="EW9" t="s"><v>150</v></c><c r="EX9" t="s"><v>82</v></c><c r="EY9" t="s"><v>82</v></c><c r="EZ9" t="s"><v>90</v></c><c r="FA9" t="s"><v>96</v></c><c r="FB9" t="s"><v>90</v></c><c r="FC9" t="s"><v>96</v></c><c r="FD9" t="s"><v>90</v></c><c r="FE9" t="s"><v>96</v></c><c r="FF9" t="s"><v>82</v></c><c r="FG9" t="s"><v>82</v></c><c r="FH9" t="s"><v>82</v></c><c r="FI9" t="s"><v>82</v></c><c r="FJ9" t="s"><v>82</v></c><c r="FK9" t="s"><v>82</v></c><c r="FL9" t="s"><v>82</v></c><c r="FM9" t="s"><v>82</v></c><c r="FN9" t="s"><v>82</v></c><c r="FO9" t="s"><v>82</v></c><c r="FP9" t="s"><v>90</v></c><c r="FQ9" t="s"><v>96</v></c><c r="FR9" t="s"><v>82</v></c><c r="FS9" t="s"><v>82</v></c><c r="FT9" t="s"><v>82</v></c><c r="FU9" t="s"><v>82</v></c><c r="FV9" t="s"><v>90</v></c><c r="FW9" t="s"><v>96</v></c><c r="FX9" t="s"><v>82</v></c><c r="FY9" t="s"><v>82</v></c><c r="FZ9" t="s"><v>82</v></c><c r="GA9" t="s"><v>82</v></c><c r="GB9" t="s"><v>82</v></c><c r="GC9" t="s"><v>82</v></c><c r="GD9" t="s"><v>82</v></c><c r="GE9" t="s"><v>82</v></c><c r="GF9" t="s"><v>82</v></c><c r="GG9" t="s"><v>82</v></c><c r="GH9" s="0"/><c r="GI9" t="s"><v>82</v></c><c r="GJ9" t="s"><v>82</v></c><c r="GK9" t="s"><v>82</v></c><c r="GL9" t="s"><v>82</v></c><c r="GM9" t="s"><v>82</v></c><c r="GN9" t="s"><v>82</v></c><c r="GO9" t="s"><v>82</v></c><c r="GP9" t="s"><v>82</v></c><c r="GQ9" t="s"><v>82</v></c><c r="GR9" t="s"><v>82</v></c><c r="GS9" t="s"><v>82</v></c><c r="GT9" t="s"><v>82</v></c><c r="GU9" t="s"><v>82</v></c><c r="GV9" t="s"><v>82</v></c><c r="GW9" t="s"><v>82</v></c><c r="GX9" t="s"><v>82</v></c><c r="GY9" t="s"><v>82</v></c><c r="GZ9" t="s"><v>82</v></c><c r="HA9" t="s"><v>82</v></c><c r="HB9" t="s"><v>82</v></c><c r="HC9" t="s"><v>82</v></c><c r="HD9" t="s"><v>82</v></c><c r="HE9" t="s"><v>82</v></c><c r="HF9" t="s"><v>82</v></c><c r="HG9" t="s"><v>82</v></c><c r="HH9" t="s"><v>82</v></c><c r="HI9" t="s"><v>82</v></c><c r="HJ9" t="s"><v>82</v></c><c r="HK9" t="s"><v>82</v></c><c r="HL9" t="s"><v>82</v></c><c r="HM9" t="s"><v>82</v></c><c r="HN9" t="s"><v>82</v></c><c r="HO9" t="s"><v>82</v></c><c r="HP9" t="s"><v>82</v></c><c r="HQ9" t="s"><v>82</v></c><c r="HR9" t="s"><v>82</v></c><c r="HS9" t="s"><v>82</v></c><c r="HT9" t="s"><v>82</v></c><c r="HU9" t="s"><v>82</v></c><c r="HV9" t="s"><v>82</v></c><c r="HW9" t="s"><v>82</v></c><c r="HX9" t="s"><v>82</v></c><c r="HY9" t="s"><v>82</v></c><c r="HZ9" t="s"><v>82</v></c><c r="IA9" t="s"><v>82</v></c><c r="IB9" t="s"><v>82</v></c><c r="IC9" s="0"/><c r="ID9" t="s"><v>82</v></c><c r="IE9" t="s"><v>82</v></c><c r="IF9" t="s"><v>82</v></c><c r="IG9" t="s"><v>82</v></c><c r="IH9" t="s"><v>82</v></c><c r="II9" t="s"><v>82</v></c><c r="IJ9" t="s"><v>82</v></c><c r="IK9" t="s"><v>82</v></c><c r="IL9" t="s"><v>82</v></c><c r="IM9" t="s"><v>82</v></c><c r="IN9" t="s"><v>82</v></c><c r="IO9" t="s"><v>82</v></c><c r="IP9" t="s"><v>82</v></c><c r="IQ9" t="s"><v>82</v></c><c r="IR9" t="s"><v>82</v></c><c r="IS9" t="s"><v>82</v></c><c r="IT9" t="s"><v>82</v></c><c r="IU9" t="s"><v>82</v></c><c r="IV9" t="s"><v>82</v></c><c r="IW9" t="s"><v>82</v></c><c r="IX9" t="s"><v>82</v></c><c r="IY9" t="s"><v>82</v></c><c r="IZ9" t="s"><v>82</v></c><c r="JA9" t="s"><v>82</v></c><c r="JB9" t="s"><v>82</v></c><c r="JC9" t="s"><v>82</v></c><c r="JD9" t="s"><v>82</v></c><c r="JE9" t="s"><v>82</v></c><c r="JF9" t="s"><v>82</v></c><c r="JG9" t="s"><v>82</v></c><c r="JH9" t="s"><v>82</v></c><c r="JI9" t="s"><v>82</v></c><c r="JJ9" t="s"><v>82</v></c><c r="JK9" t="s"><v>82</v></c><c r="JL9" t="s"><v>82</v></c><c r="JM9" t="s"><v>82</v></c><c r="JN9" t="s"><v>82</v></c><c r="JO9" t="s"><v>82</v></c><c r="JP9" t="s"><v>82</v></c><c r="JQ9" t="s"><v>82</v></c><c r="JR9" t="s"><v>82</v></c><c r="JS9" t="s"><v>82</v></c><c r="JT9" t="s"><v>82</v></c><c r="JU9" t="s"><v>82</v></c><c r="JV9" t="s"><v>82</v></c><c r="JW9" t="s"><v>82</v></c></row><row r="10"><c r="A10" t="s"><v>6</v></c><c r="B10" s="0"><v>1000</v></c><c r="C10" t="s"><v>84</v></c><c r="D10" t="s"><v>103</v></c><c r="E10" t="s"><v>82</v></c><c r="F10" t="s"><v>82</v></c><c r="G10" t="s"><v>88</v></c><c r="H10" t="s"><v>146</v></c><c r="I10" t="s"><v>88</v></c><c r="J10" t="s"><v>146</v></c><c r="K10" t="s"><v>88</v></c><c r="L10" t="s"><v>146</v></c><c r="M10" t="s"><v>82</v></c><c r="N10" t="s"><v>82</v></c><c r="O10" t="s"><v>123</v></c><c r="P10" t="s"><v>172</v></c><c r="Q10" t="s"><v>82</v></c><c r="R10" t="s"><v>82</v></c><c r="S10" t="s"><v>97</v></c><c r="T10" t="s"><v>180</v></c><c r="U10" t="s"><v>82</v></c><c r="V10" t="s"><v>82</v></c><c r="W10" t="s"><v>82</v></c><c r="X10" t="s"><v>82</v></c><c r="Y10" t="s"><v>82</v></c><c r="Z10" t="s"><v>82</v></c><c r="AA10" t="s"><v>85</v></c><c r="AB10" t="s"><v>159</v></c><c r="AC10" t="s"><v>82</v></c><c r="AD10" t="s"><v>82</v></c><c r="AE10" t="s"><v>82</v></c><c r="AF10" t="s"><v>82</v></c><c r="AG10" t="s"><v>82</v></c><c r="AH10" t="s"><v>82</v></c><c r="AI10" t="s"><v>82</v></c><c r="AJ10" t="s"><v>82</v></c><c r="AK10" t="s"><v>82</v></c><c r="AL10" t="s"><v>82</v></c><c r="AM10" t="s"><v>82</v></c><c r="AN10" t="s"><v>82</v></c><c r="AO10" t="s"><v>82</v></c><c r="AP10" t="s"><v>82</v></c><c r="AQ10" t="s"><v>82</v></c><c r="AR10" t="s"><v>82</v></c><c r="AS10" t="s"><v>82</v></c><c r="AT10" t="s"><v>82</v></c><c r="AU10" t="s"><v>99</v></c><c r="AV10" t="s"><v>217</v></c><c r="AW10" s="0"/><c r="AX10" t="s"><v>86</v></c><c r="AY10" t="s"><v>104</v></c><c r="AZ10" t="s"><v>82</v></c><c r="BA10" t="s"><v>82</v></c><c r="BB10" t="s"><v>88</v></c><c r="BC10" t="s"><v>128</v></c><c r="BD10" t="s"><v>88</v></c><c r="BE10" t="s"><v>128</v></c><c r="BF10" t="s"><v>88</v></c><c r="BG10" t="s"><v>128</v></c><c r="BH10" t="s"><v>82</v></c><c r="BI10" t="s"><v>82</v></c><c r="BJ10" t="s"><v>93</v></c><c r="BK10" t="s"><v>180</v></c><c r="BL10" t="s"><v>82</v></c><c r="BM10" t="s"><v>82</v></c><c r="BN10" t="s"><v>181</v></c><c r="BO10" t="s"><v>151</v></c><c r="BP10" t="s"><v>82</v></c><c r="BQ10" t="s"><v>82</v></c><c r="BR10" t="s"><v>82</v></c><c r="BS10" t="s"><v>82</v></c><c r="BT10" t="s"><v>82</v></c><c r="BU10" t="s"><v>82</v></c><c r="BV10" t="s"><v>90</v></c><c r="BW10" t="s"><v>249</v></c><c r="BX10" t="s"><v>82</v></c><c r="BY10" t="s"><v>82</v></c><c r="BZ10" t="s"><v>82</v></c><c r="CA10" t="s"><v>82</v></c><c r="CB10" t="s"><v>82</v></c><c r="CC10" t="s"><v>82</v></c><c r="CD10" t="s"><v>82</v></c><c r="CE10" t="s"><v>82</v></c><c r="CF10" t="s"><v>82</v></c><c r="CG10" t="s"><v>82</v></c><c r="CH10" t="s"><v>82</v></c><c r="CI10" t="s"><v>82</v></c><c r="CJ10" t="s"><v>82</v></c><c r="CK10" t="s"><v>82</v></c><c r="CL10" t="s"><v>82</v></c><c r="CM10" t="s"><v>82</v></c><c r="CN10" t="s"><v>82</v></c><c r="CO10" t="s"><v>82</v></c><c r="CP10" t="s"><v>99</v></c><c r="CQ10" t="s"><v>121</v></c><c r="CR10" s="0"/><c r="CS10" t="s"><v>82</v></c><c r="CT10" t="s"><v>82</v></c><c r="CU10" t="s"><v>82</v></c><c r="CV10" t="s"><v>82</v></c><c r="CW10" t="s"><v>82</v></c><c r="CX10" t="s"><v>82</v></c><c r="CY10" t="s"><v>82</v></c><c r="CZ10" t="s"><v>82</v></c><c r="DA10" t="s"><v>82</v></c><c r="DB10" t="s"><v>82</v></c><c r="DC10" t="s"><v>82</v></c><c r="DD10" t="s"><v>82</v></c><c r="DE10" t="s"><v>82</v></c><c r="DF10" t="s"><v>82</v></c><c r="DG10" t="s"><v>82</v></c><c r="DH10" t="s"><v>82</v></c><c r="DI10" t="s"><v>82</v></c><c r="DJ10" t="s"><v>82</v></c><c r="DK10" t="s"><v>82</v></c><c r="DL10" t="s"><v>82</v></c><c r="DM10" t="s"><v>82</v></c><c r="DN10" t="s"><v>82</v></c><c r="DO10" t="s"><v>82</v></c><c r="DP10" t="s"><v>82</v></c><c r="DQ10" t="s"><v>82</v></c><c r="DR10" t="s"><v>82</v></c><c r="DS10" t="s"><v>82</v></c><c r="DT10" t="s"><v>82</v></c><c r="DU10" t="s"><v>82</v></c><c r="DV10" t="s"><v>82</v></c><c r="DW10" t="s"><v>82</v></c><c r="DX10" t="s"><v>82</v></c><c r="DY10" t="s"><v>82</v></c><c r="DZ10" t="s"><v>82</v></c><c r="EA10" t="s"><v>82</v></c><c r="EB10" t="s"><v>82</v></c><c r="EC10" t="s"><v>82</v></c><c r="ED10" t="s"><v>82</v></c><c r="EE10" t="s"><v>82</v></c><c r="EF10" t="s"><v>82</v></c><c r="EG10" t="s"><v>82</v></c><c r="EH10" t="s"><v>82</v></c><c r="EI10" t="s"><v>82</v></c><c r="EJ10" t="s"><v>82</v></c><c r="EK10" t="s"><v>82</v></c><c r="EL10" t="s"><v>82</v></c><c r="EM10" s="0"/><c r="EN10" t="s"><v>82</v></c><c r="EO10" t="s"><v>82</v></c><c r="EP10" t="s"><v>82</v></c><c r="EQ10" t="s"><v>82</v></c><c r="ER10" t="s"><v>82</v></c><c r="ES10" t="s"><v>82</v></c><c r="ET10" t="s"><v>82</v></c><c r="EU10" t="s"><v>82</v></c><c r="EV10" t="s"><v>82</v></c><c r="EW10" t="s"><v>82</v></c><c r="EX10" t="s"><v>82</v></c><c r="EY10" t="s"><v>82</v></c><c r="EZ10" t="s"><v>82</v></c><c r="FA10" t="s"><v>82</v></c><c r="FB10" t="s"><v>82</v></c><c r="FC10" t="s"><v>82</v></c><c r="FD10" t="s"><v>82</v></c><c r="FE10" t="s"><v>82</v></c><c r="FF10" t="s"><v>82</v></c><c r="FG10" t="s"><v>82</v></c><c r="FH10" t="s"><v>82</v></c><c r="FI10" t="s"><v>82</v></c><c r="FJ10" t="s"><v>82</v></c><c r="FK10" t="s"><v>82</v></c><c r="FL10" t="s"><v>82</v></c><c r="FM10" t="s"><v>82</v></c><c r="FN10" t="s"><v>82</v></c><c r="FO10" t="s"><v>82</v></c><c r="FP10" t="s"><v>82</v></c><c r="FQ10" t="s"><v>82</v></c><c r="FR10" t="s"><v>82</v></c><c r="FS10" t="s"><v>82</v></c><c r="FT10" t="s"><v>82</v></c><c r="FU10" t="s"><v>82</v></c><c r="FV10" t="s"><v>82</v></c><c r="FW10" t="s"><v>82</v></c><c r="FX10" t="s"><v>82</v></c><c r="FY10" t="s"><v>82</v></c><c r="FZ10" t="s"><v>82</v></c><c r="GA10" t="s"><v>82</v></c><c r="GB10" t="s"><v>82</v></c><c r="GC10" t="s"><v>82</v></c><c r="GD10" t="s"><v>82</v></c><c r="GE10" t="s"><v>82</v></c><c r="GF10" t="s"><v>82</v></c><c r="GG10" t="s"><v>82</v></c><c r="GH10" s="0"/><c r="GI10" t="s"><v>82</v></c><c r="GJ10" t="s"><v>82</v></c><c r="GK10" t="s"><v>82</v></c><c r="GL10" t="s"><v>82</v></c><c r="GM10" t="s"><v>82</v></c><c r="GN10" t="s"><v>82</v></c><c r="GO10" t="s"><v>82</v></c><c r="GP10" t="s"><v>82</v></c><c r="GQ10" t="s"><v>82</v></c><c r="GR10" t="s"><v>82</v></c><c r="GS10" t="s"><v>82</v></c><c r="GT10" t="s"><v>82</v></c><c r="GU10" t="s"><v>82</v></c><c r="GV10" t="s"><v>82</v></c><c r="GW10" t="s"><v>82</v></c><c r="GX10" t="s"><v>82</v></c><c r="GY10" t="s"><v>82</v></c><c r="GZ10" t="s"><v>82</v></c><c r="HA10" t="s"><v>82</v></c><c r="HB10" t="s"><v>82</v></c><c r="HC10" t="s"><v>82</v></c><c r="HD10" t="s"><v>82</v></c><c r="HE10" t="s"><v>82</v></c><c r="HF10" t="s"><v>82</v></c><c r="HG10" t="s"><v>82</v></c><c r="HH10" t="s"><v>82</v></c><c r="HI10" t="s"><v>82</v></c><c r="HJ10" t="s"><v>82</v></c><c r="HK10" t="s"><v>82</v></c><c r="HL10" t="s"><v>82</v></c><c r="HM10" t="s"><v>82</v></c><c r="HN10" t="s"><v>82</v></c><c r="HO10" t="s"><v>82</v></c><c r="HP10" t="s"><v>82</v></c><c r="HQ10" t="s"><v>82</v></c><c r="HR10" t="s"><v>82</v></c><c r="HS10" t="s"><v>82</v></c><c r="HT10" t="s"><v>82</v></c><c r="HU10" t="s"><v>82</v></c><c r="HV10" t="s"><v>82</v></c><c r="HW10" t="s"><v>82</v></c><c r="HX10" t="s"><v>82</v></c><c r="HY10" t="s"><v>82</v></c><c r="HZ10" t="s"><v>82</v></c><c r="IA10" t="s"><v>82</v></c><c r="IB10" t="s"><v>82</v></c><c r="IC10" s="0"/><c r="ID10" t="s"><v>82</v></c><c r="IE10" t="s"><v>82</v></c><c r="IF10" t="s"><v>82</v></c><c r="IG10" t="s"><v>82</v></c><c r="IH10" t="s"><v>82</v></c><c r="II10" t="s"><v>82</v></c><c r="IJ10" t="s"><v>82</v></c><c r="IK10" t="s"><v>82</v></c><c r="IL10" t="s"><v>82</v></c><c r="IM10" t="s"><v>82</v></c><c r="IN10" t="s"><v>82</v></c><c r="IO10" t="s"><v>82</v></c><c r="IP10" t="s"><v>82</v></c><c r="IQ10" t="s"><v>82</v></c><c r="IR10" t="s"><v>82</v></c><c r="IS10" t="s"><v>82</v></c><c r="IT10" t="s"><v>82</v></c><c r="IU10" t="s"><v>82</v></c><c r="IV10" t="s"><v>82</v></c><c r="IW10" t="s"><v>82</v></c><c r="IX10" t="s"><v>82</v></c><c r="IY10" t="s"><v>82</v></c><c r="IZ10" t="s"><v>82</v></c><c r="JA10" t="s"><v>82</v></c><c r="JB10" t="s"><v>82</v></c><c r="JC10" t="s"><v>82</v></c><c r="JD10" t="s"><v>82</v></c><c r="JE10" t="s"><v>82</v></c><c r="JF10" t="s"><v>82</v></c><c r="JG10" t="s"><v>82</v></c><c r="JH10" t="s"><v>82</v></c><c r="JI10" t="s"><v>82</v></c><c r="JJ10" t="s"><v>82</v></c><c r="JK10" t="s"><v>82</v></c><c r="JL10" t="s"><v>82</v></c><c r="JM10" t="s"><v>82</v></c><c r="JN10" t="s"><v>82</v></c><c r="JO10" t="s"><v>82</v></c><c r="JP10" t="s"><v>82</v></c><c r="JQ10" t="s"><v>82</v></c><c r="JR10" t="s"><v>82</v></c><c r="JS10" t="s"><v>82</v></c><c r="JT10" t="s"><v>82</v></c><c r="JU10" t="s"><v>82</v></c><c r="JV10" t="s"><v>82</v></c><c r="JW10" t="s"><v>82</v></c></row><row r="11"><c r="A11" t="s"><v>7</v></c><c r="B11" s="0"><v>1000</v></c><c r="C11" t="s"><v>82</v></c><c r="D11" t="s"><v>82</v></c><c r="E11" t="s"><v>82</v></c><c r="F11" t="s"><v>82</v></c><c r="G11" t="s"><v>82</v></c><c r="H11" t="s"><v>82</v></c><c r="I11" t="s"><v>82</v></c><c r="J11" t="s"><v>82</v></c><c r="K11" t="s"><v>82</v></c><c r="L11" t="s"><v>82</v></c><c r="M11" t="s"><v>82</v></c><c r="N11" t="s"><v>82</v></c><c r="O11" t="s"><v>82</v></c><c r="P11" t="s"><v>82</v></c><c r="Q11" t="s"><v>82</v></c><c r="R11" t="s"><v>82</v></c><c r="S11" t="s"><v>82</v></c><c r="T11" t="s"><v>82</v></c><c r="U11" t="s"><v>82</v></c><c r="V11" t="s"><v>82</v></c><c r="W11" t="s"><v>82</v></c><c r="X11" t="s"><v>82</v></c><c r="Y11" t="s"><v>82</v></c><c r="Z11" t="s"><v>82</v></c><c r="AA11" t="s"><v>90</v></c><c r="AB11" t="s"><v>115</v></c><c r="AC11" t="s"><v>82</v></c><c r="AD11" t="s"><v>82</v></c><c r="AE11" t="s"><v>82</v></c><c r="AF11" t="s"><v>82</v></c><c r="AG11" t="s"><v>82</v></c><c r="AH11" t="s"><v>82</v></c><c r="AI11" t="s"><v>87</v></c><c r="AJ11" t="s"><v>89</v></c><c r="AK11" t="s"><v>82</v></c><c r="AL11" t="s"><v>82</v></c><c r="AM11" t="s"><v>82</v></c><c r="AN11" t="s"><v>82</v></c><c r="AO11" t="s"><v>82</v></c><c r="AP11" t="s"><v>82</v></c><c r="AQ11" t="s"><v>82</v></c><c r="AR11" t="s"><v>82</v></c><c r="AS11" t="s"><v>82</v></c><c r="AT11" t="s"><v>82</v></c><c r="AU11" t="s"><v>82</v></c><c r="AV11" t="s"><v>82</v></c><c r="AW11" s="0"/><c r="AX11" t="s"><v>82</v></c><c r="AY11" t="s"><v>82</v></c><c r="AZ11" t="s"><v>82</v></c><c r="BA11" t="s"><v>82</v></c><c r="BB11" t="s"><v>82</v></c><c r="BC11" t="s"><v>82</v></c><c r="BD11" t="s"><v>82</v></c><c r="BE11" t="s"><v>82</v></c><c r="BF11" t="s"><v>82</v></c><c r="BG11" t="s"><v>82</v></c><c r="BH11" t="s"><v>82</v></c><c r="BI11" t="s"><v>82</v></c><c r="BJ11" t="s"><v>82</v></c><c r="BK11" t="s"><v>82</v></c><c r="BL11" t="s"><v>82</v></c><c r="BM11" t="s"><v>82</v></c><c r="BN11" t="s"><v>82</v></c><c r="BO11" t="s"><v>82</v></c><c r="BP11" t="s"><v>82</v></c><c r="BQ11" t="s"><v>82</v></c><c r="BR11" t="s"><v>82</v></c><c r="BS11" t="s"><v>82</v></c><c r="BT11" t="s"><v>82</v></c><c r="BU11" t="s"><v>82</v></c><c r="BV11" t="s"><v>82</v></c><c r="BW11" t="s"><v>82</v></c><c r="BX11" t="s"><v>82</v></c><c r="BY11" t="s"><v>82</v></c><c r="BZ11" t="s"><v>82</v></c><c r="CA11" t="s"><v>82</v></c><c r="CB11" t="s"><v>82</v></c><c r="CC11" t="s"><v>82</v></c><c r="CD11" t="s"><v>82</v></c><c r="CE11" t="s"><v>82</v></c><c r="CF11" t="s"><v>82</v></c><c r="CG11" t="s"><v>82</v></c><c r="CH11" t="s"><v>82</v></c><c r="CI11" t="s"><v>82</v></c><c r="CJ11" t="s"><v>82</v></c><c r="CK11" t="s"><v>82</v></c><c r="CL11" t="s"><v>82</v></c><c r="CM11" t="s"><v>82</v></c><c r="CN11" t="s"><v>82</v></c><c r="CO11" t="s"><v>82</v></c><c r="CP11" t="s"><v>82</v></c><c r="CQ11" t="s"><v>82</v></c><c r="CR11" s="0"/><c r="CS11" t="s"><v>82</v></c><c r="CT11" t="s"><v>82</v></c><c r="CU11" t="s"><v>82</v></c><c r="CV11" t="s"><v>82</v></c><c r="CW11" t="s"><v>82</v></c><c r="CX11" t="s"><v>82</v></c><c r="CY11" t="s"><v>82</v></c><c r="CZ11" t="s"><v>82</v></c><c r="DA11" t="s"><v>82</v></c><c r="DB11" t="s"><v>82</v></c><c r="DC11" t="s"><v>82</v></c><c r="DD11" t="s"><v>82</v></c><c r="DE11" t="s"><v>82</v></c><c r="DF11" t="s"><v>82</v></c><c r="DG11" t="s"><v>82</v></c><c r="DH11" t="s"><v>82</v></c><c r="DI11" t="s"><v>82</v></c><c r="DJ11" t="s"><v>82</v></c><c r="DK11" t="s"><v>82</v></c><c r="DL11" t="s"><v>82</v></c><c r="DM11" t="s"><v>82</v></c><c r="DN11" t="s"><v>82</v></c><c r="DO11" t="s"><v>82</v></c><c r="DP11" t="s"><v>82</v></c><c r="DQ11" t="s"><v>82</v></c><c r="DR11" t="s"><v>82</v></c><c r="DS11" t="s"><v>82</v></c><c r="DT11" t="s"><v>82</v></c><c r="DU11" t="s"><v>82</v></c><c r="DV11" t="s"><v>82</v></c><c r="DW11" t="s"><v>82</v></c><c r="DX11" t="s"><v>82</v></c><c r="DY11" t="s"><v>82</v></c><c r="DZ11" t="s"><v>82</v></c><c r="EA11" t="s"><v>82</v></c><c r="EB11" t="s"><v>82</v></c><c r="EC11" t="s"><v>82</v></c><c r="ED11" t="s"><v>82</v></c><c r="EE11" t="s"><v>82</v></c><c r="EF11" t="s"><v>82</v></c><c r="EG11" t="s"><v>82</v></c><c r="EH11" t="s"><v>82</v></c><c r="EI11" t="s"><v>82</v></c><c r="EJ11" t="s"><v>82</v></c><c r="EK11" t="s"><v>82</v></c><c r="EL11" t="s"><v>82</v></c><c r="EM11" s="0"/><c r="EN11" t="s"><v>82</v></c><c r="EO11" t="s"><v>82</v></c><c r="EP11" t="s"><v>82</v></c><c r="EQ11" t="s"><v>82</v></c><c r="ER11" t="s"><v>82</v></c><c r="ES11" t="s"><v>82</v></c><c r="ET11" t="s"><v>82</v></c><c r="EU11" t="s"><v>82</v></c><c r="EV11" t="s"><v>82</v></c><c r="EW11" t="s"><v>82</v></c><c r="EX11" t="s"><v>82</v></c><c r="EY11" t="s"><v>82</v></c><c r="EZ11" t="s"><v>82</v></c><c r="FA11" t="s"><v>82</v></c><c r="FB11" t="s"><v>82</v></c><c r="FC11" t="s"><v>82</v></c><c r="FD11" t="s"><v>82</v></c><c r="FE11" t="s"><v>82</v></c><c r="FF11" t="s"><v>82</v></c><c r="FG11" t="s"><v>82</v></c><c r="FH11" t="s"><v>82</v></c><c r="FI11" t="s"><v>82</v></c><c r="FJ11" t="s"><v>82</v></c><c r="FK11" t="s"><v>82</v></c><c r="FL11" t="s"><v>82</v></c><c r="FM11" t="s"><v>82</v></c><c r="FN11" t="s"><v>82</v></c><c r="FO11" t="s"><v>82</v></c><c r="FP11" t="s"><v>82</v></c><c r="FQ11" t="s"><v>82</v></c><c r="FR11" t="s"><v>82</v></c><c r="FS11" t="s"><v>82</v></c><c r="FT11" t="s"><v>82</v></c><c r="FU11" t="s"><v>82</v></c><c r="FV11" t="s"><v>82</v></c><c r="FW11" t="s"><v>82</v></c><c r="FX11" t="s"><v>82</v></c><c r="FY11" t="s"><v>82</v></c><c r="FZ11" t="s"><v>82</v></c><c r="GA11" t="s"><v>82</v></c><c r="GB11" t="s"><v>82</v></c><c r="GC11" t="s"><v>82</v></c><c r="GD11" t="s"><v>82</v></c><c r="GE11" t="s"><v>82</v></c><c r="GF11" t="s"><v>82</v></c><c r="GG11" t="s"><v>82</v></c><c r="GH11" s="0"/><c r="GI11" t="s"><v>82</v></c><c r="GJ11" t="s"><v>82</v></c><c r="GK11" t="s"><v>82</v></c><c r="GL11" t="s"><v>82</v></c><c r="GM11" t="s"><v>82</v></c><c r="GN11" t="s"><v>82</v></c><c r="GO11" t="s"><v>82</v></c><c r="GP11" t="s"><v>82</v></c><c r="GQ11" t="s"><v>82</v></c><c r="GR11" t="s"><v>82</v></c><c r="GS11" t="s"><v>82</v></c><c r="GT11" t="s"><v>82</v></c><c r="GU11" t="s"><v>82</v></c><c r="GV11" t="s"><v>82</v></c><c r="GW11" t="s"><v>82</v></c><c r="GX11" t="s"><v>82</v></c><c r="GY11" t="s"><v>82</v></c><c r="GZ11" t="s"><v>82</v></c><c r="HA11" t="s"><v>82</v></c><c r="HB11" t="s"><v>82</v></c><c r="HC11" t="s"><v>82</v></c><c r="HD11" t="s"><v>82</v></c><c r="HE11" t="s"><v>82</v></c><c r="HF11" t="s"><v>82</v></c><c r="HG11" t="s"><v>82</v></c><c r="HH11" t="s"><v>82</v></c><c r="HI11" t="s"><v>82</v></c><c r="HJ11" t="s"><v>82</v></c><c r="HK11" t="s"><v>82</v></c><c r="HL11" t="s"><v>82</v></c><c r="HM11" t="s"><v>82</v></c><c r="HN11" t="s"><v>82</v></c><c r="HO11" t="s"><v>82</v></c><c r="HP11" t="s"><v>82</v></c><c r="HQ11" t="s"><v>82</v></c><c r="HR11" t="s"><v>82</v></c><c r="HS11" t="s"><v>82</v></c><c r="HT11" t="s"><v>82</v></c><c r="HU11" t="s"><v>82</v></c><c r="HV11" t="s"><v>82</v></c><c r="HW11" t="s"><v>82</v></c><c r="HX11" t="s"><v>82</v></c><c r="HY11" t="s"><v>82</v></c><c r="HZ11" t="s"><v>82</v></c><c r="IA11" t="s"><v>82</v></c><c r="IB11" t="s"><v>82</v></c><c r="IC11" s="0"/><c r="ID11" t="s"><v>82</v></c><c r="IE11" t="s"><v>82</v></c><c r="IF11" t="s"><v>82</v></c><c r="IG11" t="s"><v>82</v></c><c r="IH11" t="s"><v>82</v></c><c r="II11" t="s"><v>82</v></c><c r="IJ11" t="s"><v>82</v></c><c r="IK11" t="s"><v>82</v></c><c r="IL11" t="s"><v>82</v></c><c r="IM11" t="s"><v>82</v></c><c r="IN11" t="s"><v>82</v></c><c r="IO11" t="s"><v>82</v></c><c r="IP11" t="s"><v>82</v></c><c r="IQ11" t="s"><v>82</v></c><c r="IR11" t="s"><v>82</v></c><c r="IS11" t="s"><v>82</v></c><c r="IT11" t="s"><v>82</v></c><c r="IU11" t="s"><v>82</v></c><c r="IV11" t="s"><v>82</v></c><c r="IW11" t="s"><v>82</v></c><c r="IX11" t="s"><v>82</v></c><c r="IY11" t="s"><v>82</v></c><c r="IZ11" t="s"><v>82</v></c><c r="JA11" t="s"><v>82</v></c><c r="JB11" t="s"><v>82</v></c><c r="JC11" t="s"><v>82</v></c><c r="JD11" t="s"><v>82</v></c><c r="JE11" t="s"><v>82</v></c><c r="JF11" t="s"><v>82</v></c><c r="JG11" t="s"><v>82</v></c><c r="JH11" t="s"><v>82</v></c><c r="JI11" t="s"><v>82</v></c><c r="JJ11" t="s"><v>82</v></c><c r="JK11" t="s"><v>82</v></c><c r="JL11" t="s"><v>82</v></c><c r="JM11" t="s"><v>82</v></c><c r="JN11" t="s"><v>82</v></c><c r="JO11" t="s"><v>82</v></c><c r="JP11" t="s"><v>82</v></c><c r="JQ11" t="s"><v>82</v></c><c r="JR11" t="s"><v>82</v></c><c r="JS11" t="s"><v>82</v></c><c r="JT11" t="s"><v>82</v></c><c r="JU11" t="s"><v>82</v></c><c r="JV11" t="s"><v>82</v></c><c r="JW11" t="s"><v>82</v></c></row><row r="12"><c r="A12" t="s"><v>8</v></c><c r="B12" s="0"><v>1000</v></c><c r="C12" t="s"><v>85</v></c><c r="D12" t="s"><v>93</v></c><c r="E12" t="s"><v>88</v></c><c r="F12" t="s"><v>87</v></c><c r="G12" t="s"><v>88</v></c><c r="H12" t="s"><v>87</v></c><c r="I12" t="s"><v>88</v></c><c r="J12" t="s"><v>87</v></c><c r="K12" t="s"><v>88</v></c><c r="L12" t="s"><v>87</v></c><c r="M12" t="s"><v>82</v></c><c r="N12" t="s"><v>82</v></c><c r="O12" t="s"><v>82</v></c><c r="P12" t="s"><v>82</v></c><c r="Q12" t="s"><v>82</v></c><c r="R12" t="s"><v>82</v></c><c r="S12" t="s"><v>88</v></c><c r="T12" t="s"><v>87</v></c><c r="U12" t="s"><v>82</v></c><c r="V12" t="s"><v>82</v></c><c r="W12" t="s"><v>82</v></c><c r="X12" t="s"><v>82</v></c><c r="Y12" t="s"><v>82</v></c><c r="Z12" t="s"><v>82</v></c><c r="AA12" t="s"><v>82</v></c><c r="AB12" t="s"><v>82</v></c><c r="AC12" t="s"><v>82</v></c><c r="AD12" t="s"><v>82</v></c><c r="AE12" t="s"><v>85</v></c><c r="AF12" t="s"><v>93</v></c><c r="AG12" t="s"><v>82</v></c><c r="AH12" t="s"><v>82</v></c><c r="AI12" t="s"><v>82</v></c><c r="AJ12" t="s"><v>82</v></c><c r="AK12" t="s"><v>82</v></c><c r="AL12" t="s"><v>82</v></c><c r="AM12" t="s"><v>82</v></c><c r="AN12" t="s"><v>82</v></c><c r="AO12" t="s"><v>82</v></c><c r="AP12" t="s"><v>82</v></c><c r="AQ12" t="s"><v>82</v></c><c r="AR12" t="s"><v>82</v></c><c r="AS12" t="s"><v>82</v></c><c r="AT12" t="s"><v>82</v></c><c r="AU12" t="s"><v>82</v></c><c r="AV12" t="s"><v>82</v></c><c r="AW12" s="0"/><c r="AX12" t="s"><v>82</v></c><c r="AY12" t="s"><v>82</v></c><c r="AZ12" t="s"><v>82</v></c><c r="BA12" t="s"><v>82</v></c><c r="BB12" t="s"><v>82</v></c><c r="BC12" t="s"><v>82</v></c><c r="BD12" t="s"><v>82</v></c><c r="BE12" t="s"><v>82</v></c><c r="BF12" t="s"><v>82</v></c><c r="BG12" t="s"><v>82</v></c><c r="BH12" t="s"><v>82</v></c><c r="BI12" t="s"><v>82</v></c><c r="BJ12" t="s"><v>82</v></c><c r="BK12" t="s"><v>82</v></c><c r="BL12" t="s"><v>82</v></c><c r="BM12" t="s"><v>82</v></c><c r="BN12" t="s"><v>82</v></c><c r="BO12" t="s"><v>82</v></c><c r="BP12" t="s"><v>82</v></c><c r="BQ12" t="s"><v>82</v></c><c r="BR12" t="s"><v>82</v></c><c r="BS12" t="s"><v>82</v></c><c r="BT12" t="s"><v>82</v></c><c r="BU12" t="s"><v>82</v></c><c r="BV12" t="s"><v>82</v></c><c r="BW12" t="s"><v>82</v></c><c r="BX12" t="s"><v>82</v></c><c r="BY12" t="s"><v>82</v></c><c r="BZ12" t="s"><v>82</v></c><c r="CA12" t="s"><v>82</v></c><c r="CB12" t="s"><v>82</v></c><c r="CC12" t="s"><v>82</v></c><c r="CD12" t="s"><v>82</v></c><c r="CE12" t="s"><v>82</v></c><c r="CF12" t="s"><v>82</v></c><c r="CG12" t="s"><v>82</v></c><c r="CH12" t="s"><v>82</v></c><c r="CI12" t="s"><v>82</v></c><c r="CJ12" t="s"><v>82</v></c><c r="CK12" t="s"><v>82</v></c><c r="CL12" t="s"><v>82</v></c><c r="CM12" t="s"><v>82</v></c><c r="CN12" t="s"><v>82</v></c><c r="CO12" t="s"><v>82</v></c><c r="CP12" t="s"><v>82</v></c><c r="CQ12" t="s"><v>82</v></c><c r="CR12" s="0"><v>1000</v></c><c r="CS12" t="s"><v>123</v></c><c r="CT12" t="s"><v>83</v></c><c r="CU12" t="s"><v>88</v></c><c r="CV12" t="s"><v>99</v></c><c r="CW12" t="s"><v>88</v></c><c r="CX12" t="s"><v>99</v></c><c r="CY12" t="s"><v>88</v></c><c r="CZ12" t="s"><v>99</v></c><c r="DA12" t="s"><v>88</v></c><c r="DB12" t="s"><v>99</v></c><c r="DC12" t="s"><v>82</v></c><c r="DD12" t="s"><v>82</v></c><c r="DE12" t="s"><v>82</v></c><c r="DF12" t="s"><v>82</v></c><c r="DG12" t="s"><v>82</v></c><c r="DH12" t="s"><v>82</v></c><c r="DI12" t="s"><v>85</v></c><c r="DJ12" t="s"><v>119</v></c><c r="DK12" t="s"><v>82</v></c><c r="DL12" t="s"><v>82</v></c><c r="DM12" t="s"><v>82</v></c><c r="DN12" t="s"><v>82</v></c><c r="DO12" t="s"><v>82</v></c><c r="DP12" t="s"><v>82</v></c><c r="DQ12" t="s"><v>82</v></c><c r="DR12" t="s"><v>82</v></c><c r="DS12" t="s"><v>82</v></c><c r="DT12" t="s"><v>82</v></c><c r="DU12" t="s"><v>83</v></c><c r="DV12" t="s"><v>123</v></c><c r="DW12" t="s"><v>82</v></c><c r="DX12" t="s"><v>82</v></c><c r="DY12" t="s"><v>82</v></c><c r="DZ12" t="s"><v>82</v></c><c r="EA12" t="s"><v>82</v></c><c r="EB12" t="s"><v>82</v></c><c r="EC12" t="s"><v>82</v></c><c r="ED12" t="s"><v>82</v></c><c r="EE12" t="s"><v>82</v></c><c r="EF12" t="s"><v>82</v></c><c r="EG12" t="s"><v>82</v></c><c r="EH12" t="s"><v>82</v></c><c r="EI12" t="s"><v>82</v></c><c r="EJ12" t="s"><v>82</v></c><c r="EK12" t="s"><v>82</v></c><c r="EL12" t="s"><v>82</v></c><c r="EM12" s="0"/><c r="EN12" t="s"><v>82</v></c><c r="EO12" t="s"><v>82</v></c><c r="EP12" t="s"><v>82</v></c><c r="EQ12" t="s"><v>82</v></c><c r="ER12" t="s"><v>82</v></c><c r="ES12" t="s"><v>82</v></c><c r="ET12" t="s"><v>82</v></c><c r="EU12" t="s"><v>82</v></c><c r="EV12" t="s"><v>82</v></c><c r="EW12" t="s"><v>82</v></c><c r="EX12" t="s"><v>82</v></c><c r="EY12" t="s"><v>82</v></c><c r="EZ12" t="s"><v>82</v></c><c r="FA12" t="s"><v>82</v></c><c r="FB12" t="s"><v>82</v></c><c r="FC12" t="s"><v>82</v></c><c r="FD12" t="s"><v>82</v></c><c r="FE12" t="s"><v>82</v></c><c r="FF12" t="s"><v>82</v></c><c r="FG12" t="s"><v>82</v></c><c r="FH12" t="s"><v>82</v></c><c r="FI12" t="s"><v>82</v></c><c r="FJ12" t="s"><v>82</v></c><c r="FK12" t="s"><v>82</v></c><c r="FL12" t="s"><v>82</v></c><c r="FM12" t="s"><v>82</v></c><c r="FN12" t="s"><v>82</v></c><c r="FO12" t="s"><v>82</v></c><c r="FP12" t="s"><v>82</v></c><c r="FQ12" t="s"><v>82</v></c><c r="FR12" t="s"><v>82</v></c><c r="FS12" t="s"><v>82</v></c><c r="FT12" t="s"><v>82</v></c><c r="FU12" t="s"><v>82</v></c><c r="FV12" t="s"><v>82</v></c><c r="FW12" t="s"><v>82</v></c><c r="FX12" t="s"><v>82</v></c><c r="FY12" t="s"><v>82</v></c><c r="FZ12" t="s"><v>82</v></c><c r="GA12" t="s"><v>82</v></c><c r="GB12" t="s"><v>82</v></c><c r="GC12" t="s"><v>82</v></c><c r="GD12" t="s"><v>82</v></c><c r="GE12" t="s"><v>82</v></c><c r="GF12" t="s"><v>82</v></c><c r="GG12" t="s"><v>82</v></c><c r="GH12" s="0"/><c r="GI12" t="s"><v>82</v></c><c r="GJ12" t="s"><v>82</v></c><c r="GK12" t="s"><v>82</v></c><c r="GL12" t="s"><v>82</v></c><c r="GM12" t="s"><v>82</v></c><c r="GN12" t="s"><v>82</v></c><c r="GO12" t="s"><v>82</v></c><c r="GP12" t="s"><v>82</v></c><c r="GQ12" t="s"><v>82</v></c><c r="GR12" t="s"><v>82</v></c><c r="GS12" t="s"><v>82</v></c><c r="GT12" t="s"><v>82</v></c><c r="GU12" t="s"><v>82</v></c><c r="GV12" t="s"><v>82</v></c><c r="GW12" t="s"><v>82</v></c><c r="GX12" t="s"><v>82</v></c><c r="GY12" t="s"><v>82</v></c><c r="GZ12" t="s"><v>82</v></c><c r="HA12" t="s"><v>82</v></c><c r="HB12" t="s"><v>82</v></c><c r="HC12" t="s"><v>82</v></c><c r="HD12" t="s"><v>82</v></c><c r="HE12" t="s"><v>82</v></c><c r="HF12" t="s"><v>82</v></c><c r="HG12" t="s"><v>82</v></c><c r="HH12" t="s"><v>82</v></c><c r="HI12" t="s"><v>82</v></c><c r="HJ12" t="s"><v>82</v></c><c r="HK12" t="s"><v>82</v></c><c r="HL12" t="s"><v>82</v></c><c r="HM12" t="s"><v>82</v></c><c r="HN12" t="s"><v>82</v></c><c r="HO12" t="s"><v>82</v></c><c r="HP12" t="s"><v>82</v></c><c r="HQ12" t="s"><v>82</v></c><c r="HR12" t="s"><v>82</v></c><c r="HS12" t="s"><v>82</v></c><c r="HT12" t="s"><v>82</v></c><c r="HU12" t="s"><v>82</v></c><c r="HV12" t="s"><v>82</v></c><c r="HW12" t="s"><v>82</v></c><c r="HX12" t="s"><v>82</v></c><c r="HY12" t="s"><v>82</v></c><c r="HZ12" t="s"><v>82</v></c><c r="IA12" t="s"><v>82</v></c><c r="IB12" t="s"><v>82</v></c><c r="IC12" s="0"/><c r="ID12" t="s"><v>82</v></c><c r="IE12" t="s"><v>82</v></c><c r="IF12" t="s"><v>82</v></c><c r="IG12" t="s"><v>82</v></c><c r="IH12" t="s"><v>82</v></c><c r="II12" t="s"><v>82</v></c><c r="IJ12" t="s"><v>82</v></c><c r="IK12" t="s"><v>82</v></c><c r="IL12" t="s"><v>82</v></c><c r="IM12" t="s"><v>82</v></c><c r="IN12" t="s"><v>82</v></c><c r="IO12" t="s"><v>82</v></c><c r="IP12" t="s"><v>82</v></c><c r="IQ12" t="s"><v>82</v></c><c r="IR12" t="s"><v>82</v></c><c r="IS12" t="s"><v>82</v></c><c r="IT12" t="s"><v>82</v></c><c r="IU12" t="s"><v>82</v></c><c r="IV12" t="s"><v>82</v></c><c r="IW12" t="s"><v>82</v></c><c r="IX12" t="s"><v>82</v></c><c r="IY12" t="s"><v>82</v></c><c r="IZ12" t="s"><v>82</v></c><c r="JA12" t="s"><v>82</v></c><c r="JB12" t="s"><v>82</v></c><c r="JC12" t="s"><v>82</v></c><c r="JD12" t="s"><v>82</v></c><c r="JE12" t="s"><v>82</v></c><c r="JF12" t="s"><v>82</v></c><c r="JG12" t="s"><v>82</v></c><c r="JH12" t="s"><v>82</v></c><c r="JI12" t="s"><v>82</v></c><c r="JJ12" t="s"><v>82</v></c><c r="JK12" t="s"><v>82</v></c><c r="JL12" t="s"><v>82</v></c><c r="JM12" t="s"><v>82</v></c><c r="JN12" t="s"><v>82</v></c><c r="JO12" t="s"><v>82</v></c><c r="JP12" t="s"><v>82</v></c><c r="JQ12" t="s"><v>82</v></c><c r="JR12" t="s"><v>82</v></c><c r="JS12" t="s"><v>82</v></c><c r="JT12" t="s"><v>82</v></c><c r="JU12" t="s"><v>82</v></c><c r="JV12" t="s"><v>82</v></c><c r="JW12" t="s"><v>82</v></c></row><row r="13"><c r="A13" t="s"><v>9</v></c><c r="B13" s="0"><v>2500</v></c><c r="C13" t="s"><v>86</v></c><c r="D13" t="s"><v>104</v></c><c r="E13" t="s"><v>88</v></c><c r="F13" t="s"><v>128</v></c><c r="G13" t="s"><v>119</v></c><c r="H13" t="s"><v>141</v></c><c r="I13" t="s"><v>88</v></c><c r="J13" t="s"><v>128</v></c><c r="K13" t="s"><v>88</v></c><c r="L13" t="s"><v>128</v></c><c r="M13" t="s"><v>82</v></c><c r="N13" t="s"><v>82</v></c><c r="O13" t="s"><v>82</v></c><c r="P13" t="s"><v>82</v></c><c r="Q13" t="s"><v>82</v></c><c r="R13" t="s"><v>82</v></c><c r="S13" t="s"><v>82</v></c><c r="T13" t="s"><v>82</v></c><c r="U13" t="s"><v>82</v></c><c r="V13" t="s"><v>82</v></c><c r="W13" t="s"><v>82</v></c><c r="X13" t="s"><v>82</v></c><c r="Y13" t="s"><v>82</v></c><c r="Z13" t="s"><v>82</v></c><c r="AA13" t="s"><v>82</v></c><c r="AB13" t="s"><v>82</v></c><c r="AC13" t="s"><v>82</v></c><c r="AD13" t="s"><v>82</v></c><c r="AE13" t="s"><v>82</v></c><c r="AF13" t="s"><v>82</v></c><c r="AG13" t="s"><v>82</v></c><c r="AH13" t="s"><v>82</v></c><c r="AI13" t="s"><v>82</v></c><c r="AJ13" t="s"><v>82</v></c><c r="AK13" t="s"><v>82</v></c><c r="AL13" t="s"><v>82</v></c><c r="AM13" t="s"><v>82</v></c><c r="AN13" t="s"><v>82</v></c><c r="AO13" t="s"><v>82</v></c><c r="AP13" t="s"><v>82</v></c><c r="AQ13" t="s"><v>82</v></c><c r="AR13" t="s"><v>82</v></c><c r="AS13" t="s"><v>82</v></c><c r="AT13" t="s"><v>82</v></c><c r="AU13" t="s"><v>82</v></c><c r="AV13" t="s"><v>82</v></c><c r="AW13" s="0"/><c r="AX13" t="s"><v>82</v></c><c r="AY13" t="s"><v>82</v></c><c r="AZ13" t="s"><v>82</v></c><c r="BA13" t="s"><v>82</v></c><c r="BB13" t="s"><v>82</v></c><c r="BC13" t="s"><v>82</v></c><c r="BD13" t="s"><v>82</v></c><c r="BE13" t="s"><v>82</v></c><c r="BF13" t="s"><v>82</v></c><c r="BG13" t="s"><v>82</v></c><c r="BH13" t="s"><v>82</v></c><c r="BI13" t="s"><v>82</v></c><c r="BJ13" t="s"><v>82</v></c><c r="BK13" t="s"><v>82</v></c><c r="BL13" t="s"><v>82</v></c><c r="BM13" t="s"><v>82</v></c><c r="BN13" t="s"><v>82</v></c><c r="BO13" t="s"><v>82</v></c><c r="BP13" t="s"><v>82</v></c><c r="BQ13" t="s"><v>82</v></c><c r="BR13" t="s"><v>82</v></c><c r="BS13" t="s"><v>82</v></c><c r="BT13" t="s"><v>82</v></c><c r="BU13" t="s"><v>82</v></c><c r="BV13" t="s"><v>82</v></c><c r="BW13" t="s"><v>82</v></c><c r="BX13" t="s"><v>82</v></c><c r="BY13" t="s"><v>82</v></c><c r="BZ13" t="s"><v>82</v></c><c r="CA13" t="s"><v>82</v></c><c r="CB13" t="s"><v>82</v></c><c r="CC13" t="s"><v>82</v></c><c r="CD13" t="s"><v>82</v></c><c r="CE13" t="s"><v>82</v></c><c r="CF13" t="s"><v>82</v></c><c r="CG13" t="s"><v>82</v></c><c r="CH13" t="s"><v>82</v></c><c r="CI13" t="s"><v>82</v></c><c r="CJ13" t="s"><v>82</v></c><c r="CK13" t="s"><v>82</v></c><c r="CL13" t="s"><v>82</v></c><c r="CM13" t="s"><v>82</v></c><c r="CN13" t="s"><v>82</v></c><c r="CO13" t="s"><v>82</v></c><c r="CP13" t="s"><v>82</v></c><c r="CQ13" t="s"><v>82</v></c><c r="CR13" s="0"/><c r="CS13" t="s"><v>82</v></c><c r="CT13" t="s"><v>82</v></c><c r="CU13" t="s"><v>82</v></c><c r="CV13" t="s"><v>82</v></c><c r="CW13" t="s"><v>82</v></c><c r="CX13" t="s"><v>82</v></c><c r="CY13" t="s"><v>82</v></c><c r="CZ13" t="s"><v>82</v></c><c r="DA13" t="s"><v>82</v></c><c r="DB13" t="s"><v>82</v></c><c r="DC13" t="s"><v>82</v></c><c r="DD13" t="s"><v>82</v></c><c r="DE13" t="s"><v>82</v></c><c r="DF13" t="s"><v>82</v></c><c r="DG13" t="s"><v>82</v></c><c r="DH13" t="s"><v>82</v></c><c r="DI13" t="s"><v>82</v></c><c r="DJ13" t="s"><v>82</v></c><c r="DK13" t="s"><v>82</v></c><c r="DL13" t="s"><v>82</v></c><c r="DM13" t="s"><v>82</v></c><c r="DN13" t="s"><v>82</v></c><c r="DO13" t="s"><v>82</v></c><c r="DP13" t="s"><v>82</v></c><c r="DQ13" t="s"><v>82</v></c><c r="DR13" t="s"><v>82</v></c><c r="DS13" t="s"><v>82</v></c><c r="DT13" t="s"><v>82</v></c><c r="DU13" t="s"><v>82</v></c><c r="DV13" t="s"><v>82</v></c><c r="DW13" t="s"><v>82</v></c><c r="DX13" t="s"><v>82</v></c><c r="DY13" t="s"><v>82</v></c><c r="DZ13" t="s"><v>82</v></c><c r="EA13" t="s"><v>82</v></c><c r="EB13" t="s"><v>82</v></c><c r="EC13" t="s"><v>82</v></c><c r="ED13" t="s"><v>82</v></c><c r="EE13" t="s"><v>82</v></c><c r="EF13" t="s"><v>82</v></c><c r="EG13" t="s"><v>82</v></c><c r="EH13" t="s"><v>82</v></c><c r="EI13" t="s"><v>82</v></c><c r="EJ13" t="s"><v>82</v></c><c r="EK13" t="s"><v>82</v></c><c r="EL13" t="s"><v>82</v></c><c r="EM13" s="0"/><c r="EN13" t="s"><v>82</v></c><c r="EO13" t="s"><v>82</v></c><c r="EP13" t="s"><v>82</v></c><c r="EQ13" t="s"><v>82</v></c><c r="ER13" t="s"><v>82</v></c><c r="ES13" t="s"><v>82</v></c><c r="ET13" t="s"><v>82</v></c><c r="EU13" t="s"><v>82</v></c><c r="EV13" t="s"><v>82</v></c><c r="EW13" t="s"><v>82</v></c><c r="EX13" t="s"><v>82</v></c><c r="EY13" t="s"><v>82</v></c><c r="EZ13" t="s"><v>82</v></c><c r="FA13" t="s"><v>82</v></c><c r="FB13" t="s"><v>82</v></c><c r="FC13" t="s"><v>82</v></c><c r="FD13" t="s"><v>82</v></c><c r="FE13" t="s"><v>82</v></c><c r="FF13" t="s"><v>82</v></c><c r="FG13" t="s"><v>82</v></c><c r="FH13" t="s"><v>82</v></c><c r="FI13" t="s"><v>82</v></c><c r="FJ13" t="s"><v>82</v></c><c r="FK13" t="s"><v>82</v></c><c r="FL13" t="s"><v>82</v></c><c r="FM13" t="s"><v>82</v></c><c r="FN13" t="s"><v>82</v></c><c r="FO13" t="s"><v>82</v></c><c r="FP13" t="s"><v>82</v></c><c r="FQ13" t="s"><v>82</v></c><c r="FR13" t="s"><v>82</v></c><c r="FS13" t="s"><v>82</v></c><c r="FT13" t="s"><v>82</v></c><c r="FU13" t="s"><v>82</v></c><c r="FV13" t="s"><v>82</v></c><c r="FW13" t="s"><v>82</v></c><c r="FX13" t="s"><v>82</v></c><c r="FY13" t="s"><v>82</v></c><c r="FZ13" t="s"><v>82</v></c><c r="GA13" t="s"><v>82</v></c><c r="GB13" t="s"><v>82</v></c><c r="GC13" t="s"><v>82</v></c><c r="GD13" t="s"><v>82</v></c><c r="GE13" t="s"><v>82</v></c><c r="GF13" t="s"><v>82</v></c><c r="GG13" t="s"><v>82</v></c><c r="GH13" s="0"><v>100</v></c><c r="GI13" t="s"><v>181</v></c><c r="GJ13" t="s"><v>100</v></c><c r="GK13" t="s"><v>88</v></c><c r="GL13" t="s"><v>249</v></c><c r="GM13" t="s"><v>123</v></c><c r="GN13" t="s"><v>155</v></c><c r="GO13" t="s"><v>88</v></c><c r="GP13" t="s"><v>249</v></c><c r="GQ13" t="s"><v>88</v></c><c r="GR13" t="s"><v>249</v></c><c r="GS13" t="s"><v>82</v></c><c r="GT13" t="s"><v>82</v></c><c r="GU13" t="s"><v>82</v></c><c r="GV13" t="s"><v>82</v></c><c r="GW13" t="s"><v>82</v></c><c r="GX13" t="s"><v>82</v></c><c r="GY13" t="s"><v>82</v></c><c r="GZ13" t="s"><v>82</v></c><c r="HA13" t="s"><v>82</v></c><c r="HB13" t="s"><v>82</v></c><c r="HC13" t="s"><v>82</v></c><c r="HD13" t="s"><v>82</v></c><c r="HE13" t="s"><v>82</v></c><c r="HF13" t="s"><v>82</v></c><c r="HG13" t="s"><v>82</v></c><c r="HH13" t="s"><v>82</v></c><c r="HI13" t="s"><v>82</v></c><c r="HJ13" t="s"><v>82</v></c><c r="HK13" t="s"><v>82</v></c><c r="HL13" t="s"><v>82</v></c><c r="HM13" t="s"><v>82</v></c><c r="HN13" t="s"><v>82</v></c><c r="HO13" t="s"><v>82</v></c><c r="HP13" t="s"><v>82</v></c><c r="HQ13" t="s"><v>82</v></c><c r="HR13" t="s"><v>82</v></c><c r="HS13" t="s"><v>82</v></c><c r="HT13" t="s"><v>82</v></c><c r="HU13" t="s"><v>82</v></c><c r="HV13" t="s"><v>82</v></c><c r="HW13" t="s"><v>82</v></c><c r="HX13" t="s"><v>82</v></c><c r="HY13" t="s"><v>82</v></c><c r="HZ13" t="s"><v>82</v></c><c r="IA13" t="s"><v>82</v></c><c r="IB13" t="s"><v>82</v></c><c r="IC13" s="0"/><c r="ID13" t="s"><v>82</v></c><c r="IE13" t="s"><v>82</v></c><c r="IF13" t="s"><v>82</v></c><c r="IG13" t="s"><v>82</v></c><c r="IH13" t="s"><v>82</v></c><c r="II13" t="s"><v>82</v></c><c r="IJ13" t="s"><v>82</v></c><c r="IK13" t="s"><v>82</v></c><c r="IL13" t="s"><v>82</v></c><c r="IM13" t="s"><v>82</v></c><c r="IN13" t="s"><v>82</v></c><c r="IO13" t="s"><v>82</v></c><c r="IP13" t="s"><v>82</v></c><c r="IQ13" t="s"><v>82</v></c><c r="IR13" t="s"><v>82</v></c><c r="IS13" t="s"><v>82</v></c><c r="IT13" t="s"><v>82</v></c><c r="IU13" t="s"><v>82</v></c><c r="IV13" t="s"><v>82</v></c><c r="IW13" t="s"><v>82</v></c><c r="IX13" t="s"><v>82</v></c><c r="IY13" t="s"><v>82</v></c><c r="IZ13" t="s"><v>82</v></c><c r="JA13" t="s"><v>82</v></c><c r="JB13" t="s"><v>82</v></c><c r="JC13" t="s"><v>82</v></c><c r="JD13" t="s"><v>82</v></c><c r="JE13" t="s"><v>82</v></c><c r="JF13" t="s"><v>82</v></c><c r="JG13" t="s"><v>82</v></c><c r="JH13" t="s"><v>82</v></c><c r="JI13" t="s"><v>82</v></c><c r="JJ13" t="s"><v>82</v></c><c r="JK13" t="s"><v>82</v></c><c r="JL13" t="s"><v>82</v></c><c r="JM13" t="s"><v>82</v></c><c r="JN13" t="s"><v>82</v></c><c r="JO13" t="s"><v>82</v></c><c r="JP13" t="s"><v>82</v></c><c r="JQ13" t="s"><v>82</v></c><c r="JR13" t="s"><v>82</v></c><c r="JS13" t="s"><v>82</v></c><c r="JT13" t="s"><v>82</v></c><c r="JU13" t="s"><v>82</v></c><c r="JV13" t="s"><v>82</v></c><c r="JW13" t="s"><v>82</v></c></row><row r="14"><c r="A14" t="s"><v>10</v></c><c r="B14" s="0"><v>500</v></c><c r="C14" t="s"><v>83</v></c><c r="D14" t="s"><v>105</v></c><c r="E14" t="s"><v>88</v></c><c r="F14" t="s"><v>120</v></c><c r="G14" t="s"><v>82</v></c><c r="H14" t="s"><v>82</v></c><c r="I14" t="s"><v>82</v></c><c r="J14" t="s"><v>82</v></c><c r="K14" t="s"><v>82</v></c><c r="L14" t="s"><v>82</v></c><c r="M14" t="s"><v>82</v></c><c r="N14" t="s"><v>82</v></c><c r="O14" t="s"><v>90</v></c><c r="P14" t="s"><v>132</v></c><c r="Q14" t="s"><v>82</v></c><c r="R14" t="s"><v>82</v></c><c r="S14" t="s"><v>88</v></c><c r="T14" t="s"><v>120</v></c><c r="U14" t="s"><v>82</v></c><c r="V14" t="s"><v>82</v></c><c r="W14" t="s"><v>82</v></c><c r="X14" t="s"><v>82</v></c><c r="Y14" t="s"><v>82</v></c><c r="Z14" t="s"><v>82</v></c><c r="AA14" t="s"><v>90</v></c><c r="AB14" t="s"><v>132</v></c><c r="AC14" t="s"><v>88</v></c><c r="AD14" t="s"><v>120</v></c><c r="AE14" t="s"><v>85</v></c><c r="AF14" t="s"><v>134</v></c><c r="AG14" t="s"><v>90</v></c><c r="AH14" t="s"><v>132</v></c><c r="AI14" t="s"><v>82</v></c><c r="AJ14" t="s"><v>82</v></c><c r="AK14" t="s"><v>82</v></c><c r="AL14" t="s"><v>82</v></c><c r="AM14" t="s"><v>82</v></c><c r="AN14" t="s"><v>82</v></c><c r="AO14" t="s"><v>82</v></c><c r="AP14" t="s"><v>82</v></c><c r="AQ14" t="s"><v>82</v></c><c r="AR14" t="s"><v>82</v></c><c r="AS14" t="s"><v>82</v></c><c r="AT14" t="s"><v>82</v></c><c r="AU14" t="s"><v>90</v></c><c r="AV14" t="s"><v>132</v></c><c r="AW14" s="0"/><c r="AX14" t="s"><v>119</v></c><c r="AY14" t="s"><v>147</v></c><c r="AZ14" t="s"><v>88</v></c><c r="BA14" t="s"><v>120</v></c><c r="BB14" t="s"><v>82</v></c><c r="BC14" t="s"><v>82</v></c><c r="BD14" t="s"><v>82</v></c><c r="BE14" t="s"><v>82</v></c><c r="BF14" t="s"><v>82</v></c><c r="BG14" t="s"><v>82</v></c><c r="BH14" t="s"><v>82</v></c><c r="BI14" t="s"><v>82</v></c><c r="BJ14" t="s"><v>90</v></c><c r="BK14" t="s"><v>132</v></c><c r="BL14" t="s"><v>82</v></c><c r="BM14" t="s"><v>82</v></c><c r="BN14" t="s"><v>82</v></c><c r="BO14" t="s"><v>82</v></c><c r="BP14" t="s"><v>82</v></c><c r="BQ14" t="s"><v>82</v></c><c r="BR14" t="s"><v>82</v></c><c r="BS14" t="s"><v>82</v></c><c r="BT14" t="s"><v>82</v></c><c r="BU14" t="s"><v>82</v></c><c r="BV14" t="s"><v>90</v></c><c r="BW14" t="s"><v>132</v></c><c r="BX14" t="s"><v>82</v></c><c r="BY14" t="s"><v>82</v></c><c r="BZ14" t="s"><v>90</v></c><c r="CA14" t="s"><v>132</v></c><c r="CB14" t="s"><v>85</v></c><c r="CC14" t="s"><v>134</v></c><c r="CD14" t="s"><v>82</v></c><c r="CE14" t="s"><v>82</v></c><c r="CF14" t="s"><v>82</v></c><c r="CG14" t="s"><v>82</v></c><c r="CH14" t="s"><v>82</v></c><c r="CI14" t="s"><v>82</v></c><c r="CJ14" t="s"><v>82</v></c><c r="CK14" t="s"><v>82</v></c><c r="CL14" t="s"><v>82</v></c><c r="CM14" t="s"><v>82</v></c><c r="CN14" t="s"><v>82</v></c><c r="CO14" t="s"><v>82</v></c><c r="CP14" t="s"><v>93</v></c><c r="CQ14" t="s"><v>111</v></c><c r="CR14" s="0"><v>650</v></c><c r="CS14" t="s"><v>93</v></c><c r="CT14" t="s"><v>149</v></c><c r="CU14" t="s"><v>88</v></c><c r="CV14" t="s"><v>96</v></c><c r="CW14" t="s"><v>82</v></c><c r="CX14" t="s"><v>82</v></c><c r="CY14" t="s"><v>82</v></c><c r="CZ14" t="s"><v>82</v></c><c r="DA14" t="s"><v>82</v></c><c r="DB14" t="s"><v>82</v></c><c r="DC14" t="s"><v>82</v></c><c r="DD14" t="s"><v>82</v></c><c r="DE14" t="s"><v>88</v></c><c r="DF14" t="s"><v>96</v></c><c r="DG14" t="s"><v>82</v></c><c r="DH14" t="s"><v>82</v></c><c r="DI14" t="s"><v>85</v></c><c r="DJ14" t="s"><v>120</v></c><c r="DK14" t="s"><v>82</v></c><c r="DL14" t="s"><v>82</v></c><c r="DM14" t="s"><v>82</v></c><c r="DN14" t="s"><v>82</v></c><c r="DO14" t="s"><v>82</v></c><c r="DP14" t="s"><v>82</v></c><c r="DQ14" t="s"><v>90</v></c><c r="DR14" t="s"><v>131</v></c><c r="DS14" t="s"><v>90</v></c><c r="DT14" t="s"><v>131</v></c><c r="DU14" t="s"><v>88</v></c><c r="DV14" t="s"><v>96</v></c><c r="DW14" t="s"><v>91</v></c><c r="DX14" t="s"><v>132</v></c><c r="DY14" t="s"><v>82</v></c><c r="DZ14" t="s"><v>82</v></c><c r="EA14" t="s"><v>82</v></c><c r="EB14" t="s"><v>82</v></c><c r="EC14" t="s"><v>82</v></c><c r="ED14" t="s"><v>82</v></c><c r="EE14" t="s"><v>82</v></c><c r="EF14" t="s"><v>82</v></c><c r="EG14" t="s"><v>82</v></c><c r="EH14" t="s"><v>82</v></c><c r="EI14" t="s"><v>82</v></c><c r="EJ14" t="s"><v>82</v></c><c r="EK14" t="s"><v>90</v></c><c r="EL14" t="s"><v>131</v></c><c r="EM14" s="0"><v>50</v></c><c r="EN14" t="s"><v>87</v></c><c r="EO14" t="s"><v>109</v></c><c r="EP14" t="s"><v>88</v></c><c r="EQ14" t="s"><v>131</v></c><c r="ER14" t="s"><v>82</v></c><c r="ES14" t="s"><v>82</v></c><c r="ET14" t="s"><v>82</v></c><c r="EU14" t="s"><v>82</v></c><c r="EV14" t="s"><v>82</v></c><c r="EW14" t="s"><v>82</v></c><c r="EX14" t="s"><v>82</v></c><c r="EY14" t="s"><v>82</v></c><c r="EZ14" t="s"><v>90</v></c><c r="FA14" t="s"><v>120</v></c><c r="FB14" t="s"><v>82</v></c><c r="FC14" t="s"><v>82</v></c><c r="FD14" t="s"><v>90</v></c><c r="FE14" t="s"><v>120</v></c><c r="FF14" t="s"><v>82</v></c><c r="FG14" t="s"><v>82</v></c><c r="FH14" t="s"><v>82</v></c><c r="FI14" t="s"><v>82</v></c><c r="FJ14" t="s"><v>82</v></c><c r="FK14" t="s"><v>82</v></c><c r="FL14" t="s"><v>88</v></c><c r="FM14" t="s"><v>131</v></c><c r="FN14" t="s"><v>90</v></c><c r="FO14" t="s"><v>120</v></c><c r="FP14" t="s"><v>88</v></c><c r="FQ14" t="s"><v>131</v></c><c r="FR14" t="s"><v>83</v></c><c r="FS14" t="s"><v>149</v></c><c r="FT14" t="s"><v>82</v></c><c r="FU14" t="s"><v>82</v></c><c r="FV14" t="s"><v>82</v></c><c r="FW14" t="s"><v>82</v></c><c r="FX14" t="s"><v>82</v></c><c r="FY14" t="s"><v>82</v></c><c r="FZ14" t="s"><v>82</v></c><c r="GA14" t="s"><v>82</v></c><c r="GB14" t="s"><v>82</v></c><c r="GC14" t="s"><v>82</v></c><c r="GD14" t="s"><v>82</v></c><c r="GE14" t="s"><v>82</v></c><c r="GF14" t="s"><v>90</v></c><c r="GG14" t="s"><v>120</v></c><c r="GH14" s="0"/><c r="GI14" t="s"><v>82</v></c><c r="GJ14" t="s"><v>82</v></c><c r="GK14" t="s"><v>82</v></c><c r="GL14" t="s"><v>82</v></c><c r="GM14" t="s"><v>82</v></c><c r="GN14" t="s"><v>82</v></c><c r="GO14" t="s"><v>82</v></c><c r="GP14" t="s"><v>82</v></c><c r="GQ14" t="s"><v>82</v></c><c r="GR14" t="s"><v>82</v></c><c r="GS14" t="s"><v>82</v></c><c r="GT14" t="s"><v>82</v></c><c r="GU14" t="s"><v>82</v></c><c r="GV14" t="s"><v>82</v></c><c r="GW14" t="s"><v>82</v></c><c r="GX14" t="s"><v>82</v></c><c r="GY14" t="s"><v>82</v></c><c r="GZ14" t="s"><v>82</v></c><c r="HA14" t="s"><v>82</v></c><c r="HB14" t="s"><v>82</v></c><c r="HC14" t="s"><v>82</v></c><c r="HD14" t="s"><v>82</v></c><c r="HE14" t="s"><v>82</v></c><c r="HF14" t="s"><v>82</v></c><c r="HG14" t="s"><v>82</v></c><c r="HH14" t="s"><v>82</v></c><c r="HI14" t="s"><v>82</v></c><c r="HJ14" t="s"><v>82</v></c><c r="HK14" t="s"><v>82</v></c><c r="HL14" t="s"><v>82</v></c><c r="HM14" t="s"><v>82</v></c><c r="HN14" t="s"><v>82</v></c><c r="HO14" t="s"><v>82</v></c><c r="HP14" t="s"><v>82</v></c><c r="HQ14" t="s"><v>82</v></c><c r="HR14" t="s"><v>82</v></c><c r="HS14" t="s"><v>82</v></c><c r="HT14" t="s"><v>82</v></c><c r="HU14" t="s"><v>82</v></c><c r="HV14" t="s"><v>82</v></c><c r="HW14" t="s"><v>82</v></c><c r="HX14" t="s"><v>82</v></c><c r="HY14" t="s"><v>82</v></c><c r="HZ14" t="s"><v>82</v></c><c r="IA14" t="s"><v>82</v></c><c r="IB14" t="s"><v>82</v></c><c r="IC14" s="0"/><c r="ID14" t="s"><v>82</v></c><c r="IE14" t="s"><v>82</v></c><c r="IF14" t="s"><v>82</v></c><c r="IG14" t="s"><v>82</v></c><c r="IH14" t="s"><v>82</v></c><c r="II14" t="s"><v>82</v></c><c r="IJ14" t="s"><v>82</v></c><c r="IK14" t="s"><v>82</v></c><c r="IL14" t="s"><v>82</v></c><c r="IM14" t="s"><v>82</v></c><c r="IN14" t="s"><v>82</v></c><c r="IO14" t="s"><v>82</v></c><c r="IP14" t="s"><v>82</v></c><c r="IQ14" t="s"><v>82</v></c><c r="IR14" t="s"><v>82</v></c><c r="IS14" t="s"><v>82</v></c><c r="IT14" t="s"><v>82</v></c><c r="IU14" t="s"><v>82</v></c><c r="IV14" t="s"><v>82</v></c><c r="IW14" t="s"><v>82</v></c><c r="IX14" t="s"><v>82</v></c><c r="IY14" t="s"><v>82</v></c><c r="IZ14" t="s"><v>82</v></c><c r="JA14" t="s"><v>82</v></c><c r="JB14" t="s"><v>82</v></c><c r="JC14" t="s"><v>82</v></c><c r="JD14" t="s"><v>82</v></c><c r="JE14" t="s"><v>82</v></c><c r="JF14" t="s"><v>82</v></c><c r="JG14" t="s"><v>82</v></c><c r="JH14" t="s"><v>82</v></c><c r="JI14" t="s"><v>82</v></c><c r="JJ14" t="s"><v>82</v></c><c r="JK14" t="s"><v>82</v></c><c r="JL14" t="s"><v>82</v></c><c r="JM14" t="s"><v>82</v></c><c r="JN14" t="s"><v>82</v></c><c r="JO14" t="s"><v>82</v></c><c r="JP14" t="s"><v>82</v></c><c r="JQ14" t="s"><v>82</v></c><c r="JR14" t="s"><v>82</v></c><c r="JS14" t="s"><v>82</v></c><c r="JT14" t="s"><v>82</v></c><c r="JU14" t="s"><v>82</v></c><c r="JV14" t="s"><v>82</v></c><c r="JW14" t="s"><v>82</v></c></row><row r="15"><c r="A15" t="s"><v>11</v></c><c r="B15" s="0"><v>5000</v></c><c r="C15" t="s"><v>82</v></c><c r="D15" t="s"><v>82</v></c><c r="E15" t="s"><v>82</v></c><c r="F15" t="s"><v>82</v></c><c r="G15" t="s"><v>82</v></c><c r="H15" t="s"><v>82</v></c><c r="I15" t="s"><v>82</v></c><c r="J15" t="s"><v>82</v></c><c r="K15" t="s"><v>82</v></c><c r="L15" t="s"><v>82</v></c><c r="M15" t="s"><v>82</v></c><c r="N15" t="s"><v>82</v></c><c r="O15" t="s"><v>82</v></c><c r="P15" t="s"><v>82</v></c><c r="Q15" t="s"><v>82</v></c><c r="R15" t="s"><v>82</v></c><c r="S15" t="s"><v>82</v></c><c r="T15" t="s"><v>82</v></c><c r="U15" t="s"><v>82</v></c><c r="V15" t="s"><v>82</v></c><c r="W15" t="s"><v>82</v></c><c r="X15" t="s"><v>82</v></c><c r="Y15" t="s"><v>82</v></c><c r="Z15" t="s"><v>82</v></c><c r="AA15" t="s"><v>82</v></c><c r="AB15" t="s"><v>82</v></c><c r="AC15" t="s"><v>82</v></c><c r="AD15" t="s"><v>82</v></c><c r="AE15" t="s"><v>82</v></c><c r="AF15" t="s"><v>82</v></c><c r="AG15" t="s"><v>82</v></c><c r="AH15" t="s"><v>82</v></c><c r="AI15" t="s"><v>82</v></c><c r="AJ15" t="s"><v>82</v></c><c r="AK15" t="s"><v>82</v></c><c r="AL15" t="s"><v>82</v></c><c r="AM15" t="s"><v>82</v></c><c r="AN15" t="s"><v>82</v></c><c r="AO15" t="s"><v>82</v></c><c r="AP15" t="s"><v>82</v></c><c r="AQ15" t="s"><v>82</v></c><c r="AR15" t="s"><v>82</v></c><c r="AS15" t="s"><v>82</v></c><c r="AT15" t="s"><v>82</v></c><c r="AU15" t="s"><v>82</v></c><c r="AV15" t="s"><v>82</v></c><c r="AW15" s="0"/><c r="AX15" t="s"><v>82</v></c><c r="AY15" t="s"><v>82</v></c><c r="AZ15" t="s"><v>82</v></c><c r="BA15" t="s"><v>82</v></c><c r="BB15" t="s"><v>82</v></c><c r="BC15" t="s"><v>82</v></c><c r="BD15" t="s"><v>82</v></c><c r="BE15" t="s"><v>82</v></c><c r="BF15" t="s"><v>82</v></c><c r="BG15" t="s"><v>82</v></c><c r="BH15" t="s"><v>82</v></c><c r="BI15" t="s"><v>82</v></c><c r="BJ15" t="s"><v>82</v></c><c r="BK15" t="s"><v>82</v></c><c r="BL15" t="s"><v>82</v></c><c r="BM15" t="s"><v>82</v></c><c r="BN15" t="s"><v>82</v></c><c r="BO15" t="s"><v>82</v></c><c r="BP15" t="s"><v>82</v></c><c r="BQ15" t="s"><v>82</v></c><c r="BR15" t="s"><v>82</v></c><c r="BS15" t="s"><v>82</v></c><c r="BT15" t="s"><v>82</v></c><c r="BU15" t="s"><v>82</v></c><c r="BV15" t="s"><v>82</v></c><c r="BW15" t="s"><v>82</v></c><c r="BX15" t="s"><v>82</v></c><c r="BY15" t="s"><v>82</v></c><c r="BZ15" t="s"><v>82</v></c><c r="CA15" t="s"><v>82</v></c><c r="CB15" t="s"><v>82</v></c><c r="CC15" t="s"><v>82</v></c><c r="CD15" t="s"><v>82</v></c><c r="CE15" t="s"><v>82</v></c><c r="CF15" t="s"><v>82</v></c><c r="CG15" t="s"><v>82</v></c><c r="CH15" t="s"><v>82</v></c><c r="CI15" t="s"><v>82</v></c><c r="CJ15" t="s"><v>82</v></c><c r="CK15" t="s"><v>82</v></c><c r="CL15" t="s"><v>82</v></c><c r="CM15" t="s"><v>82</v></c><c r="CN15" t="s"><v>82</v></c><c r="CO15" t="s"><v>82</v></c><c r="CP15" t="s"><v>82</v></c><c r="CQ15" t="s"><v>82</v></c><c r="CR15" s="0"/><c r="CS15" t="s"><v>82</v></c><c r="CT15" t="s"><v>82</v></c><c r="CU15" t="s"><v>82</v></c><c r="CV15" t="s"><v>82</v></c><c r="CW15" t="s"><v>82</v></c><c r="CX15" t="s"><v>82</v></c><c r="CY15" t="s"><v>82</v></c><c r="CZ15" t="s"><v>82</v></c><c r="DA15" t="s"><v>82</v></c><c r="DB15" t="s"><v>82</v></c><c r="DC15" t="s"><v>82</v></c><c r="DD15" t="s"><v>82</v></c><c r="DE15" t="s"><v>82</v></c><c r="DF15" t="s"><v>82</v></c><c r="DG15" t="s"><v>82</v></c><c r="DH15" t="s"><v>82</v></c><c r="DI15" t="s"><v>82</v></c><c r="DJ15" t="s"><v>82</v></c><c r="DK15" t="s"><v>82</v></c><c r="DL15" t="s"><v>82</v></c><c r="DM15" t="s"><v>82</v></c><c r="DN15" t="s"><v>82</v></c><c r="DO15" t="s"><v>82</v></c><c r="DP15" t="s"><v>82</v></c><c r="DQ15" t="s"><v>82</v></c><c r="DR15" t="s"><v>82</v></c><c r="DS15" t="s"><v>82</v></c><c r="DT15" t="s"><v>82</v></c><c r="DU15" t="s"><v>82</v></c><c r="DV15" t="s"><v>82</v></c><c r="DW15" t="s"><v>82</v></c><c r="DX15" t="s"><v>82</v></c><c r="DY15" t="s"><v>82</v></c><c r="DZ15" t="s"><v>82</v></c><c r="EA15" t="s"><v>82</v></c><c r="EB15" t="s"><v>82</v></c><c r="EC15" t="s"><v>82</v></c><c r="ED15" t="s"><v>82</v></c><c r="EE15" t="s"><v>82</v></c><c r="EF15" t="s"><v>82</v></c><c r="EG15" t="s"><v>82</v></c><c r="EH15" t="s"><v>82</v></c><c r="EI15" t="s"><v>82</v></c><c r="EJ15" t="s"><v>82</v></c><c r="EK15" t="s"><v>82</v></c><c r="EL15" t="s"><v>82</v></c><c r="EM15" s="0"/><c r="EN15" t="s"><v>82</v></c><c r="EO15" t="s"><v>82</v></c><c r="EP15" t="s"><v>82</v></c><c r="EQ15" t="s"><v>82</v></c><c r="ER15" t="s"><v>82</v></c><c r="ES15" t="s"><v>82</v></c><c r="ET15" t="s"><v>82</v></c><c r="EU15" t="s"><v>82</v></c><c r="EV15" t="s"><v>82</v></c><c r="EW15" t="s"><v>82</v></c><c r="EX15" t="s"><v>82</v></c><c r="EY15" t="s"><v>82</v></c><c r="EZ15" t="s"><v>82</v></c><c r="FA15" t="s"><v>82</v></c><c r="FB15" t="s"><v>82</v></c><c r="FC15" t="s"><v>82</v></c><c r="FD15" t="s"><v>82</v></c><c r="FE15" t="s"><v>82</v></c><c r="FF15" t="s"><v>82</v></c><c r="FG15" t="s"><v>82</v></c><c r="FH15" t="s"><v>82</v></c><c r="FI15" t="s"><v>82</v></c><c r="FJ15" t="s"><v>82</v></c><c r="FK15" t="s"><v>82</v></c><c r="FL15" t="s"><v>82</v></c><c r="FM15" t="s"><v>82</v></c><c r="FN15" t="s"><v>82</v></c><c r="FO15" t="s"><v>82</v></c><c r="FP15" t="s"><v>82</v></c><c r="FQ15" t="s"><v>82</v></c><c r="FR15" t="s"><v>82</v></c><c r="FS15" t="s"><v>82</v></c><c r="FT15" t="s"><v>82</v></c><c r="FU15" t="s"><v>82</v></c><c r="FV15" t="s"><v>82</v></c><c r="FW15" t="s"><v>82</v></c><c r="FX15" t="s"><v>82</v></c><c r="FY15" t="s"><v>82</v></c><c r="FZ15" t="s"><v>82</v></c><c r="GA15" t="s"><v>82</v></c><c r="GB15" t="s"><v>82</v></c><c r="GC15" t="s"><v>82</v></c><c r="GD15" t="s"><v>82</v></c><c r="GE15" t="s"><v>82</v></c><c r="GF15" t="s"><v>82</v></c><c r="GG15" t="s"><v>82</v></c><c r="GH15" s="0"/><c r="GI15" t="s"><v>82</v></c><c r="GJ15" t="s"><v>82</v></c><c r="GK15" t="s"><v>82</v></c><c r="GL15" t="s"><v>82</v></c><c r="GM15" t="s"><v>82</v></c><c r="GN15" t="s"><v>82</v></c><c r="GO15" t="s"><v>82</v></c><c r="GP15" t="s"><v>82</v></c><c r="GQ15" t="s"><v>82</v></c><c r="GR15" t="s"><v>82</v></c><c r="GS15" t="s"><v>82</v></c><c r="GT15" t="s"><v>82</v></c><c r="GU15" t="s"><v>82</v></c><c r="GV15" t="s"><v>82</v></c><c r="GW15" t="s"><v>82</v></c><c r="GX15" t="s"><v>82</v></c><c r="GY15" t="s"><v>82</v></c><c r="GZ15" t="s"><v>82</v></c><c r="HA15" t="s"><v>82</v></c><c r="HB15" t="s"><v>82</v></c><c r="HC15" t="s"><v>82</v></c><c r="HD15" t="s"><v>82</v></c><c r="HE15" t="s"><v>82</v></c><c r="HF15" t="s"><v>82</v></c><c r="HG15" t="s"><v>82</v></c><c r="HH15" t="s"><v>82</v></c><c r="HI15" t="s"><v>82</v></c><c r="HJ15" t="s"><v>82</v></c><c r="HK15" t="s"><v>82</v></c><c r="HL15" t="s"><v>82</v></c><c r="HM15" t="s"><v>82</v></c><c r="HN15" t="s"><v>82</v></c><c r="HO15" t="s"><v>82</v></c><c r="HP15" t="s"><v>82</v></c><c r="HQ15" t="s"><v>82</v></c><c r="HR15" t="s"><v>82</v></c><c r="HS15" t="s"><v>82</v></c><c r="HT15" t="s"><v>82</v></c><c r="HU15" t="s"><v>82</v></c><c r="HV15" t="s"><v>82</v></c><c r="HW15" t="s"><v>82</v></c><c r="HX15" t="s"><v>82</v></c><c r="HY15" t="s"><v>82</v></c><c r="HZ15" t="s"><v>82</v></c><c r="IA15" t="s"><v>82</v></c><c r="IB15" t="s"><v>82</v></c><c r="IC15" s="0"/><c r="ID15" t="s"><v>82</v></c><c r="IE15" t="s"><v>82</v></c><c r="IF15" t="s"><v>82</v></c><c r="IG15" t="s"><v>82</v></c><c r="IH15" t="s"><v>82</v></c><c r="II15" t="s"><v>82</v></c><c r="IJ15" t="s"><v>82</v></c><c r="IK15" t="s"><v>82</v></c><c r="IL15" t="s"><v>82</v></c><c r="IM15" t="s"><v>82</v></c><c r="IN15" t="s"><v>82</v></c><c r="IO15" t="s"><v>82</v></c><c r="IP15" t="s"><v>82</v></c><c r="IQ15" t="s"><v>82</v></c><c r="IR15" t="s"><v>82</v></c><c r="IS15" t="s"><v>82</v></c><c r="IT15" t="s"><v>82</v></c><c r="IU15" t="s"><v>82</v></c><c r="IV15" t="s"><v>82</v></c><c r="IW15" t="s"><v>82</v></c><c r="IX15" t="s"><v>82</v></c><c r="IY15" t="s"><v>82</v></c><c r="IZ15" t="s"><v>82</v></c><c r="JA15" t="s"><v>82</v></c><c r="JB15" t="s"><v>82</v></c><c r="JC15" t="s"><v>82</v></c><c r="JD15" t="s"><v>82</v></c><c r="JE15" t="s"><v>82</v></c><c r="JF15" t="s"><v>82</v></c><c r="JG15" t="s"><v>82</v></c><c r="JH15" t="s"><v>82</v></c><c r="JI15" t="s"><v>82</v></c><c r="JJ15" t="s"><v>82</v></c><c r="JK15" t="s"><v>82</v></c><c r="JL15" t="s"><v>82</v></c><c r="JM15" t="s"><v>82</v></c><c r="JN15" t="s"><v>82</v></c><c r="JO15" t="s"><v>82</v></c><c r="JP15" t="s"><v>82</v></c><c r="JQ15" t="s"><v>82</v></c><c r="JR15" t="s"><v>82</v></c><c r="JS15" t="s"><v>82</v></c><c r="JT15" t="s"><v>82</v></c><c r="JU15" t="s"><v>82</v></c><c r="JV15" t="s"><v>82</v></c><c r="JW15" t="s"><v>82</v></c></row><row r="16"><c r="A16" t="s"><v>12</v></c><c r="B16" s="0"><v>1000</v></c><c r="C16" t="s"><v>84</v></c><c r="D16" t="s"><v>106</v></c><c r="E16" t="s"><v>88</v></c><c r="F16" t="s"><v>129</v></c><c r="G16" t="s"><v>119</v></c><c r="H16" t="s"><v>96</v></c><c r="I16" t="s"><v>85</v></c><c r="J16" t="s"><v>110</v></c><c r="K16" t="s"><v>88</v></c><c r="L16" t="s"><v>129</v></c><c r="M16" t="s"><v>82</v></c><c r="N16" t="s"><v>82</v></c><c r="O16" t="s"><v>170</v></c><c r="P16" t="s"><v>136</v></c><c r="Q16" t="s"><v>143</v></c><c r="R16" t="s"><v>131</v></c><c r="S16" t="s"><v>82</v></c><c r="T16" t="s"><v>82</v></c><c r="U16" t="s"><v>82</v></c><c r="V16" t="s"><v>82</v></c><c r="W16" t="s"><v>82</v></c><c r="X16" t="s"><v>82</v></c><c r="Y16" t="s"><v>82</v></c><c r="Z16" t="s"><v>82</v></c><c r="AA16" t="s"><v>82</v></c><c r="AB16" t="s"><v>82</v></c><c r="AC16" t="s"><v>82</v></c><c r="AD16" t="s"><v>82</v></c><c r="AE16" t="s"><v>82</v></c><c r="AF16" t="s"><v>82</v></c><c r="AG16" t="s"><v>82</v></c><c r="AH16" t="s"><v>82</v></c><c r="AI16" t="s"><v>88</v></c><c r="AJ16" t="s"><v>129</v></c><c r="AK16" t="s"><v>90</v></c><c r="AL16" t="s"><v>130</v></c><c r="AM16" t="s"><v>82</v></c><c r="AN16" t="s"><v>82</v></c><c r="AO16" t="s"><v>82</v></c><c r="AP16" t="s"><v>82</v></c><c r="AQ16" t="s"><v>82</v></c><c r="AR16" t="s"><v>82</v></c><c r="AS16" t="s"><v>82</v></c><c r="AT16" t="s"><v>82</v></c><c r="AU16" t="s"><v>93</v></c><c r="AV16" t="s"><v>151</v></c><c r="AW16" s="0"/><c r="AX16" t="s"><v>152</v></c><c r="AY16" t="s"><v>94</v></c><c r="AZ16" t="s"><v>82</v></c><c r="BA16" t="s"><v>82</v></c><c r="BB16" t="s"><v>99</v></c><c r="BC16" t="s"><v>120</v></c><c r="BD16" t="s"><v>90</v></c><c r="BE16" t="s"><v>130</v></c><c r="BF16" t="s"><v>82</v></c><c r="BG16" t="s"><v>82</v></c><c r="BH16" t="s"><v>82</v></c><c r="BI16" t="s"><v>82</v></c><c r="BJ16" t="s"><v>148</v></c><c r="BK16" t="s"><v>95</v></c><c r="BL16" t="s"><v>98</v></c><c r="BM16" t="s"><v>134</v></c><c r="BN16" t="s"><v>82</v></c><c r="BO16" t="s"><v>82</v></c><c r="BP16" t="s"><v>82</v></c><c r="BQ16" t="s"><v>82</v></c><c r="BR16" t="s"><v>82</v></c><c r="BS16" t="s"><v>82</v></c><c r="BT16" t="s"><v>82</v></c><c r="BU16" t="s"><v>82</v></c><c r="BV16" t="s"><v>82</v></c><c r="BW16" t="s"><v>82</v></c><c r="BX16" t="s"><v>82</v></c><c r="BY16" t="s"><v>82</v></c><c r="BZ16" t="s"><v>82</v></c><c r="CA16" t="s"><v>82</v></c><c r="CB16" t="s"><v>82</v></c><c r="CC16" t="s"><v>82</v></c><c r="CD16" t="s"><v>90</v></c><c r="CE16" t="s"><v>130</v></c><c r="CF16" t="s"><v>90</v></c><c r="CG16" t="s"><v>130</v></c><c r="CH16" t="s"><v>82</v></c><c r="CI16" t="s"><v>82</v></c><c r="CJ16" t="s"><v>82</v></c><c r="CK16" t="s"><v>82</v></c><c r="CL16" t="s"><v>82</v></c><c r="CM16" t="s"><v>82</v></c><c r="CN16" t="s"><v>82</v></c><c r="CO16" t="s"><v>82</v></c><c r="CP16" t="s"><v>85</v></c><c r="CQ16" t="s"><v>110</v></c><c r="CR16" s="0"/><c r="CS16" t="s"><v>82</v></c><c r="CT16" t="s"><v>82</v></c><c r="CU16" t="s"><v>82</v></c><c r="CV16" t="s"><v>82</v></c><c r="CW16" t="s"><v>82</v></c><c r="CX16" t="s"><v>82</v></c><c r="CY16" t="s"><v>82</v></c><c r="CZ16" t="s"><v>82</v></c><c r="DA16" t="s"><v>82</v></c><c r="DB16" t="s"><v>82</v></c><c r="DC16" t="s"><v>82</v></c><c r="DD16" t="s"><v>82</v></c><c r="DE16" t="s"><v>82</v></c><c r="DF16" t="s"><v>82</v></c><c r="DG16" t="s"><v>82</v></c><c r="DH16" t="s"><v>82</v></c><c r="DI16" t="s"><v>82</v></c><c r="DJ16" t="s"><v>82</v></c><c r="DK16" t="s"><v>82</v></c><c r="DL16" t="s"><v>82</v></c><c r="DM16" t="s"><v>82</v></c><c r="DN16" t="s"><v>82</v></c><c r="DO16" t="s"><v>82</v></c><c r="DP16" t="s"><v>82</v></c><c r="DQ16" t="s"><v>82</v></c><c r="DR16" t="s"><v>82</v></c><c r="DS16" t="s"><v>82</v></c><c r="DT16" t="s"><v>82</v></c><c r="DU16" t="s"><v>82</v></c><c r="DV16" t="s"><v>82</v></c><c r="DW16" t="s"><v>82</v></c><c r="DX16" t="s"><v>82</v></c><c r="DY16" t="s"><v>82</v></c><c r="DZ16" t="s"><v>82</v></c><c r="EA16" t="s"><v>82</v></c><c r="EB16" t="s"><v>82</v></c><c r="EC16" t="s"><v>82</v></c><c r="ED16" t="s"><v>82</v></c><c r="EE16" t="s"><v>82</v></c><c r="EF16" t="s"><v>82</v></c><c r="EG16" t="s"><v>82</v></c><c r="EH16" t="s"><v>82</v></c><c r="EI16" t="s"><v>82</v></c><c r="EJ16" t="s"><v>82</v></c><c r="EK16" t="s"><v>82</v></c><c r="EL16" t="s"><v>82</v></c><c r="EM16" s="0"><v>40</v></c><c r="EN16" t="s"><v>84</v></c><c r="EO16" t="s"><v>106</v></c><c r="EP16" t="s"><v>82</v></c><c r="EQ16" t="s"><v>82</v></c><c r="ER16" t="s"><v>119</v></c><c r="ES16" t="s"><v>96</v></c><c r="ET16" t="s"><v>91</v></c><c r="EU16" t="s"><v>158</v></c><c r="EV16" t="s"><v>82</v></c><c r="EW16" t="s"><v>82</v></c><c r="EX16" t="s"><v>82</v></c><c r="EY16" t="s"><v>82</v></c><c r="EZ16" t="s"><v>84</v></c><c r="FA16" t="s"><v>106</v></c><c r="FB16" t="s"><v>143</v></c><c r="FC16" t="s"><v>131</v></c><c r="FD16" t="s"><v>82</v></c><c r="FE16" t="s"><v>82</v></c><c r="FF16" t="s"><v>82</v></c><c r="FG16" t="s"><v>82</v></c><c r="FH16" t="s"><v>82</v></c><c r="FI16" t="s"><v>82</v></c><c r="FJ16" t="s"><v>82</v></c><c r="FK16" t="s"><v>82</v></c><c r="FL16" t="s"><v>82</v></c><c r="FM16" t="s"><v>82</v></c><c r="FN16" t="s"><v>82</v></c><c r="FO16" t="s"><v>82</v></c><c r="FP16" t="s"><v>82</v></c><c r="FQ16" t="s"><v>82</v></c><c r="FR16" t="s"><v>82</v></c><c r="FS16" t="s"><v>82</v></c><c r="FT16" t="s"><v>85</v></c><c r="FU16" t="s"><v>110</v></c><c r="FV16" t="s"><v>88</v></c><c r="FW16" t="s"><v>129</v></c><c r="FX16" t="s"><v>82</v></c><c r="FY16" t="s"><v>82</v></c><c r="FZ16" t="s"><v>82</v></c><c r="GA16" t="s"><v>82</v></c><c r="GB16" t="s"><v>82</v></c><c r="GC16" t="s"><v>82</v></c><c r="GD16" t="s"><v>82</v></c><c r="GE16" t="s"><v>82</v></c><c r="GF16" t="s"><v>83</v></c><c r="GG16" t="s"><v>104</v></c><c r="GH16" s="0"/><c r="GI16" t="s"><v>82</v></c><c r="GJ16" t="s"><v>82</v></c><c r="GK16" t="s"><v>82</v></c><c r="GL16" t="s"><v>82</v></c><c r="GM16" t="s"><v>82</v></c><c r="GN16" t="s"><v>82</v></c><c r="GO16" t="s"><v>82</v></c><c r="GP16" t="s"><v>82</v></c><c r="GQ16" t="s"><v>82</v></c><c r="GR16" t="s"><v>82</v></c><c r="GS16" t="s"><v>82</v></c><c r="GT16" t="s"><v>82</v></c><c r="GU16" t="s"><v>82</v></c><c r="GV16" t="s"><v>82</v></c><c r="GW16" t="s"><v>82</v></c><c r="GX16" t="s"><v>82</v></c><c r="GY16" t="s"><v>82</v></c><c r="GZ16" t="s"><v>82</v></c><c r="HA16" t="s"><v>82</v></c><c r="HB16" t="s"><v>82</v></c><c r="HC16" t="s"><v>82</v></c><c r="HD16" t="s"><v>82</v></c><c r="HE16" t="s"><v>82</v></c><c r="HF16" t="s"><v>82</v></c><c r="HG16" t="s"><v>82</v></c><c r="HH16" t="s"><v>82</v></c><c r="HI16" t="s"><v>82</v></c><c r="HJ16" t="s"><v>82</v></c><c r="HK16" t="s"><v>82</v></c><c r="HL16" t="s"><v>82</v></c><c r="HM16" t="s"><v>82</v></c><c r="HN16" t="s"><v>82</v></c><c r="HO16" t="s"><v>82</v></c><c r="HP16" t="s"><v>82</v></c><c r="HQ16" t="s"><v>82</v></c><c r="HR16" t="s"><v>82</v></c><c r="HS16" t="s"><v>82</v></c><c r="HT16" t="s"><v>82</v></c><c r="HU16" t="s"><v>82</v></c><c r="HV16" t="s"><v>82</v></c><c r="HW16" t="s"><v>82</v></c><c r="HX16" t="s"><v>82</v></c><c r="HY16" t="s"><v>82</v></c><c r="HZ16" t="s"><v>82</v></c><c r="IA16" t="s"><v>82</v></c><c r="IB16" t="s"><v>82</v></c><c r="IC16" s="0"><v>1000</v></c><c r="ID16" t="s"><v>84</v></c><c r="IE16" t="s"><v>106</v></c><c r="IF16" t="s"><v>88</v></c><c r="IG16" t="s"><v>129</v></c><c r="IH16" t="s"><v>143</v></c><c r="II16" t="s"><v>131</v></c><c r="IJ16" t="s"><v>88</v></c><c r="IK16" t="s"><v>129</v></c><c r="IL16" t="s"><v>88</v></c><c r="IM16" t="s"><v>129</v></c><c r="IN16" t="s"><v>82</v></c><c r="IO16" t="s"><v>82</v></c><c r="IP16" t="s"><v>86</v></c><c r="IQ16" t="s"><v>111</v></c><c r="IR16" t="s"><v>143</v></c><c r="IS16" t="s"><v>131</v></c><c r="IT16" t="s"><v>82</v></c><c r="IU16" t="s"><v>82</v></c><c r="IV16" t="s"><v>82</v></c><c r="IW16" t="s"><v>82</v></c><c r="IX16" t="s"><v>82</v></c><c r="IY16" t="s"><v>82</v></c><c r="IZ16" t="s"><v>82</v></c><c r="JA16" t="s"><v>82</v></c><c r="JB16" t="s"><v>82</v></c><c r="JC16" t="s"><v>82</v></c><c r="JD16" t="s"><v>82</v></c><c r="JE16" t="s"><v>82</v></c><c r="JF16" t="s"><v>82</v></c><c r="JG16" t="s"><v>82</v></c><c r="JH16" t="s"><v>82</v></c><c r="JI16" t="s"><v>82</v></c><c r="JJ16" t="s"><v>82</v></c><c r="JK16" t="s"><v>82</v></c><c r="JL16" t="s"><v>88</v></c><c r="JM16" t="s"><v>129</v></c><c r="JN16" t="s"><v>82</v></c><c r="JO16" t="s"><v>82</v></c><c r="JP16" t="s"><v>82</v></c><c r="JQ16" t="s"><v>82</v></c><c r="JR16" t="s"><v>82</v></c><c r="JS16" t="s"><v>82</v></c><c r="JT16" t="s"><v>82</v></c><c r="JU16" t="s"><v>82</v></c><c r="JV16" t="s"><v>83</v></c><c r="JW16" t="s"><v>104</v></c></row><row r="17"><c r="A17" t="s"><v>13</v></c><c r="B17" s="0"><v>3000</v></c><c r="C17" t="s"><v>87</v></c><c r="D17" t="s"><v>107</v></c><c r="E17" t="s"><v>88</v></c><c r="F17" t="s"><v>114</v></c><c r="G17" t="s"><v>82</v></c><c r="H17" t="s"><v>82</v></c><c r="I17" t="s"><v>88</v></c><c r="J17" t="s"><v>114</v></c><c r="K17" t="s"><v>88</v></c><c r="L17" t="s"><v>114</v></c><c r="M17" t="s"><v>82</v></c><c r="N17" t="s"><v>82</v></c><c r="O17" t="s"><v>85</v></c><c r="P17" t="s"><v>95</v></c><c r="Q17" t="s"><v>85</v></c><c r="R17" t="s"><v>95</v></c><c r="S17" t="s"><v>82</v></c><c r="T17" t="s"><v>82</v></c><c r="U17" t="s"><v>82</v></c><c r="V17" t="s"><v>82</v></c><c r="W17" t="s"><v>82</v></c><c r="X17" t="s"><v>82</v></c><c r="Y17" t="s"><v>82</v></c><c r="Z17" t="s"><v>82</v></c><c r="AA17" t="s"><v>82</v></c><c r="AB17" t="s"><v>82</v></c><c r="AC17" t="s"><v>82</v></c><c r="AD17" t="s"><v>82</v></c><c r="AE17" t="s"><v>82</v></c><c r="AF17" t="s"><v>82</v></c><c r="AG17" t="s"><v>82</v></c><c r="AH17" t="s"><v>82</v></c><c r="AI17" t="s"><v>82</v></c><c r="AJ17" t="s"><v>82</v></c><c r="AK17" t="s"><v>88</v></c><c r="AL17" t="s"><v>114</v></c><c r="AM17" t="s"><v>93</v></c><c r="AN17" t="s"><v>137</v></c><c r="AO17" t="s"><v>82</v></c><c r="AP17" t="s"><v>82</v></c><c r="AQ17" t="s"><v>82</v></c><c r="AR17" t="s"><v>82</v></c><c r="AS17" t="s"><v>82</v></c><c r="AT17" t="s"><v>82</v></c><c r="AU17" t="s"><v>88</v></c><c r="AV17" t="s"><v>114</v></c><c r="AW17" s="0"/><c r="AX17" t="s"><v>82</v></c><c r="AY17" t="s"><v>82</v></c><c r="AZ17" t="s"><v>82</v></c><c r="BA17" t="s"><v>82</v></c><c r="BB17" t="s"><v>82</v></c><c r="BC17" t="s"><v>82</v></c><c r="BD17" t="s"><v>82</v></c><c r="BE17" t="s"><v>82</v></c><c r="BF17" t="s"><v>82</v></c><c r="BG17" t="s"><v>82</v></c><c r="BH17" t="s"><v>82</v></c><c r="BI17" t="s"><v>82</v></c><c r="BJ17" t="s"><v>82</v></c><c r="BK17" t="s"><v>82</v></c><c r="BL17" t="s"><v>82</v></c><c r="BM17" t="s"><v>82</v></c><c r="BN17" t="s"><v>82</v></c><c r="BO17" t="s"><v>82</v></c><c r="BP17" t="s"><v>82</v></c><c r="BQ17" t="s"><v>82</v></c><c r="BR17" t="s"><v>82</v></c><c r="BS17" t="s"><v>82</v></c><c r="BT17" t="s"><v>82</v></c><c r="BU17" t="s"><v>82</v></c><c r="BV17" t="s"><v>82</v></c><c r="BW17" t="s"><v>82</v></c><c r="BX17" t="s"><v>82</v></c><c r="BY17" t="s"><v>82</v></c><c r="BZ17" t="s"><v>82</v></c><c r="CA17" t="s"><v>82</v></c><c r="CB17" t="s"><v>82</v></c><c r="CC17" t="s"><v>82</v></c><c r="CD17" t="s"><v>82</v></c><c r="CE17" t="s"><v>82</v></c><c r="CF17" t="s"><v>82</v></c><c r="CG17" t="s"><v>82</v></c><c r="CH17" t="s"><v>82</v></c><c r="CI17" t="s"><v>82</v></c><c r="CJ17" t="s"><v>82</v></c><c r="CK17" t="s"><v>82</v></c><c r="CL17" t="s"><v>82</v></c><c r="CM17" t="s"><v>82</v></c><c r="CN17" t="s"><v>82</v></c><c r="CO17" t="s"><v>82</v></c><c r="CP17" t="s"><v>82</v></c><c r="CQ17" t="s"><v>82</v></c><c r="CR17" s="0"/><c r="CS17" t="s"><v>82</v></c><c r="CT17" t="s"><v>82</v></c><c r="CU17" t="s"><v>82</v></c><c r="CV17" t="s"><v>82</v></c><c r="CW17" t="s"><v>82</v></c><c r="CX17" t="s"><v>82</v></c><c r="CY17" t="s"><v>82</v></c><c r="CZ17" t="s"><v>82</v></c><c r="DA17" t="s"><v>82</v></c><c r="DB17" t="s"><v>82</v></c><c r="DC17" t="s"><v>82</v></c><c r="DD17" t="s"><v>82</v></c><c r="DE17" t="s"><v>82</v></c><c r="DF17" t="s"><v>82</v></c><c r="DG17" t="s"><v>82</v></c><c r="DH17" t="s"><v>82</v></c><c r="DI17" t="s"><v>82</v></c><c r="DJ17" t="s"><v>82</v></c><c r="DK17" t="s"><v>82</v></c><c r="DL17" t="s"><v>82</v></c><c r="DM17" t="s"><v>82</v></c><c r="DN17" t="s"><v>82</v></c><c r="DO17" t="s"><v>82</v></c><c r="DP17" t="s"><v>82</v></c><c r="DQ17" t="s"><v>82</v></c><c r="DR17" t="s"><v>82</v></c><c r="DS17" t="s"><v>82</v></c><c r="DT17" t="s"><v>82</v></c><c r="DU17" t="s"><v>82</v></c><c r="DV17" t="s"><v>82</v></c><c r="DW17" t="s"><v>82</v></c><c r="DX17" t="s"><v>82</v></c><c r="DY17" t="s"><v>82</v></c><c r="DZ17" t="s"><v>82</v></c><c r="EA17" t="s"><v>82</v></c><c r="EB17" t="s"><v>82</v></c><c r="EC17" t="s"><v>82</v></c><c r="ED17" t="s"><v>82</v></c><c r="EE17" t="s"><v>82</v></c><c r="EF17" t="s"><v>82</v></c><c r="EG17" t="s"><v>82</v></c><c r="EH17" t="s"><v>82</v></c><c r="EI17" t="s"><v>82</v></c><c r="EJ17" t="s"><v>82</v></c><c r="EK17" t="s"><v>82</v></c><c r="EL17" t="s"><v>82</v></c><c r="EM17" s="0"/><c r="EN17" t="s"><v>123</v></c><c r="EO17" t="s"><v>147</v></c><c r="EP17" t="s"><v>88</v></c><c r="EQ17" t="s"><v>134</v></c><c r="ER17" t="s"><v>82</v></c><c r="ES17" t="s"><v>82</v></c><c r="ET17" t="s"><v>88</v></c><c r="EU17" t="s"><v>134</v></c><c r="EV17" t="s"><v>88</v></c><c r="EW17" t="s"><v>134</v></c><c r="EX17" t="s"><v>82</v></c><c r="EY17" t="s"><v>82</v></c><c r="EZ17" t="s"><v>83</v></c><c r="FA17" t="s"><v>109</v></c><c r="FB17" t="s"><v>90</v></c><c r="FC17" t="s"><v>149</v></c><c r="FD17" t="s"><v>82</v></c><c r="FE17" t="s"><v>82</v></c><c r="FF17" t="s"><v>82</v></c><c r="FG17" t="s"><v>82</v></c><c r="FH17" t="s"><v>82</v></c><c r="FI17" t="s"><v>82</v></c><c r="FJ17" t="s"><v>82</v></c><c r="FK17" t="s"><v>82</v></c><c r="FL17" t="s"><v>82</v></c><c r="FM17" t="s"><v>82</v></c><c r="FN17" t="s"><v>82</v></c><c r="FO17" t="s"><v>82</v></c><c r="FP17" t="s"><v>82</v></c><c r="FQ17" t="s"><v>82</v></c><c r="FR17" t="s"><v>82</v></c><c r="FS17" t="s"><v>82</v></c><c r="FT17" t="s"><v>82</v></c><c r="FU17" t="s"><v>82</v></c><c r="FV17" t="s"><v>82</v></c><c r="FW17" t="s"><v>82</v></c><c r="FX17" t="s"><v>85</v></c><c r="FY17" t="s"><v>105</v></c><c r="FZ17" t="s"><v>82</v></c><c r="GA17" t="s"><v>82</v></c><c r="GB17" t="s"><v>82</v></c><c r="GC17" t="s"><v>82</v></c><c r="GD17" t="s"><v>82</v></c><c r="GE17" t="s"><v>82</v></c><c r="GF17" t="s"><v>82</v></c><c r="GG17" t="s"><v>82</v></c><c r="GH17" s="0"/><c r="GI17" t="s"><v>93</v></c><c r="GJ17" t="s"><v>108</v></c><c r="GK17" t="s"><v>88</v></c><c r="GL17" t="s"><v>147</v></c><c r="GM17" t="s"><v>82</v></c><c r="GN17" t="s"><v>82</v></c><c r="GO17" t="s"><v>88</v></c><c r="GP17" t="s"><v>147</v></c><c r="GQ17" t="s"><v>88</v></c><c r="GR17" t="s"><v>147</v></c><c r="GS17" t="s"><v>82</v></c><c r="GT17" t="s"><v>82</v></c><c r="GU17" t="s"><v>85</v></c><c r="GV17" t="s"><v>106</v></c><c r="GW17" t="s"><v>85</v></c><c r="GX17" t="s"><v>106</v></c><c r="GY17" t="s"><v>82</v></c><c r="GZ17" t="s"><v>82</v></c><c r="HA17" t="s"><v>82</v></c><c r="HB17" t="s"><v>82</v></c><c r="HC17" t="s"><v>82</v></c><c r="HD17" t="s"><v>82</v></c><c r="HE17" t="s"><v>82</v></c><c r="HF17" t="s"><v>82</v></c><c r="HG17" t="s"><v>82</v></c><c r="HH17" t="s"><v>82</v></c><c r="HI17" t="s"><v>82</v></c><c r="HJ17" t="s"><v>82</v></c><c r="HK17" t="s"><v>82</v></c><c r="HL17" t="s"><v>82</v></c><c r="HM17" t="s"><v>82</v></c><c r="HN17" t="s"><v>82</v></c><c r="HO17" t="s"><v>82</v></c><c r="HP17" t="s"><v>82</v></c><c r="HQ17" t="s"><v>90</v></c><c r="HR17" t="s"><v>114</v></c><c r="HS17" t="s"><v>85</v></c><c r="HT17" t="s"><v>106</v></c><c r="HU17" t="s"><v>82</v></c><c r="HV17" t="s"><v>82</v></c><c r="HW17" t="s"><v>82</v></c><c r="HX17" t="s"><v>82</v></c><c r="HY17" t="s"><v>82</v></c><c r="HZ17" t="s"><v>82</v></c><c r="IA17" t="s"><v>82</v></c><c r="IB17" t="s"><v>82</v></c><c r="IC17" s="0"/><c r="ID17" t="s"><v>82</v></c><c r="IE17" t="s"><v>82</v></c><c r="IF17" t="s"><v>82</v></c><c r="IG17" t="s"><v>82</v></c><c r="IH17" t="s"><v>82</v></c><c r="II17" t="s"><v>82</v></c><c r="IJ17" t="s"><v>82</v></c><c r="IK17" t="s"><v>82</v></c><c r="IL17" t="s"><v>82</v></c><c r="IM17" t="s"><v>82</v></c><c r="IN17" t="s"><v>82</v></c><c r="IO17" t="s"><v>82</v></c><c r="IP17" t="s"><v>82</v></c><c r="IQ17" t="s"><v>82</v></c><c r="IR17" t="s"><v>82</v></c><c r="IS17" t="s"><v>82</v></c><c r="IT17" t="s"><v>82</v></c><c r="IU17" t="s"><v>82</v></c><c r="IV17" t="s"><v>82</v></c><c r="IW17" t="s"><v>82</v></c><c r="IX17" t="s"><v>82</v></c><c r="IY17" t="s"><v>82</v></c><c r="IZ17" t="s"><v>82</v></c><c r="JA17" t="s"><v>82</v></c><c r="JB17" t="s"><v>82</v></c><c r="JC17" t="s"><v>82</v></c><c r="JD17" t="s"><v>82</v></c><c r="JE17" t="s"><v>82</v></c><c r="JF17" t="s"><v>82</v></c><c r="JG17" t="s"><v>82</v></c><c r="JH17" t="s"><v>82</v></c><c r="JI17" t="s"><v>82</v></c><c r="JJ17" t="s"><v>82</v></c><c r="JK17" t="s"><v>82</v></c><c r="JL17" t="s"><v>82</v></c><c r="JM17" t="s"><v>82</v></c><c r="JN17" t="s"><v>82</v></c><c r="JO17" t="s"><v>82</v></c><c r="JP17" t="s"><v>82</v></c><c r="JQ17" t="s"><v>82</v></c><c r="JR17" t="s"><v>82</v></c><c r="JS17" t="s"><v>82</v></c><c r="JT17" t="s"><v>82</v></c><c r="JU17" t="s"><v>82</v></c><c r="JV17" t="s"><v>82</v></c><c r="JW17" t="s"><v>82</v></c></row><row r="18"><c r="A18" t="s"><v>14</v></c><c r="B18" s="0"><v>200</v></c><c r="C18" t="s"><v>82</v></c><c r="D18" t="s"><v>82</v></c><c r="E18" t="s"><v>88</v></c><c r="F18" t="s"><v>95</v></c><c r="G18" t="s"><v>82</v></c><c r="H18" t="s"><v>82</v></c><c r="I18" t="s"><v>88</v></c><c r="J18" t="s"><v>95</v></c><c r="K18" t="s"><v>88</v></c><c r="L18" t="s"><v>95</v></c><c r="M18" t="s"><v>82</v></c><c r="N18" t="s"><v>82</v></c><c r="O18" t="s"><v>93</v></c><c r="P18" t="s"><v>107</v></c><c r="Q18" t="s"><v>82</v></c><c r="R18" t="s"><v>82</v></c><c r="S18" t="s"><v>98</v></c><c r="T18" t="s"><v>181</v></c><c r="U18" t="s"><v>82</v></c><c r="V18" t="s"><v>82</v></c><c r="W18" t="s"><v>82</v></c><c r="X18" t="s"><v>82</v></c><c r="Y18" t="s"><v>82</v></c><c r="Z18" t="s"><v>82</v></c><c r="AA18" t="s"><v>82</v></c><c r="AB18" t="s"><v>82</v></c><c r="AC18" t="s"><v>82</v></c><c r="AD18" t="s"><v>82</v></c><c r="AE18" t="s"><v>181</v></c><c r="AF18" t="s"><v>98</v></c><c r="AG18" t="s"><v>91</v></c><c r="AH18" t="s"><v>137</v></c><c r="AI18" t="s"><v>82</v></c><c r="AJ18" t="s"><v>82</v></c><c r="AK18" t="s"><v>82</v></c><c r="AL18" t="s"><v>82</v></c><c r="AM18" t="s"><v>82</v></c><c r="AN18" t="s"><v>82</v></c><c r="AO18" t="s"><v>82</v></c><c r="AP18" t="s"><v>82</v></c><c r="AQ18" t="s"><v>82</v></c><c r="AR18" t="s"><v>82</v></c><c r="AS18" t="s"><v>82</v></c><c r="AT18" t="s"><v>82</v></c><c r="AU18" t="s"><v>82</v></c><c r="AV18" t="s"><v>82</v></c><c r="AW18" s="0"/><c r="AX18" t="s"><v>82</v></c><c r="AY18" t="s"><v>82</v></c><c r="AZ18" t="s"><v>82</v></c><c r="BA18" t="s"><v>82</v></c><c r="BB18" t="s"><v>82</v></c><c r="BC18" t="s"><v>82</v></c><c r="BD18" t="s"><v>82</v></c><c r="BE18" t="s"><v>82</v></c><c r="BF18" t="s"><v>82</v></c><c r="BG18" t="s"><v>82</v></c><c r="BH18" t="s"><v>82</v></c><c r="BI18" t="s"><v>82</v></c><c r="BJ18" t="s"><v>82</v></c><c r="BK18" t="s"><v>82</v></c><c r="BL18" t="s"><v>82</v></c><c r="BM18" t="s"><v>82</v></c><c r="BN18" t="s"><v>82</v></c><c r="BO18" t="s"><v>82</v></c><c r="BP18" t="s"><v>82</v></c><c r="BQ18" t="s"><v>82</v></c><c r="BR18" t="s"><v>82</v></c><c r="BS18" t="s"><v>82</v></c><c r="BT18" t="s"><v>82</v></c><c r="BU18" t="s"><v>82</v></c><c r="BV18" t="s"><v>82</v></c><c r="BW18" t="s"><v>82</v></c><c r="BX18" t="s"><v>82</v></c><c r="BY18" t="s"><v>82</v></c><c r="BZ18" t="s"><v>82</v></c><c r="CA18" t="s"><v>82</v></c><c r="CB18" t="s"><v>82</v></c><c r="CC18" t="s"><v>82</v></c><c r="CD18" t="s"><v>82</v></c><c r="CE18" t="s"><v>82</v></c><c r="CF18" t="s"><v>82</v></c><c r="CG18" t="s"><v>82</v></c><c r="CH18" t="s"><v>82</v></c><c r="CI18" t="s"><v>82</v></c><c r="CJ18" t="s"><v>82</v></c><c r="CK18" t="s"><v>82</v></c><c r="CL18" t="s"><v>82</v></c><c r="CM18" t="s"><v>82</v></c><c r="CN18" t="s"><v>82</v></c><c r="CO18" t="s"><v>82</v></c><c r="CP18" t="s"><v>82</v></c><c r="CQ18" t="s"><v>82</v></c><c r="CR18" s="0"/><c r="CS18" t="s"><v>82</v></c><c r="CT18" t="s"><v>82</v></c><c r="CU18" t="s"><v>82</v></c><c r="CV18" t="s"><v>82</v></c><c r="CW18" t="s"><v>82</v></c><c r="CX18" t="s"><v>82</v></c><c r="CY18" t="s"><v>82</v></c><c r="CZ18" t="s"><v>82</v></c><c r="DA18" t="s"><v>82</v></c><c r="DB18" t="s"><v>82</v></c><c r="DC18" t="s"><v>82</v></c><c r="DD18" t="s"><v>82</v></c><c r="DE18" t="s"><v>82</v></c><c r="DF18" t="s"><v>82</v></c><c r="DG18" t="s"><v>82</v></c><c r="DH18" t="s"><v>82</v></c><c r="DI18" t="s"><v>82</v></c><c r="DJ18" t="s"><v>82</v></c><c r="DK18" t="s"><v>82</v></c><c r="DL18" t="s"><v>82</v></c><c r="DM18" t="s"><v>82</v></c><c r="DN18" t="s"><v>82</v></c><c r="DO18" t="s"><v>82</v></c><c r="DP18" t="s"><v>82</v></c><c r="DQ18" t="s"><v>82</v></c><c r="DR18" t="s"><v>82</v></c><c r="DS18" t="s"><v>82</v></c><c r="DT18" t="s"><v>82</v></c><c r="DU18" t="s"><v>82</v></c><c r="DV18" t="s"><v>82</v></c><c r="DW18" t="s"><v>82</v></c><c r="DX18" t="s"><v>82</v></c><c r="DY18" t="s"><v>82</v></c><c r="DZ18" t="s"><v>82</v></c><c r="EA18" t="s"><v>82</v></c><c r="EB18" t="s"><v>82</v></c><c r="EC18" t="s"><v>82</v></c><c r="ED18" t="s"><v>82</v></c><c r="EE18" t="s"><v>82</v></c><c r="EF18" t="s"><v>82</v></c><c r="EG18" t="s"><v>82</v></c><c r="EH18" t="s"><v>82</v></c><c r="EI18" t="s"><v>82</v></c><c r="EJ18" t="s"><v>82</v></c><c r="EK18" t="s"><v>82</v></c><c r="EL18" t="s"><v>82</v></c><c r="EM18" s="0"><v>65</v></c><c r="EN18" t="s"><v>82</v></c><c r="EO18" t="s"><v>82</v></c><c r="EP18" t="s"><v>88</v></c><c r="EQ18" t="s"><v>108</v></c><c r="ER18" t="s"><v>82</v></c><c r="ES18" t="s"><v>82</v></c><c r="ET18" t="s"><v>88</v></c><c r="EU18" t="s"><v>108</v></c><c r="EV18" t="s"><v>88</v></c><c r="EW18" t="s"><v>108</v></c><c r="EX18" t="s"><v>82</v></c><c r="EY18" t="s"><v>82</v></c><c r="EZ18" t="s"><v>92</v></c><c r="FA18" t="s"><v>86</v></c><c r="FB18" t="s"><v>82</v></c><c r="FC18" t="s"><v>82</v></c><c r="FD18" t="s"><v>143</v></c><c r="FE18" t="s"><v>170</v></c><c r="FF18" t="s"><v>82</v></c><c r="FG18" t="s"><v>82</v></c><c r="FH18" t="s"><v>82</v></c><c r="FI18" t="s"><v>82</v></c><c r="FJ18" t="s"><v>82</v></c><c r="FK18" t="s"><v>82</v></c><c r="FL18" t="s"><v>82</v></c><c r="FM18" t="s"><v>82</v></c><c r="FN18" t="s"><v>82</v></c><c r="FO18" t="s"><v>82</v></c><c r="FP18" t="s"><v>108</v></c><c r="FQ18" t="s"><v>88</v></c><c r="FR18" t="s"><v>119</v></c><c r="FS18" t="s"><v>89</v></c><c r="FT18" t="s"><v>82</v></c><c r="FU18" t="s"><v>82</v></c><c r="FV18" t="s"><v>82</v></c><c r="FW18" t="s"><v>82</v></c><c r="FX18" t="s"><v>82</v></c><c r="FY18" t="s"><v>82</v></c><c r="FZ18" t="s"><v>82</v></c><c r="GA18" t="s"><v>82</v></c><c r="GB18" t="s"><v>82</v></c><c r="GC18" t="s"><v>82</v></c><c r="GD18" t="s"><v>82</v></c><c r="GE18" t="s"><v>82</v></c><c r="GF18" t="s"><v>82</v></c><c r="GG18" t="s"><v>82</v></c><c r="GH18" s="0"/><c r="GI18" t="s"><v>82</v></c><c r="GJ18" t="s"><v>82</v></c><c r="GK18" t="s"><v>82</v></c><c r="GL18" t="s"><v>82</v></c><c r="GM18" t="s"><v>82</v></c><c r="GN18" t="s"><v>82</v></c><c r="GO18" t="s"><v>82</v></c><c r="GP18" t="s"><v>82</v></c><c r="GQ18" t="s"><v>82</v></c><c r="GR18" t="s"><v>82</v></c><c r="GS18" t="s"><v>82</v></c><c r="GT18" t="s"><v>82</v></c><c r="GU18" t="s"><v>82</v></c><c r="GV18" t="s"><v>82</v></c><c r="GW18" t="s"><v>82</v></c><c r="GX18" t="s"><v>82</v></c><c r="GY18" t="s"><v>82</v></c><c r="GZ18" t="s"><v>82</v></c><c r="HA18" t="s"><v>82</v></c><c r="HB18" t="s"><v>82</v></c><c r="HC18" t="s"><v>82</v></c><c r="HD18" t="s"><v>82</v></c><c r="HE18" t="s"><v>82</v></c><c r="HF18" t="s"><v>82</v></c><c r="HG18" t="s"><v>82</v></c><c r="HH18" t="s"><v>82</v></c><c r="HI18" t="s"><v>82</v></c><c r="HJ18" t="s"><v>82</v></c><c r="HK18" t="s"><v>82</v></c><c r="HL18" t="s"><v>82</v></c><c r="HM18" t="s"><v>82</v></c><c r="HN18" t="s"><v>82</v></c><c r="HO18" t="s"><v>82</v></c><c r="HP18" t="s"><v>82</v></c><c r="HQ18" t="s"><v>82</v></c><c r="HR18" t="s"><v>82</v></c><c r="HS18" t="s"><v>82</v></c><c r="HT18" t="s"><v>82</v></c><c r="HU18" t="s"><v>82</v></c><c r="HV18" t="s"><v>82</v></c><c r="HW18" t="s"><v>82</v></c><c r="HX18" t="s"><v>82</v></c><c r="HY18" t="s"><v>82</v></c><c r="HZ18" t="s"><v>82</v></c><c r="IA18" t="s"><v>82</v></c><c r="IB18" t="s"><v>82</v></c><c r="IC18" s="0"/><c r="ID18" t="s"><v>82</v></c><c r="IE18" t="s"><v>82</v></c><c r="IF18" t="s"><v>82</v></c><c r="IG18" t="s"><v>82</v></c><c r="IH18" t="s"><v>82</v></c><c r="II18" t="s"><v>82</v></c><c r="IJ18" t="s"><v>82</v></c><c r="IK18" t="s"><v>82</v></c><c r="IL18" t="s"><v>82</v></c><c r="IM18" t="s"><v>82</v></c><c r="IN18" t="s"><v>82</v></c><c r="IO18" t="s"><v>82</v></c><c r="IP18" t="s"><v>82</v></c><c r="IQ18" t="s"><v>82</v></c><c r="IR18" t="s"><v>82</v></c><c r="IS18" t="s"><v>82</v></c><c r="IT18" t="s"><v>82</v></c><c r="IU18" t="s"><v>82</v></c><c r="IV18" t="s"><v>82</v></c><c r="IW18" t="s"><v>82</v></c><c r="IX18" t="s"><v>82</v></c><c r="IY18" t="s"><v>82</v></c><c r="IZ18" t="s"><v>82</v></c><c r="JA18" t="s"><v>82</v></c><c r="JB18" t="s"><v>82</v></c><c r="JC18" t="s"><v>82</v></c><c r="JD18" t="s"><v>82</v></c><c r="JE18" t="s"><v>82</v></c><c r="JF18" t="s"><v>82</v></c><c r="JG18" t="s"><v>82</v></c><c r="JH18" t="s"><v>82</v></c><c r="JI18" t="s"><v>82</v></c><c r="JJ18" t="s"><v>82</v></c><c r="JK18" t="s"><v>82</v></c><c r="JL18" t="s"><v>82</v></c><c r="JM18" t="s"><v>82</v></c><c r="JN18" t="s"><v>82</v></c><c r="JO18" t="s"><v>82</v></c><c r="JP18" t="s"><v>82</v></c><c r="JQ18" t="s"><v>82</v></c><c r="JR18" t="s"><v>82</v></c><c r="JS18" t="s"><v>82</v></c><c r="JT18" t="s"><v>82</v></c><c r="JU18" t="s"><v>82</v></c><c r="JV18" t="s"><v>82</v></c><c r="JW18" t="s"><v>82</v></c></row><row r="19"><c r="A19" t="s"><v>14</v></c><c r="B19" s="0"><v>200</v></c><c r="C19" t="s"><v>82</v></c><c r="D19" t="s"><v>82</v></c><c r="E19" t="s"><v>88</v></c><c r="F19" t="s"><v>95</v></c><c r="G19" t="s"><v>82</v></c><c r="H19" t="s"><v>82</v></c><c r="I19" t="s"><v>88</v></c><c r="J19" t="s"><v>95</v></c><c r="K19" t="s"><v>88</v></c><c r="L19" t="s"><v>95</v></c><c r="M19" t="s"><v>82</v></c><c r="N19" t="s"><v>82</v></c><c r="O19" t="s"><v>93</v></c><c r="P19" t="s"><v>107</v></c><c r="Q19" t="s"><v>82</v></c><c r="R19" t="s"><v>82</v></c><c r="S19" t="s"><v>98</v></c><c r="T19" t="s"><v>181</v></c><c r="U19" t="s"><v>82</v></c><c r="V19" t="s"><v>82</v></c><c r="W19" t="s"><v>82</v></c><c r="X19" t="s"><v>82</v></c><c r="Y19" t="s"><v>82</v></c><c r="Z19" t="s"><v>82</v></c><c r="AA19" t="s"><v>82</v></c><c r="AB19" t="s"><v>82</v></c><c r="AC19" t="s"><v>82</v></c><c r="AD19" t="s"><v>82</v></c><c r="AE19" t="s"><v>181</v></c><c r="AF19" t="s"><v>98</v></c><c r="AG19" t="s"><v>91</v></c><c r="AH19" t="s"><v>137</v></c><c r="AI19" t="s"><v>82</v></c><c r="AJ19" t="s"><v>82</v></c><c r="AK19" t="s"><v>82</v></c><c r="AL19" t="s"><v>82</v></c><c r="AM19" t="s"><v>82</v></c><c r="AN19" t="s"><v>82</v></c><c r="AO19" t="s"><v>82</v></c><c r="AP19" t="s"><v>82</v></c><c r="AQ19" t="s"><v>82</v></c><c r="AR19" t="s"><v>82</v></c><c r="AS19" t="s"><v>82</v></c><c r="AT19" t="s"><v>82</v></c><c r="AU19" t="s"><v>82</v></c><c r="AV19" t="s"><v>82</v></c><c r="AW19" s="0"/><c r="AX19" t="s"><v>82</v></c><c r="AY19" t="s"><v>82</v></c><c r="AZ19" t="s"><v>82</v></c><c r="BA19" t="s"><v>82</v></c><c r="BB19" t="s"><v>82</v></c><c r="BC19" t="s"><v>82</v></c><c r="BD19" t="s"><v>82</v></c><c r="BE19" t="s"><v>82</v></c><c r="BF19" t="s"><v>82</v></c><c r="BG19" t="s"><v>82</v></c><c r="BH19" t="s"><v>82</v></c><c r="BI19" t="s"><v>82</v></c><c r="BJ19" t="s"><v>82</v></c><c r="BK19" t="s"><v>82</v></c><c r="BL19" t="s"><v>82</v></c><c r="BM19" t="s"><v>82</v></c><c r="BN19" t="s"><v>82</v></c><c r="BO19" t="s"><v>82</v></c><c r="BP19" t="s"><v>82</v></c><c r="BQ19" t="s"><v>82</v></c><c r="BR19" t="s"><v>82</v></c><c r="BS19" t="s"><v>82</v></c><c r="BT19" t="s"><v>82</v></c><c r="BU19" t="s"><v>82</v></c><c r="BV19" t="s"><v>82</v></c><c r="BW19" t="s"><v>82</v></c><c r="BX19" t="s"><v>82</v></c><c r="BY19" t="s"><v>82</v></c><c r="BZ19" t="s"><v>82</v></c><c r="CA19" t="s"><v>82</v></c><c r="CB19" t="s"><v>82</v></c><c r="CC19" t="s"><v>82</v></c><c r="CD19" t="s"><v>82</v></c><c r="CE19" t="s"><v>82</v></c><c r="CF19" t="s"><v>82</v></c><c r="CG19" t="s"><v>82</v></c><c r="CH19" t="s"><v>82</v></c><c r="CI19" t="s"><v>82</v></c><c r="CJ19" t="s"><v>82</v></c><c r="CK19" t="s"><v>82</v></c><c r="CL19" t="s"><v>82</v></c><c r="CM19" t="s"><v>82</v></c><c r="CN19" t="s"><v>82</v></c><c r="CO19" t="s"><v>82</v></c><c r="CP19" t="s"><v>82</v></c><c r="CQ19" t="s"><v>82</v></c><c r="CR19" s="0"/><c r="CS19" t="s"><v>82</v></c><c r="CT19" t="s"><v>82</v></c><c r="CU19" t="s"><v>82</v></c><c r="CV19" t="s"><v>82</v></c><c r="CW19" t="s"><v>82</v></c><c r="CX19" t="s"><v>82</v></c><c r="CY19" t="s"><v>82</v></c><c r="CZ19" t="s"><v>82</v></c><c r="DA19" t="s"><v>82</v></c><c r="DB19" t="s"><v>82</v></c><c r="DC19" t="s"><v>82</v></c><c r="DD19" t="s"><v>82</v></c><c r="DE19" t="s"><v>82</v></c><c r="DF19" t="s"><v>82</v></c><c r="DG19" t="s"><v>82</v></c><c r="DH19" t="s"><v>82</v></c><c r="DI19" t="s"><v>82</v></c><c r="DJ19" t="s"><v>82</v></c><c r="DK19" t="s"><v>82</v></c><c r="DL19" t="s"><v>82</v></c><c r="DM19" t="s"><v>82</v></c><c r="DN19" t="s"><v>82</v></c><c r="DO19" t="s"><v>82</v></c><c r="DP19" t="s"><v>82</v></c><c r="DQ19" t="s"><v>82</v></c><c r="DR19" t="s"><v>82</v></c><c r="DS19" t="s"><v>82</v></c><c r="DT19" t="s"><v>82</v></c><c r="DU19" t="s"><v>82</v></c><c r="DV19" t="s"><v>82</v></c><c r="DW19" t="s"><v>82</v></c><c r="DX19" t="s"><v>82</v></c><c r="DY19" t="s"><v>82</v></c><c r="DZ19" t="s"><v>82</v></c><c r="EA19" t="s"><v>82</v></c><c r="EB19" t="s"><v>82</v></c><c r="EC19" t="s"><v>82</v></c><c r="ED19" t="s"><v>82</v></c><c r="EE19" t="s"><v>82</v></c><c r="EF19" t="s"><v>82</v></c><c r="EG19" t="s"><v>82</v></c><c r="EH19" t="s"><v>82</v></c><c r="EI19" t="s"><v>82</v></c><c r="EJ19" t="s"><v>82</v></c><c r="EK19" t="s"><v>82</v></c><c r="EL19" t="s"><v>82</v></c><c r="EM19" s="0"><v>400</v></c><c r="EN19" t="s"><v>82</v></c><c r="EO19" t="s"><v>82</v></c><c r="EP19" t="s"><v>88</v></c><c r="EQ19" t="s"><v>106</v></c><c r="ER19" t="s"><v>82</v></c><c r="ES19" t="s"><v>82</v></c><c r="ET19" t="s"><v>88</v></c><c r="EU19" t="s"><v>106</v></c><c r="EV19" t="s"><v>88</v></c><c r="EW19" t="s"><v>106</v></c><c r="EX19" t="s"><v>82</v></c><c r="EY19" t="s"><v>82</v></c><c r="EZ19" t="s"><v>91</v></c><c r="FA19" t="s"><v>108</v></c><c r="FB19" t="s"><v>82</v></c><c r="FC19" t="s"><v>82</v></c><c r="FD19" t="s"><v>87</v></c><c r="FE19" t="s"><v>152</v></c><c r="FF19" t="s"><v>82</v></c><c r="FG19" t="s"><v>82</v></c><c r="FH19" t="s"><v>82</v></c><c r="FI19" t="s"><v>82</v></c><c r="FJ19" t="s"><v>82</v></c><c r="FK19" t="s"><v>82</v></c><c r="FL19" t="s"><v>82</v></c><c r="FM19" t="s"><v>82</v></c><c r="FN19" t="s"><v>82</v></c><c r="FO19" t="s"><v>82</v></c><c r="FP19" t="s"><v>98</v></c><c r="FQ19" t="s"><v>170</v></c><c r="FR19" t="s"><v>85</v></c><c r="FS19" t="s"><v>94</v></c><c r="FT19" t="s"><v>82</v></c><c r="FU19" t="s"><v>82</v></c><c r="FV19" t="s"><v>82</v></c><c r="FW19" t="s"><v>82</v></c><c r="FX19" t="s"><v>82</v></c><c r="FY19" t="s"><v>82</v></c><c r="FZ19" t="s"><v>82</v></c><c r="GA19" t="s"><v>82</v></c><c r="GB19" t="s"><v>82</v></c><c r="GC19" t="s"><v>82</v></c><c r="GD19" t="s"><v>82</v></c><c r="GE19" t="s"><v>82</v></c><c r="GF19" t="s"><v>82</v></c><c r="GG19" t="s"><v>82</v></c><c r="GH19" s="0"/><c r="GI19" t="s"><v>82</v></c><c r="GJ19" t="s"><v>82</v></c><c r="GK19" t="s"><v>82</v></c><c r="GL19" t="s"><v>82</v></c><c r="GM19" t="s"><v>82</v></c><c r="GN19" t="s"><v>82</v></c><c r="GO19" t="s"><v>82</v></c><c r="GP19" t="s"><v>82</v></c><c r="GQ19" t="s"><v>82</v></c><c r="GR19" t="s"><v>82</v></c><c r="GS19" t="s"><v>82</v></c><c r="GT19" t="s"><v>82</v></c><c r="GU19" t="s"><v>82</v></c><c r="GV19" t="s"><v>82</v></c><c r="GW19" t="s"><v>82</v></c><c r="GX19" t="s"><v>82</v></c><c r="GY19" t="s"><v>82</v></c><c r="GZ19" t="s"><v>82</v></c><c r="HA19" t="s"><v>82</v></c><c r="HB19" t="s"><v>82</v></c><c r="HC19" t="s"><v>82</v></c><c r="HD19" t="s"><v>82</v></c><c r="HE19" t="s"><v>82</v></c><c r="HF19" t="s"><v>82</v></c><c r="HG19" t="s"><v>82</v></c><c r="HH19" t="s"><v>82</v></c><c r="HI19" t="s"><v>82</v></c><c r="HJ19" t="s"><v>82</v></c><c r="HK19" t="s"><v>82</v></c><c r="HL19" t="s"><v>82</v></c><c r="HM19" t="s"><v>82</v></c><c r="HN19" t="s"><v>82</v></c><c r="HO19" t="s"><v>82</v></c><c r="HP19" t="s"><v>82</v></c><c r="HQ19" t="s"><v>82</v></c><c r="HR19" t="s"><v>82</v></c><c r="HS19" t="s"><v>82</v></c><c r="HT19" t="s"><v>82</v></c><c r="HU19" t="s"><v>82</v></c><c r="HV19" t="s"><v>82</v></c><c r="HW19" t="s"><v>82</v></c><c r="HX19" t="s"><v>82</v></c><c r="HY19" t="s"><v>82</v></c><c r="HZ19" t="s"><v>82</v></c><c r="IA19" t="s"><v>82</v></c><c r="IB19" t="s"><v>82</v></c><c r="IC19" s="0"/><c r="ID19" t="s"><v>82</v></c><c r="IE19" t="s"><v>82</v></c><c r="IF19" t="s"><v>82</v></c><c r="IG19" t="s"><v>82</v></c><c r="IH19" t="s"><v>82</v></c><c r="II19" t="s"><v>82</v></c><c r="IJ19" t="s"><v>82</v></c><c r="IK19" t="s"><v>82</v></c><c r="IL19" t="s"><v>82</v></c><c r="IM19" t="s"><v>82</v></c><c r="IN19" t="s"><v>82</v></c><c r="IO19" t="s"><v>82</v></c><c r="IP19" t="s"><v>82</v></c><c r="IQ19" t="s"><v>82</v></c><c r="IR19" t="s"><v>82</v></c><c r="IS19" t="s"><v>82</v></c><c r="IT19" t="s"><v>82</v></c><c r="IU19" t="s"><v>82</v></c><c r="IV19" t="s"><v>82</v></c><c r="IW19" t="s"><v>82</v></c><c r="IX19" t="s"><v>82</v></c><c r="IY19" t="s"><v>82</v></c><c r="IZ19" t="s"><v>82</v></c><c r="JA19" t="s"><v>82</v></c><c r="JB19" t="s"><v>82</v></c><c r="JC19" t="s"><v>82</v></c><c r="JD19" t="s"><v>82</v></c><c r="JE19" t="s"><v>82</v></c><c r="JF19" t="s"><v>82</v></c><c r="JG19" t="s"><v>82</v></c><c r="JH19" t="s"><v>82</v></c><c r="JI19" t="s"><v>82</v></c><c r="JJ19" t="s"><v>82</v></c><c r="JK19" t="s"><v>82</v></c><c r="JL19" t="s"><v>82</v></c><c r="JM19" t="s"><v>82</v></c><c r="JN19" t="s"><v>82</v></c><c r="JO19" t="s"><v>82</v></c><c r="JP19" t="s"><v>82</v></c><c r="JQ19" t="s"><v>82</v></c><c r="JR19" t="s"><v>82</v></c><c r="JS19" t="s"><v>82</v></c><c r="JT19" t="s"><v>82</v></c><c r="JU19" t="s"><v>82</v></c><c r="JV19" t="s"><v>82</v></c><c r="JW19" t="s"><v>82</v></c></row><row r="20"><c r="A20" t="s"><v>15</v></c><c r="B20" s="0"><v>2000</v></c><c r="C20" t="s"><v>83</v></c><c r="D20" t="s"><v>108</v></c><c r="E20" t="s"><v>82</v></c><c r="F20" t="s"><v>82</v></c><c r="G20" t="s"><v>83</v></c><c r="H20" t="s"><v>108</v></c><c r="I20" t="s"><v>83</v></c><c r="J20" t="s"><v>108</v></c><c r="K20" t="s"><v>82</v></c><c r="L20" t="s"><v>82</v></c><c r="M20" t="s"><v>82</v></c><c r="N20" t="s"><v>82</v></c><c r="O20" t="s"><v>82</v></c><c r="P20" t="s"><v>82</v></c><c r="Q20" t="s"><v>82</v></c><c r="R20" t="s"><v>82</v></c><c r="S20" t="s"><v>82</v></c><c r="T20" t="s"><v>82</v></c><c r="U20" t="s"><v>82</v></c><c r="V20" t="s"><v>82</v></c><c r="W20" t="s"><v>82</v></c><c r="X20" t="s"><v>82</v></c><c r="Y20" t="s"><v>82</v></c><c r="Z20" t="s"><v>82</v></c><c r="AA20" t="s"><v>83</v></c><c r="AB20" t="s"><v>108</v></c><c r="AC20" t="s"><v>82</v></c><c r="AD20" t="s"><v>82</v></c><c r="AE20" t="s"><v>82</v></c><c r="AF20" t="s"><v>82</v></c><c r="AG20" t="s"><v>82</v></c><c r="AH20" t="s"><v>82</v></c><c r="AI20" t="s"><v>82</v></c><c r="AJ20" t="s"><v>82</v></c><c r="AK20" t="s"><v>82</v></c><c r="AL20" t="s"><v>82</v></c><c r="AM20" t="s"><v>82</v></c><c r="AN20" t="s"><v>82</v></c><c r="AO20" t="s"><v>82</v></c><c r="AP20" t="s"><v>82</v></c><c r="AQ20" t="s"><v>82</v></c><c r="AR20" t="s"><v>82</v></c><c r="AS20" t="s"><v>82</v></c><c r="AT20" t="s"><v>82</v></c><c r="AU20" t="s"><v>82</v></c><c r="AV20" t="s"><v>82</v></c><c r="AW20" s="0"/><c r="AX20" t="s"><v>82</v></c><c r="AY20" t="s"><v>82</v></c><c r="AZ20" t="s"><v>82</v></c><c r="BA20" t="s"><v>82</v></c><c r="BB20" t="s"><v>82</v></c><c r="BC20" t="s"><v>82</v></c><c r="BD20" t="s"><v>82</v></c><c r="BE20" t="s"><v>82</v></c><c r="BF20" t="s"><v>82</v></c><c r="BG20" t="s"><v>82</v></c><c r="BH20" t="s"><v>82</v></c><c r="BI20" t="s"><v>82</v></c><c r="BJ20" t="s"><v>82</v></c><c r="BK20" t="s"><v>82</v></c><c r="BL20" t="s"><v>82</v></c><c r="BM20" t="s"><v>82</v></c><c r="BN20" t="s"><v>82</v></c><c r="BO20" t="s"><v>82</v></c><c r="BP20" t="s"><v>82</v></c><c r="BQ20" t="s"><v>82</v></c><c r="BR20" t="s"><v>82</v></c><c r="BS20" t="s"><v>82</v></c><c r="BT20" t="s"><v>82</v></c><c r="BU20" t="s"><v>82</v></c><c r="BV20" t="s"><v>82</v></c><c r="BW20" t="s"><v>82</v></c><c r="BX20" t="s"><v>82</v></c><c r="BY20" t="s"><v>82</v></c><c r="BZ20" t="s"><v>82</v></c><c r="CA20" t="s"><v>82</v></c><c r="CB20" t="s"><v>82</v></c><c r="CC20" t="s"><v>82</v></c><c r="CD20" t="s"><v>82</v></c><c r="CE20" t="s"><v>82</v></c><c r="CF20" t="s"><v>82</v></c><c r="CG20" t="s"><v>82</v></c><c r="CH20" t="s"><v>82</v></c><c r="CI20" t="s"><v>82</v></c><c r="CJ20" t="s"><v>82</v></c><c r="CK20" t="s"><v>82</v></c><c r="CL20" t="s"><v>82</v></c><c r="CM20" t="s"><v>82</v></c><c r="CN20" t="s"><v>82</v></c><c r="CO20" t="s"><v>82</v></c><c r="CP20" t="s"><v>82</v></c><c r="CQ20" t="s"><v>82</v></c><c r="CR20" s="0"/><c r="CS20" t="s"><v>82</v></c><c r="CT20" t="s"><v>82</v></c><c r="CU20" t="s"><v>82</v></c><c r="CV20" t="s"><v>82</v></c><c r="CW20" t="s"><v>82</v></c><c r="CX20" t="s"><v>82</v></c><c r="CY20" t="s"><v>82</v></c><c r="CZ20" t="s"><v>82</v></c><c r="DA20" t="s"><v>82</v></c><c r="DB20" t="s"><v>82</v></c><c r="DC20" t="s"><v>82</v></c><c r="DD20" t="s"><v>82</v></c><c r="DE20" t="s"><v>82</v></c><c r="DF20" t="s"><v>82</v></c><c r="DG20" t="s"><v>82</v></c><c r="DH20" t="s"><v>82</v></c><c r="DI20" t="s"><v>82</v></c><c r="DJ20" t="s"><v>82</v></c><c r="DK20" t="s"><v>82</v></c><c r="DL20" t="s"><v>82</v></c><c r="DM20" t="s"><v>82</v></c><c r="DN20" t="s"><v>82</v></c><c r="DO20" t="s"><v>82</v></c><c r="DP20" t="s"><v>82</v></c><c r="DQ20" t="s"><v>82</v></c><c r="DR20" t="s"><v>82</v></c><c r="DS20" t="s"><v>82</v></c><c r="DT20" t="s"><v>82</v></c><c r="DU20" t="s"><v>82</v></c><c r="DV20" t="s"><v>82</v></c><c r="DW20" t="s"><v>82</v></c><c r="DX20" t="s"><v>82</v></c><c r="DY20" t="s"><v>82</v></c><c r="DZ20" t="s"><v>82</v></c><c r="EA20" t="s"><v>82</v></c><c r="EB20" t="s"><v>82</v></c><c r="EC20" t="s"><v>82</v></c><c r="ED20" t="s"><v>82</v></c><c r="EE20" t="s"><v>82</v></c><c r="EF20" t="s"><v>82</v></c><c r="EG20" t="s"><v>82</v></c><c r="EH20" t="s"><v>82</v></c><c r="EI20" t="s"><v>82</v></c><c r="EJ20" t="s"><v>82</v></c><c r="EK20" t="s"><v>82</v></c><c r="EL20" t="s"><v>82</v></c><c r="EM20" s="0"/><c r="EN20" t="s"><v>82</v></c><c r="EO20" t="s"><v>82</v></c><c r="EP20" t="s"><v>82</v></c><c r="EQ20" t="s"><v>82</v></c><c r="ER20" t="s"><v>82</v></c><c r="ES20" t="s"><v>82</v></c><c r="ET20" t="s"><v>82</v></c><c r="EU20" t="s"><v>82</v></c><c r="EV20" t="s"><v>82</v></c><c r="EW20" t="s"><v>82</v></c><c r="EX20" t="s"><v>82</v></c><c r="EY20" t="s"><v>82</v></c><c r="EZ20" t="s"><v>82</v></c><c r="FA20" t="s"><v>82</v></c><c r="FB20" t="s"><v>82</v></c><c r="FC20" t="s"><v>82</v></c><c r="FD20" t="s"><v>82</v></c><c r="FE20" t="s"><v>82</v></c><c r="FF20" t="s"><v>82</v></c><c r="FG20" t="s"><v>82</v></c><c r="FH20" t="s"><v>82</v></c><c r="FI20" t="s"><v>82</v></c><c r="FJ20" t="s"><v>82</v></c><c r="FK20" t="s"><v>82</v></c><c r="FL20" t="s"><v>82</v></c><c r="FM20" t="s"><v>82</v></c><c r="FN20" t="s"><v>82</v></c><c r="FO20" t="s"><v>82</v></c><c r="FP20" t="s"><v>82</v></c><c r="FQ20" t="s"><v>82</v></c><c r="FR20" t="s"><v>82</v></c><c r="FS20" t="s"><v>82</v></c><c r="FT20" t="s"><v>82</v></c><c r="FU20" t="s"><v>82</v></c><c r="FV20" t="s"><v>82</v></c><c r="FW20" t="s"><v>82</v></c><c r="FX20" t="s"><v>82</v></c><c r="FY20" t="s"><v>82</v></c><c r="FZ20" t="s"><v>82</v></c><c r="GA20" t="s"><v>82</v></c><c r="GB20" t="s"><v>82</v></c><c r="GC20" t="s"><v>82</v></c><c r="GD20" t="s"><v>82</v></c><c r="GE20" t="s"><v>82</v></c><c r="GF20" t="s"><v>82</v></c><c r="GG20" t="s"><v>82</v></c><c r="GH20" s="0"/><c r="GI20" t="s"><v>82</v></c><c r="GJ20" t="s"><v>82</v></c><c r="GK20" t="s"><v>82</v></c><c r="GL20" t="s"><v>82</v></c><c r="GM20" t="s"><v>82</v></c><c r="GN20" t="s"><v>82</v></c><c r="GO20" t="s"><v>82</v></c><c r="GP20" t="s"><v>82</v></c><c r="GQ20" t="s"><v>82</v></c><c r="GR20" t="s"><v>82</v></c><c r="GS20" t="s"><v>82</v></c><c r="GT20" t="s"><v>82</v></c><c r="GU20" t="s"><v>82</v></c><c r="GV20" t="s"><v>82</v></c><c r="GW20" t="s"><v>82</v></c><c r="GX20" t="s"><v>82</v></c><c r="GY20" t="s"><v>82</v></c><c r="GZ20" t="s"><v>82</v></c><c r="HA20" t="s"><v>82</v></c><c r="HB20" t="s"><v>82</v></c><c r="HC20" t="s"><v>82</v></c><c r="HD20" t="s"><v>82</v></c><c r="HE20" t="s"><v>82</v></c><c r="HF20" t="s"><v>82</v></c><c r="HG20" t="s"><v>82</v></c><c r="HH20" t="s"><v>82</v></c><c r="HI20" t="s"><v>82</v></c><c r="HJ20" t="s"><v>82</v></c><c r="HK20" t="s"><v>82</v></c><c r="HL20" t="s"><v>82</v></c><c r="HM20" t="s"><v>82</v></c><c r="HN20" t="s"><v>82</v></c><c r="HO20" t="s"><v>82</v></c><c r="HP20" t="s"><v>82</v></c><c r="HQ20" t="s"><v>82</v></c><c r="HR20" t="s"><v>82</v></c><c r="HS20" t="s"><v>82</v></c><c r="HT20" t="s"><v>82</v></c><c r="HU20" t="s"><v>82</v></c><c r="HV20" t="s"><v>82</v></c><c r="HW20" t="s"><v>82</v></c><c r="HX20" t="s"><v>82</v></c><c r="HY20" t="s"><v>82</v></c><c r="HZ20" t="s"><v>82</v></c><c r="IA20" t="s"><v>82</v></c><c r="IB20" t="s"><v>82</v></c><c r="IC20" s="0"><v>2000</v></c><c r="ID20" t="s"><v>85</v></c><c r="IE20" t="s"><v>95</v></c><c r="IF20" t="s"><v>82</v></c><c r="IG20" t="s"><v>82</v></c><c r="IH20" t="s"><v>91</v></c><c r="II20" t="s"><v>94</v></c><c r="IJ20" t="s"><v>85</v></c><c r="IK20" t="s"><v>95</v></c><c r="IL20" t="s"><v>82</v></c><c r="IM20" t="s"><v>82</v></c><c r="IN20" t="s"><v>82</v></c><c r="IO20" t="s"><v>82</v></c><c r="IP20" t="s"><v>82</v></c><c r="IQ20" t="s"><v>82</v></c><c r="IR20" t="s"><v>82</v></c><c r="IS20" t="s"><v>82</v></c><c r="IT20" t="s"><v>82</v></c><c r="IU20" t="s"><v>82</v></c><c r="IV20" t="s"><v>82</v></c><c r="IW20" t="s"><v>82</v></c><c r="IX20" t="s"><v>82</v></c><c r="IY20" t="s"><v>82</v></c><c r="IZ20" t="s"><v>82</v></c><c r="JA20" t="s"><v>82</v></c><c r="JB20" t="s"><v>85</v></c><c r="JC20" t="s"><v>95</v></c><c r="JD20" t="s"><v>82</v></c><c r="JE20" t="s"><v>82</v></c><c r="JF20" t="s"><v>82</v></c><c r="JG20" t="s"><v>82</v></c><c r="JH20" t="s"><v>82</v></c><c r="JI20" t="s"><v>82</v></c><c r="JJ20" t="s"><v>82</v></c><c r="JK20" t="s"><v>82</v></c><c r="JL20" t="s"><v>82</v></c><c r="JM20" t="s"><v>82</v></c><c r="JN20" t="s"><v>82</v></c><c r="JO20" t="s"><v>82</v></c><c r="JP20" t="s"><v>82</v></c><c r="JQ20" t="s"><v>82</v></c><c r="JR20" t="s"><v>82</v></c><c r="JS20" t="s"><v>82</v></c><c r="JT20" t="s"><v>82</v></c><c r="JU20" t="s"><v>82</v></c><c r="JV20" t="s"><v>82</v></c><c r="JW20" t="s"><v>82</v></c></row><row r="21"><c r="A21" t="s"><v>16</v></c><c r="B21" s="0"><v>2000</v></c><c r="C21" t="s"><v>88</v></c><c r="D21" t="s"><v>109</v></c><c r="E21" t="s"><v>88</v></c><c r="F21" t="s"><v>109</v></c><c r="G21" t="s"><v>85</v></c><c r="H21" t="s"><v>147</v></c><c r="I21" t="s"><v>88</v></c><c r="J21" t="s"><v>109</v></c><c r="K21" t="s"><v>88</v></c><c r="L21" t="s"><v>109</v></c><c r="M21" t="s"><v>82</v></c><c r="N21" t="s"><v>82</v></c><c r="O21" t="s"><v>82</v></c><c r="P21" t="s"><v>82</v></c><c r="Q21" t="s"><v>82</v></c><c r="R21" t="s"><v>82</v></c><c r="S21" t="s"><v>82</v></c><c r="T21" t="s"><v>82</v></c><c r="U21" t="s"><v>82</v></c><c r="V21" t="s"><v>82</v></c><c r="W21" t="s"><v>82</v></c><c r="X21" t="s"><v>82</v></c><c r="Y21" t="s"><v>82</v></c><c r="Z21" t="s"><v>82</v></c><c r="AA21" t="s"><v>82</v></c><c r="AB21" t="s"><v>82</v></c><c r="AC21" t="s"><v>82</v></c><c r="AD21" t="s"><v>82</v></c><c r="AE21" t="s"><v>88</v></c><c r="AF21" t="s"><v>109</v></c><c r="AG21" t="s"><v>82</v></c><c r="AH21" t="s"><v>82</v></c><c r="AI21" t="s"><v>82</v></c><c r="AJ21" t="s"><v>82</v></c><c r="AK21" t="s"><v>82</v></c><c r="AL21" t="s"><v>82</v></c><c r="AM21" t="s"><v>82</v></c><c r="AN21" t="s"><v>82</v></c><c r="AO21" t="s"><v>82</v></c><c r="AP21" t="s"><v>82</v></c><c r="AQ21" t="s"><v>82</v></c><c r="AR21" t="s"><v>82</v></c><c r="AS21" t="s"><v>82</v></c><c r="AT21" t="s"><v>82</v></c><c r="AU21" t="s"><v>82</v></c><c r="AV21" t="s"><v>82</v></c><c r="AW21" s="0"/><c r="AX21" t="s"><v>90</v></c><c r="AY21" t="s"><v>109</v></c><c r="AZ21" t="s"><v>88</v></c><c r="BA21" t="s"><v>111</v></c><c r="BB21" t="s"><v>90</v></c><c r="BC21" t="s"><v>109</v></c><c r="BD21" t="s"><v>88</v></c><c r="BE21" t="s"><v>111</v></c><c r="BF21" t="s"><v>88</v></c><c r="BG21" t="s"><v>111</v></c><c r="BH21" t="s"><v>82</v></c><c r="BI21" t="s"><v>82</v></c><c r="BJ21" t="s"><v>82</v></c><c r="BK21" t="s"><v>82</v></c><c r="BL21" t="s"><v>82</v></c><c r="BM21" t="s"><v>82</v></c><c r="BN21" t="s"><v>82</v></c><c r="BO21" t="s"><v>82</v></c><c r="BP21" t="s"><v>82</v></c><c r="BQ21" t="s"><v>82</v></c><c r="BR21" t="s"><v>82</v></c><c r="BS21" t="s"><v>82</v></c><c r="BT21" t="s"><v>82</v></c><c r="BU21" t="s"><v>82</v></c><c r="BV21" t="s"><v>82</v></c><c r="BW21" t="s"><v>82</v></c><c r="BX21" t="s"><v>82</v></c><c r="BY21" t="s"><v>82</v></c><c r="BZ21" t="s"><v>90</v></c><c r="CA21" t="s"><v>109</v></c><c r="CB21" t="s"><v>82</v></c><c r="CC21" t="s"><v>82</v></c><c r="CD21" t="s"><v>82</v></c><c r="CE21" t="s"><v>82</v></c><c r="CF21" t="s"><v>82</v></c><c r="CG21" t="s"><v>82</v></c><c r="CH21" t="s"><v>82</v></c><c r="CI21" t="s"><v>82</v></c><c r="CJ21" t="s"><v>82</v></c><c r="CK21" t="s"><v>82</v></c><c r="CL21" t="s"><v>82</v></c><c r="CM21" t="s"><v>82</v></c><c r="CN21" t="s"><v>82</v></c><c r="CO21" t="s"><v>82</v></c><c r="CP21" t="s"><v>82</v></c><c r="CQ21" t="s"><v>82</v></c><c r="CR21" s="0"/><c r="CS21" t="s"><v>82</v></c><c r="CT21" t="s"><v>82</v></c><c r="CU21" t="s"><v>82</v></c><c r="CV21" t="s"><v>82</v></c><c r="CW21" t="s"><v>82</v></c><c r="CX21" t="s"><v>82</v></c><c r="CY21" t="s"><v>82</v></c><c r="CZ21" t="s"><v>82</v></c><c r="DA21" t="s"><v>82</v></c><c r="DB21" t="s"><v>82</v></c><c r="DC21" t="s"><v>82</v></c><c r="DD21" t="s"><v>82</v></c><c r="DE21" t="s"><v>82</v></c><c r="DF21" t="s"><v>82</v></c><c r="DG21" t="s"><v>82</v></c><c r="DH21" t="s"><v>82</v></c><c r="DI21" t="s"><v>82</v></c><c r="DJ21" t="s"><v>82</v></c><c r="DK21" t="s"><v>82</v></c><c r="DL21" t="s"><v>82</v></c><c r="DM21" t="s"><v>82</v></c><c r="DN21" t="s"><v>82</v></c><c r="DO21" t="s"><v>82</v></c><c r="DP21" t="s"><v>82</v></c><c r="DQ21" t="s"><v>82</v></c><c r="DR21" t="s"><v>82</v></c><c r="DS21" t="s"><v>82</v></c><c r="DT21" t="s"><v>82</v></c><c r="DU21" t="s"><v>82</v></c><c r="DV21" t="s"><v>82</v></c><c r="DW21" t="s"><v>82</v></c><c r="DX21" t="s"><v>82</v></c><c r="DY21" t="s"><v>82</v></c><c r="DZ21" t="s"><v>82</v></c><c r="EA21" t="s"><v>82</v></c><c r="EB21" t="s"><v>82</v></c><c r="EC21" t="s"><v>82</v></c><c r="ED21" t="s"><v>82</v></c><c r="EE21" t="s"><v>82</v></c><c r="EF21" t="s"><v>82</v></c><c r="EG21" t="s"><v>82</v></c><c r="EH21" t="s"><v>82</v></c><c r="EI21" t="s"><v>82</v></c><c r="EJ21" t="s"><v>82</v></c><c r="EK21" t="s"><v>82</v></c><c r="EL21" t="s"><v>82</v></c><c r="EM21" s="0"><v>400</v></c><c r="EN21" t="s"><v>90</v></c><c r="EO21" t="s"><v>105</v></c><c r="EP21" t="s"><v>88</v></c><c r="EQ21" t="s"><v>149</v></c><c r="ER21" t="s"><v>88</v></c><c r="ES21" t="s"><v>149</v></c><c r="ET21" t="s"><v>88</v></c><c r="EU21" t="s"><v>149</v></c><c r="EV21" t="s"><v>88</v></c><c r="EW21" t="s"><v>149</v></c><c r="EX21" t="s"><v>82</v></c><c r="EY21" t="s"><v>82</v></c><c r="EZ21" t="s"><v>82</v></c><c r="FA21" t="s"><v>82</v></c><c r="FB21" t="s"><v>82</v></c><c r="FC21" t="s"><v>82</v></c><c r="FD21" t="s"><v>82</v></c><c r="FE21" t="s"><v>82</v></c><c r="FF21" t="s"><v>82</v></c><c r="FG21" t="s"><v>82</v></c><c r="FH21" t="s"><v>82</v></c><c r="FI21" t="s"><v>82</v></c><c r="FJ21" t="s"><v>82</v></c><c r="FK21" t="s"><v>82</v></c><c r="FL21" t="s"><v>82</v></c><c r="FM21" t="s"><v>82</v></c><c r="FN21" t="s"><v>82</v></c><c r="FO21" t="s"><v>82</v></c><c r="FP21" t="s"><v>90</v></c><c r="FQ21" t="s"><v>105</v></c><c r="FR21" t="s"><v>82</v></c><c r="FS21" t="s"><v>82</v></c><c r="FT21" t="s"><v>82</v></c><c r="FU21" t="s"><v>82</v></c><c r="FV21" t="s"><v>82</v></c><c r="FW21" t="s"><v>82</v></c><c r="FX21" t="s"><v>82</v></c><c r="FY21" t="s"><v>82</v></c><c r="FZ21" t="s"><v>82</v></c><c r="GA21" t="s"><v>82</v></c><c r="GB21" t="s"><v>82</v></c><c r="GC21" t="s"><v>82</v></c><c r="GD21" t="s"><v>82</v></c><c r="GE21" t="s"><v>82</v></c><c r="GF21" t="s"><v>82</v></c><c r="GG21" t="s"><v>82</v></c><c r="GH21" s="0"/><c r="GI21" t="s"><v>82</v></c><c r="GJ21" t="s"><v>82</v></c><c r="GK21" t="s"><v>82</v></c><c r="GL21" t="s"><v>82</v></c><c r="GM21" t="s"><v>82</v></c><c r="GN21" t="s"><v>82</v></c><c r="GO21" t="s"><v>82</v></c><c r="GP21" t="s"><v>82</v></c><c r="GQ21" t="s"><v>82</v></c><c r="GR21" t="s"><v>82</v></c><c r="GS21" t="s"><v>82</v></c><c r="GT21" t="s"><v>82</v></c><c r="GU21" t="s"><v>82</v></c><c r="GV21" t="s"><v>82</v></c><c r="GW21" t="s"><v>82</v></c><c r="GX21" t="s"><v>82</v></c><c r="GY21" t="s"><v>82</v></c><c r="GZ21" t="s"><v>82</v></c><c r="HA21" t="s"><v>82</v></c><c r="HB21" t="s"><v>82</v></c><c r="HC21" t="s"><v>82</v></c><c r="HD21" t="s"><v>82</v></c><c r="HE21" t="s"><v>82</v></c><c r="HF21" t="s"><v>82</v></c><c r="HG21" t="s"><v>82</v></c><c r="HH21" t="s"><v>82</v></c><c r="HI21" t="s"><v>82</v></c><c r="HJ21" t="s"><v>82</v></c><c r="HK21" t="s"><v>82</v></c><c r="HL21" t="s"><v>82</v></c><c r="HM21" t="s"><v>82</v></c><c r="HN21" t="s"><v>82</v></c><c r="HO21" t="s"><v>82</v></c><c r="HP21" t="s"><v>82</v></c><c r="HQ21" t="s"><v>82</v></c><c r="HR21" t="s"><v>82</v></c><c r="HS21" t="s"><v>82</v></c><c r="HT21" t="s"><v>82</v></c><c r="HU21" t="s"><v>82</v></c><c r="HV21" t="s"><v>82</v></c><c r="HW21" t="s"><v>82</v></c><c r="HX21" t="s"><v>82</v></c><c r="HY21" t="s"><v>82</v></c><c r="HZ21" t="s"><v>82</v></c><c r="IA21" t="s"><v>82</v></c><c r="IB21" t="s"><v>82</v></c><c r="IC21" s="0"/><c r="ID21" t="s"><v>82</v></c><c r="IE21" t="s"><v>82</v></c><c r="IF21" t="s"><v>82</v></c><c r="IG21" t="s"><v>82</v></c><c r="IH21" t="s"><v>82</v></c><c r="II21" t="s"><v>82</v></c><c r="IJ21" t="s"><v>82</v></c><c r="IK21" t="s"><v>82</v></c><c r="IL21" t="s"><v>82</v></c><c r="IM21" t="s"><v>82</v></c><c r="IN21" t="s"><v>82</v></c><c r="IO21" t="s"><v>82</v></c><c r="IP21" t="s"><v>82</v></c><c r="IQ21" t="s"><v>82</v></c><c r="IR21" t="s"><v>82</v></c><c r="IS21" t="s"><v>82</v></c><c r="IT21" t="s"><v>82</v></c><c r="IU21" t="s"><v>82</v></c><c r="IV21" t="s"><v>82</v></c><c r="IW21" t="s"><v>82</v></c><c r="IX21" t="s"><v>82</v></c><c r="IY21" t="s"><v>82</v></c><c r="IZ21" t="s"><v>82</v></c><c r="JA21" t="s"><v>82</v></c><c r="JB21" t="s"><v>82</v></c><c r="JC21" t="s"><v>82</v></c><c r="JD21" t="s"><v>82</v></c><c r="JE21" t="s"><v>82</v></c><c r="JF21" t="s"><v>82</v></c><c r="JG21" t="s"><v>82</v></c><c r="JH21" t="s"><v>82</v></c><c r="JI21" t="s"><v>82</v></c><c r="JJ21" t="s"><v>82</v></c><c r="JK21" t="s"><v>82</v></c><c r="JL21" t="s"><v>82</v></c><c r="JM21" t="s"><v>82</v></c><c r="JN21" t="s"><v>82</v></c><c r="JO21" t="s"><v>82</v></c><c r="JP21" t="s"><v>82</v></c><c r="JQ21" t="s"><v>82</v></c><c r="JR21" t="s"><v>82</v></c><c r="JS21" t="s"><v>82</v></c><c r="JT21" t="s"><v>82</v></c><c r="JU21" t="s"><v>82</v></c><c r="JV21" t="s"><v>82</v></c><c r="JW21" t="s"><v>82</v></c></row><row r="22"><c r="A22" t="s"><v>17</v></c><c r="B22" s="0"><v>1000</v></c><c r="C22" t="s"><v>89</v></c><c r="D22" t="s"><v>106</v></c><c r="E22" t="s"><v>88</v></c><c r="F22" t="s"><v>110</v></c><c r="G22" t="s"><v>82</v></c><c r="H22" t="s"><v>82</v></c><c r="I22" t="s"><v>82</v></c><c r="J22" t="s"><v>82</v></c><c r="K22" t="s"><v>88</v></c><c r="L22" t="s"><v>110</v></c><c r="M22" t="s"><v>82</v></c><c r="N22" t="s"><v>82</v></c><c r="O22" t="s"><v>123</v></c><c r="P22" t="s"><v>96</v></c><c r="Q22" t="s"><v>82</v></c><c r="R22" t="s"><v>82</v></c><c r="S22" t="s"><v>88</v></c><c r="T22" t="s"><v>110</v></c><c r="U22" t="s"><v>82</v></c><c r="V22" t="s"><v>82</v></c><c r="W22" t="s"><v>82</v></c><c r="X22" t="s"><v>82</v></c><c r="Y22" t="s"><v>82</v></c><c r="Z22" t="s"><v>82</v></c><c r="AA22" t="s"><v>91</v></c><c r="AB22" t="s"><v>151</v></c><c r="AC22" t="s"><v>82</v></c><c r="AD22" t="s"><v>82</v></c><c r="AE22" t="s"><v>143</v></c><c r="AF22" t="s"><v>132</v></c><c r="AG22" t="s"><v>88</v></c><c r="AH22" t="s"><v>110</v></c><c r="AI22" t="s"><v>88</v></c><c r="AJ22" t="s"><v>110</v></c><c r="AK22" t="s"><v>88</v></c><c r="AL22" t="s"><v>110</v></c><c r="AM22" t="s"><v>82</v></c><c r="AN22" t="s"><v>82</v></c><c r="AO22" t="s"><v>82</v></c><c r="AP22" t="s"><v>82</v></c><c r="AQ22" t="s"><v>82</v></c><c r="AR22" t="s"><v>82</v></c><c r="AS22" t="s"><v>82</v></c><c r="AT22" t="s"><v>82</v></c><c r="AU22" t="s"><v>82</v></c><c r="AV22" t="s"><v>82</v></c><c r="AW22" s="0"/><c r="AX22" t="s"><v>82</v></c><c r="AY22" t="s"><v>82</v></c><c r="AZ22" t="s"><v>82</v></c><c r="BA22" t="s"><v>82</v></c><c r="BB22" t="s"><v>82</v></c><c r="BC22" t="s"><v>82</v></c><c r="BD22" t="s"><v>82</v></c><c r="BE22" t="s"><v>82</v></c><c r="BF22" t="s"><v>82</v></c><c r="BG22" t="s"><v>82</v></c><c r="BH22" t="s"><v>82</v></c><c r="BI22" t="s"><v>82</v></c><c r="BJ22" t="s"><v>82</v></c><c r="BK22" t="s"><v>82</v></c><c r="BL22" t="s"><v>82</v></c><c r="BM22" t="s"><v>82</v></c><c r="BN22" t="s"><v>82</v></c><c r="BO22" t="s"><v>82</v></c><c r="BP22" t="s"><v>82</v></c><c r="BQ22" t="s"><v>82</v></c><c r="BR22" t="s"><v>82</v></c><c r="BS22" t="s"><v>82</v></c><c r="BT22" t="s"><v>82</v></c><c r="BU22" t="s"><v>82</v></c><c r="BV22" t="s"><v>82</v></c><c r="BW22" t="s"><v>82</v></c><c r="BX22" t="s"><v>82</v></c><c r="BY22" t="s"><v>82</v></c><c r="BZ22" t="s"><v>82</v></c><c r="CA22" t="s"><v>82</v></c><c r="CB22" t="s"><v>82</v></c><c r="CC22" t="s"><v>82</v></c><c r="CD22" t="s"><v>82</v></c><c r="CE22" t="s"><v>82</v></c><c r="CF22" t="s"><v>82</v></c><c r="CG22" t="s"><v>82</v></c><c r="CH22" t="s"><v>82</v></c><c r="CI22" t="s"><v>82</v></c><c r="CJ22" t="s"><v>82</v></c><c r="CK22" t="s"><v>82</v></c><c r="CL22" t="s"><v>82</v></c><c r="CM22" t="s"><v>82</v></c><c r="CN22" t="s"><v>82</v></c><c r="CO22" t="s"><v>82</v></c><c r="CP22" t="s"><v>82</v></c><c r="CQ22" t="s"><v>82</v></c><c r="CR22" s="0"/><c r="CS22" t="s"><v>82</v></c><c r="CT22" t="s"><v>82</v></c><c r="CU22" t="s"><v>82</v></c><c r="CV22" t="s"><v>82</v></c><c r="CW22" t="s"><v>82</v></c><c r="CX22" t="s"><v>82</v></c><c r="CY22" t="s"><v>82</v></c><c r="CZ22" t="s"><v>82</v></c><c r="DA22" t="s"><v>82</v></c><c r="DB22" t="s"><v>82</v></c><c r="DC22" t="s"><v>82</v></c><c r="DD22" t="s"><v>82</v></c><c r="DE22" t="s"><v>82</v></c><c r="DF22" t="s"><v>82</v></c><c r="DG22" t="s"><v>82</v></c><c r="DH22" t="s"><v>82</v></c><c r="DI22" t="s"><v>82</v></c><c r="DJ22" t="s"><v>82</v></c><c r="DK22" t="s"><v>82</v></c><c r="DL22" t="s"><v>82</v></c><c r="DM22" t="s"><v>82</v></c><c r="DN22" t="s"><v>82</v></c><c r="DO22" t="s"><v>82</v></c><c r="DP22" t="s"><v>82</v></c><c r="DQ22" t="s"><v>82</v></c><c r="DR22" t="s"><v>82</v></c><c r="DS22" t="s"><v>82</v></c><c r="DT22" t="s"><v>82</v></c><c r="DU22" t="s"><v>82</v></c><c r="DV22" t="s"><v>82</v></c><c r="DW22" t="s"><v>82</v></c><c r="DX22" t="s"><v>82</v></c><c r="DY22" t="s"><v>82</v></c><c r="DZ22" t="s"><v>82</v></c><c r="EA22" t="s"><v>82</v></c><c r="EB22" t="s"><v>82</v></c><c r="EC22" t="s"><v>82</v></c><c r="ED22" t="s"><v>82</v></c><c r="EE22" t="s"><v>82</v></c><c r="EF22" t="s"><v>82</v></c><c r="EG22" t="s"><v>82</v></c><c r="EH22" t="s"><v>82</v></c><c r="EI22" t="s"><v>82</v></c><c r="EJ22" t="s"><v>82</v></c><c r="EK22" t="s"><v>82</v></c><c r="EL22" t="s"><v>82</v></c><c r="EM22" s="0"><v>30</v></c><c r="EN22" t="s"><v>115</v></c><c r="EO22" t="s"><v>115</v></c><c r="EP22" t="s"><v>88</v></c><c r="EQ22" t="s"><v>130</v></c><c r="ER22" t="s"><v>82</v></c><c r="ES22" t="s"><v>82</v></c><c r="ET22" t="s"><v>82</v></c><c r="EU22" t="s"><v>82</v></c><c r="EV22" t="s"><v>88</v></c><c r="EW22" t="s"><v>130</v></c><c r="EX22" t="s"><v>82</v></c><c r="EY22" t="s"><v>82</v></c><c r="EZ22" t="s"><v>91</v></c><c r="FA22" t="s"><v>104</v></c><c r="FB22" t="s"><v>82</v></c><c r="FC22" t="s"><v>82</v></c><c r="FD22" t="s"><v>91</v></c><c r="FE22" t="s"><v>104</v></c><c r="FF22" t="s"><v>82</v></c><c r="FG22" t="s"><v>82</v></c><c r="FH22" t="s"><v>82</v></c><c r="FI22" t="s"><v>82</v></c><c r="FJ22" t="s"><v>82</v></c><c r="FK22" t="s"><v>82</v></c><c r="FL22" t="s"><v>91</v></c><c r="FM22" t="s"><v>104</v></c><c r="FN22" t="s"><v>82</v></c><c r="FO22" t="s"><v>82</v></c><c r="FP22" t="s"><v>86</v></c><c r="FQ22" t="s"><v>109</v></c><c r="FR22" t="s"><v>88</v></c><c r="FS22" t="s"><v>130</v></c><c r="FT22" t="s"><v>88</v></c><c r="FU22" t="s"><v>130</v></c><c r="FV22" t="s"><v>88</v></c><c r="FW22" t="s"><v>130</v></c><c r="FX22" t="s"><v>82</v></c><c r="FY22" t="s"><v>82</v></c><c r="FZ22" t="s"><v>82</v></c><c r="GA22" t="s"><v>82</v></c><c r="GB22" t="s"><v>82</v></c><c r="GC22" t="s"><v>82</v></c><c r="GD22" t="s"><v>82</v></c><c r="GE22" t="s"><v>82</v></c><c r="GF22" t="s"><v>82</v></c><c r="GG22" t="s"><v>82</v></c><c r="GH22" s="0"/><c r="GI22" t="s"><v>82</v></c><c r="GJ22" t="s"><v>82</v></c><c r="GK22" t="s"><v>82</v></c><c r="GL22" t="s"><v>82</v></c><c r="GM22" t="s"><v>82</v></c><c r="GN22" t="s"><v>82</v></c><c r="GO22" t="s"><v>82</v></c><c r="GP22" t="s"><v>82</v></c><c r="GQ22" t="s"><v>82</v></c><c r="GR22" t="s"><v>82</v></c><c r="GS22" t="s"><v>82</v></c><c r="GT22" t="s"><v>82</v></c><c r="GU22" t="s"><v>82</v></c><c r="GV22" t="s"><v>82</v></c><c r="GW22" t="s"><v>82</v></c><c r="GX22" t="s"><v>82</v></c><c r="GY22" t="s"><v>82</v></c><c r="GZ22" t="s"><v>82</v></c><c r="HA22" t="s"><v>82</v></c><c r="HB22" t="s"><v>82</v></c><c r="HC22" t="s"><v>82</v></c><c r="HD22" t="s"><v>82</v></c><c r="HE22" t="s"><v>82</v></c><c r="HF22" t="s"><v>82</v></c><c r="HG22" t="s"><v>82</v></c><c r="HH22" t="s"><v>82</v></c><c r="HI22" t="s"><v>82</v></c><c r="HJ22" t="s"><v>82</v></c><c r="HK22" t="s"><v>82</v></c><c r="HL22" t="s"><v>82</v></c><c r="HM22" t="s"><v>82</v></c><c r="HN22" t="s"><v>82</v></c><c r="HO22" t="s"><v>82</v></c><c r="HP22" t="s"><v>82</v></c><c r="HQ22" t="s"><v>82</v></c><c r="HR22" t="s"><v>82</v></c><c r="HS22" t="s"><v>82</v></c><c r="HT22" t="s"><v>82</v></c><c r="HU22" t="s"><v>82</v></c><c r="HV22" t="s"><v>82</v></c><c r="HW22" t="s"><v>82</v></c><c r="HX22" t="s"><v>82</v></c><c r="HY22" t="s"><v>82</v></c><c r="HZ22" t="s"><v>82</v></c><c r="IA22" t="s"><v>82</v></c><c r="IB22" t="s"><v>82</v></c><c r="IC22" s="0"/><c r="ID22" t="s"><v>82</v></c><c r="IE22" t="s"><v>82</v></c><c r="IF22" t="s"><v>82</v></c><c r="IG22" t="s"><v>82</v></c><c r="IH22" t="s"><v>82</v></c><c r="II22" t="s"><v>82</v></c><c r="IJ22" t="s"><v>82</v></c><c r="IK22" t="s"><v>82</v></c><c r="IL22" t="s"><v>82</v></c><c r="IM22" t="s"><v>82</v></c><c r="IN22" t="s"><v>82</v></c><c r="IO22" t="s"><v>82</v></c><c r="IP22" t="s"><v>82</v></c><c r="IQ22" t="s"><v>82</v></c><c r="IR22" t="s"><v>82</v></c><c r="IS22" t="s"><v>82</v></c><c r="IT22" t="s"><v>82</v></c><c r="IU22" t="s"><v>82</v></c><c r="IV22" t="s"><v>82</v></c><c r="IW22" t="s"><v>82</v></c><c r="IX22" t="s"><v>82</v></c><c r="IY22" t="s"><v>82</v></c><c r="IZ22" t="s"><v>82</v></c><c r="JA22" t="s"><v>82</v></c><c r="JB22" t="s"><v>82</v></c><c r="JC22" t="s"><v>82</v></c><c r="JD22" t="s"><v>82</v></c><c r="JE22" t="s"><v>82</v></c><c r="JF22" t="s"><v>82</v></c><c r="JG22" t="s"><v>82</v></c><c r="JH22" t="s"><v>82</v></c><c r="JI22" t="s"><v>82</v></c><c r="JJ22" t="s"><v>82</v></c><c r="JK22" t="s"><v>82</v></c><c r="JL22" t="s"><v>82</v></c><c r="JM22" t="s"><v>82</v></c><c r="JN22" t="s"><v>82</v></c><c r="JO22" t="s"><v>82</v></c><c r="JP22" t="s"><v>82</v></c><c r="JQ22" t="s"><v>82</v></c><c r="JR22" t="s"><v>82</v></c><c r="JS22" t="s"><v>82</v></c><c r="JT22" t="s"><v>82</v></c><c r="JU22" t="s"><v>82</v></c><c r="JV22" t="s"><v>82</v></c><c r="JW22" t="s"><v>82</v></c></row><row r="23"><c r="A23" t="s"><v>18</v></c><c r="B23" s="0"><v>1000</v></c><c r="C23" t="s"><v>90</v></c><c r="D23" t="s"><v>94</v></c><c r="E23" t="s"><v>88</v></c><c r="F23" t="s"><v>95</v></c><c r="G23" t="s"><v>88</v></c><c r="H23" t="s"><v>95</v></c><c r="I23" t="s"><v>88</v></c><c r="J23" t="s"><v>95</v></c><c r="K23" t="s"><v>88</v></c><c r="L23" t="s"><v>95</v></c><c r="M23" t="s"><v>82</v></c><c r="N23" t="s"><v>82</v></c><c r="O23" t="s"><v>90</v></c><c r="P23" t="s"><v>94</v></c><c r="Q23" t="s"><v>82</v></c><c r="R23" t="s"><v>82</v></c><c r="S23" t="s"><v>82</v></c><c r="T23" t="s"><v>82</v></c><c r="U23" t="s"><v>82</v></c><c r="V23" t="s"><v>82</v></c><c r="W23" t="s"><v>82</v></c><c r="X23" t="s"><v>82</v></c><c r="Y23" t="s"><v>82</v></c><c r="Z23" t="s"><v>82</v></c><c r="AA23" t="s"><v>82</v></c><c r="AB23" t="s"><v>82</v></c><c r="AC23" t="s"><v>82</v></c><c r="AD23" t="s"><v>82</v></c><c r="AE23" t="s"><v>82</v></c><c r="AF23" t="s"><v>82</v></c><c r="AG23" t="s"><v>82</v></c><c r="AH23" t="s"><v>82</v></c><c r="AI23" t="s"><v>82</v></c><c r="AJ23" t="s"><v>82</v></c><c r="AK23" t="s"><v>82</v></c><c r="AL23" t="s"><v>82</v></c><c r="AM23" t="s"><v>82</v></c><c r="AN23" t="s"><v>82</v></c><c r="AO23" t="s"><v>82</v></c><c r="AP23" t="s"><v>82</v></c><c r="AQ23" t="s"><v>82</v></c><c r="AR23" t="s"><v>82</v></c><c r="AS23" t="s"><v>82</v></c><c r="AT23" t="s"><v>82</v></c><c r="AU23" t="s"><v>82</v></c><c r="AV23" t="s"><v>82</v></c><c r="AW23" s="0"/><c r="AX23" t="s"><v>88</v></c><c r="AY23" t="s"><v>106</v></c><c r="AZ23" t="s"><v>88</v></c><c r="BA23" t="s"><v>106</v></c><c r="BB23" t="s"><v>88</v></c><c r="BC23" t="s"><v>106</v></c><c r="BD23" t="s"><v>88</v></c><c r="BE23" t="s"><v>106</v></c><c r="BF23" t="s"><v>88</v></c><c r="BG23" t="s"><v>106</v></c><c r="BH23" t="s"><v>82</v></c><c r="BI23" t="s"><v>82</v></c><c r="BJ23" t="s"><v>88</v></c><c r="BK23" t="s"><v>106</v></c><c r="BL23" t="s"><v>82</v></c><c r="BM23" t="s"><v>82</v></c><c r="BN23" t="s"><v>82</v></c><c r="BO23" t="s"><v>82</v></c><c r="BP23" t="s"><v>82</v></c><c r="BQ23" t="s"><v>82</v></c><c r="BR23" t="s"><v>82</v></c><c r="BS23" t="s"><v>82</v></c><c r="BT23" t="s"><v>82</v></c><c r="BU23" t="s"><v>82</v></c><c r="BV23" t="s"><v>82</v></c><c r="BW23" t="s"><v>82</v></c><c r="BX23" t="s"><v>82</v></c><c r="BY23" t="s"><v>82</v></c><c r="BZ23" t="s"><v>82</v></c><c r="CA23" t="s"><v>82</v></c><c r="CB23" t="s"><v>82</v></c><c r="CC23" t="s"><v>82</v></c><c r="CD23" t="s"><v>82</v></c><c r="CE23" t="s"><v>82</v></c><c r="CF23" t="s"><v>82</v></c><c r="CG23" t="s"><v>82</v></c><c r="CH23" t="s"><v>82</v></c><c r="CI23" t="s"><v>82</v></c><c r="CJ23" t="s"><v>82</v></c><c r="CK23" t="s"><v>82</v></c><c r="CL23" t="s"><v>82</v></c><c r="CM23" t="s"><v>82</v></c><c r="CN23" t="s"><v>82</v></c><c r="CO23" t="s"><v>82</v></c><c r="CP23" t="s"><v>82</v></c><c r="CQ23" t="s"><v>82</v></c><c r="CR23" s="0"/><c r="CS23" t="s"><v>82</v></c><c r="CT23" t="s"><v>82</v></c><c r="CU23" t="s"><v>82</v></c><c r="CV23" t="s"><v>82</v></c><c r="CW23" t="s"><v>82</v></c><c r="CX23" t="s"><v>82</v></c><c r="CY23" t="s"><v>82</v></c><c r="CZ23" t="s"><v>82</v></c><c r="DA23" t="s"><v>82</v></c><c r="DB23" t="s"><v>82</v></c><c r="DC23" t="s"><v>82</v></c><c r="DD23" t="s"><v>82</v></c><c r="DE23" t="s"><v>82</v></c><c r="DF23" t="s"><v>82</v></c><c r="DG23" t="s"><v>82</v></c><c r="DH23" t="s"><v>82</v></c><c r="DI23" t="s"><v>82</v></c><c r="DJ23" t="s"><v>82</v></c><c r="DK23" t="s"><v>82</v></c><c r="DL23" t="s"><v>82</v></c><c r="DM23" t="s"><v>82</v></c><c r="DN23" t="s"><v>82</v></c><c r="DO23" t="s"><v>82</v></c><c r="DP23" t="s"><v>82</v></c><c r="DQ23" t="s"><v>82</v></c><c r="DR23" t="s"><v>82</v></c><c r="DS23" t="s"><v>82</v></c><c r="DT23" t="s"><v>82</v></c><c r="DU23" t="s"><v>82</v></c><c r="DV23" t="s"><v>82</v></c><c r="DW23" t="s"><v>82</v></c><c r="DX23" t="s"><v>82</v></c><c r="DY23" t="s"><v>82</v></c><c r="DZ23" t="s"><v>82</v></c><c r="EA23" t="s"><v>82</v></c><c r="EB23" t="s"><v>82</v></c><c r="EC23" t="s"><v>82</v></c><c r="ED23" t="s"><v>82</v></c><c r="EE23" t="s"><v>82</v></c><c r="EF23" t="s"><v>82</v></c><c r="EG23" t="s"><v>82</v></c><c r="EH23" t="s"><v>82</v></c><c r="EI23" t="s"><v>82</v></c><c r="EJ23" t="s"><v>82</v></c><c r="EK23" t="s"><v>82</v></c><c r="EL23" t="s"><v>82</v></c><c r="EM23" s="0"/><c r="EN23" t="s"><v>82</v></c><c r="EO23" t="s"><v>82</v></c><c r="EP23" t="s"><v>82</v></c><c r="EQ23" t="s"><v>82</v></c><c r="ER23" t="s"><v>82</v></c><c r="ES23" t="s"><v>82</v></c><c r="ET23" t="s"><v>82</v></c><c r="EU23" t="s"><v>82</v></c><c r="EV23" t="s"><v>82</v></c><c r="EW23" t="s"><v>82</v></c><c r="EX23" t="s"><v>82</v></c><c r="EY23" t="s"><v>82</v></c><c r="EZ23" t="s"><v>82</v></c><c r="FA23" t="s"><v>82</v></c><c r="FB23" t="s"><v>82</v></c><c r="FC23" t="s"><v>82</v></c><c r="FD23" t="s"><v>82</v></c><c r="FE23" t="s"><v>82</v></c><c r="FF23" t="s"><v>82</v></c><c r="FG23" t="s"><v>82</v></c><c r="FH23" t="s"><v>82</v></c><c r="FI23" t="s"><v>82</v></c><c r="FJ23" t="s"><v>82</v></c><c r="FK23" t="s"><v>82</v></c><c r="FL23" t="s"><v>82</v></c><c r="FM23" t="s"><v>82</v></c><c r="FN23" t="s"><v>82</v></c><c r="FO23" t="s"><v>82</v></c><c r="FP23" t="s"><v>82</v></c><c r="FQ23" t="s"><v>82</v></c><c r="FR23" t="s"><v>82</v></c><c r="FS23" t="s"><v>82</v></c><c r="FT23" t="s"><v>82</v></c><c r="FU23" t="s"><v>82</v></c><c r="FV23" t="s"><v>82</v></c><c r="FW23" t="s"><v>82</v></c><c r="FX23" t="s"><v>82</v></c><c r="FY23" t="s"><v>82</v></c><c r="FZ23" t="s"><v>82</v></c><c r="GA23" t="s"><v>82</v></c><c r="GB23" t="s"><v>82</v></c><c r="GC23" t="s"><v>82</v></c><c r="GD23" t="s"><v>82</v></c><c r="GE23" t="s"><v>82</v></c><c r="GF23" t="s"><v>82</v></c><c r="GG23" t="s"><v>82</v></c><c r="GH23" s="0"/><c r="GI23" t="s"><v>82</v></c><c r="GJ23" t="s"><v>82</v></c><c r="GK23" t="s"><v>82</v></c><c r="GL23" t="s"><v>82</v></c><c r="GM23" t="s"><v>82</v></c><c r="GN23" t="s"><v>82</v></c><c r="GO23" t="s"><v>82</v></c><c r="GP23" t="s"><v>82</v></c><c r="GQ23" t="s"><v>82</v></c><c r="GR23" t="s"><v>82</v></c><c r="GS23" t="s"><v>82</v></c><c r="GT23" t="s"><v>82</v></c><c r="GU23" t="s"><v>82</v></c><c r="GV23" t="s"><v>82</v></c><c r="GW23" t="s"><v>82</v></c><c r="GX23" t="s"><v>82</v></c><c r="GY23" t="s"><v>82</v></c><c r="GZ23" t="s"><v>82</v></c><c r="HA23" t="s"><v>82</v></c><c r="HB23" t="s"><v>82</v></c><c r="HC23" t="s"><v>82</v></c><c r="HD23" t="s"><v>82</v></c><c r="HE23" t="s"><v>82</v></c><c r="HF23" t="s"><v>82</v></c><c r="HG23" t="s"><v>82</v></c><c r="HH23" t="s"><v>82</v></c><c r="HI23" t="s"><v>82</v></c><c r="HJ23" t="s"><v>82</v></c><c r="HK23" t="s"><v>82</v></c><c r="HL23" t="s"><v>82</v></c><c r="HM23" t="s"><v>82</v></c><c r="HN23" t="s"><v>82</v></c><c r="HO23" t="s"><v>82</v></c><c r="HP23" t="s"><v>82</v></c><c r="HQ23" t="s"><v>82</v></c><c r="HR23" t="s"><v>82</v></c><c r="HS23" t="s"><v>82</v></c><c r="HT23" t="s"><v>82</v></c><c r="HU23" t="s"><v>82</v></c><c r="HV23" t="s"><v>82</v></c><c r="HW23" t="s"><v>82</v></c><c r="HX23" t="s"><v>82</v></c><c r="HY23" t="s"><v>82</v></c><c r="HZ23" t="s"><v>82</v></c><c r="IA23" t="s"><v>82</v></c><c r="IB23" t="s"><v>82</v></c><c r="IC23" s="0"><v>1000</v></c><c r="ID23" t="s"><v>88</v></c><c r="IE23" t="s"><v>95</v></c><c r="IF23" t="s"><v>88</v></c><c r="IG23" t="s"><v>95</v></c><c r="IH23" t="s"><v>88</v></c><c r="II23" t="s"><v>95</v></c><c r="IJ23" t="s"><v>88</v></c><c r="IK23" t="s"><v>95</v></c><c r="IL23" t="s"><v>88</v></c><c r="IM23" t="s"><v>95</v></c><c r="IN23" t="s"><v>82</v></c><c r="IO23" t="s"><v>82</v></c><c r="IP23" t="s"><v>88</v></c><c r="IQ23" t="s"><v>95</v></c><c r="IR23" t="s"><v>82</v></c><c r="IS23" t="s"><v>82</v></c><c r="IT23" t="s"><v>82</v></c><c r="IU23" t="s"><v>82</v></c><c r="IV23" t="s"><v>82</v></c><c r="IW23" t="s"><v>82</v></c><c r="IX23" t="s"><v>82</v></c><c r="IY23" t="s"><v>82</v></c><c r="IZ23" t="s"><v>82</v></c><c r="JA23" t="s"><v>82</v></c><c r="JB23" t="s"><v>82</v></c><c r="JC23" t="s"><v>82</v></c><c r="JD23" t="s"><v>82</v></c><c r="JE23" t="s"><v>82</v></c><c r="JF23" t="s"><v>82</v></c><c r="JG23" t="s"><v>82</v></c><c r="JH23" t="s"><v>82</v></c><c r="JI23" t="s"><v>82</v></c><c r="JJ23" t="s"><v>82</v></c><c r="JK23" t="s"><v>82</v></c><c r="JL23" t="s"><v>82</v></c><c r="JM23" t="s"><v>82</v></c><c r="JN23" t="s"><v>82</v></c><c r="JO23" t="s"><v>82</v></c><c r="JP23" t="s"><v>82</v></c><c r="JQ23" t="s"><v>82</v></c><c r="JR23" t="s"><v>82</v></c><c r="JS23" t="s"><v>82</v></c><c r="JT23" t="s"><v>82</v></c><c r="JU23" t="s"><v>82</v></c><c r="JV23" t="s"><v>82</v></c><c r="JW23" t="s"><v>82</v></c></row><row r="24"><c r="A24" t="s"><v>19</v></c><c r="B24" s="0"><v>500</v></c><c r="C24" t="s"><v>82</v></c><c r="D24" t="s"><v>82</v></c><c r="E24" t="s"><v>88</v></c><c r="F24" t="s"><v>89</v></c><c r="G24" t="s"><v>82</v></c><c r="H24" t="s"><v>82</v></c><c r="I24" t="s"><v>82</v></c><c r="J24" t="s"><v>82</v></c><c r="K24" t="s"><v>88</v></c><c r="L24" t="s"><v>89</v></c><c r="M24" t="s"><v>82</v></c><c r="N24" t="s"><v>82</v></c><c r="O24" t="s"><v>83</v></c><c r="P24" t="s"><v>127</v></c><c r="Q24" t="s"><v>88</v></c><c r="R24" t="s"><v>89</v></c><c r="S24" t="s"><v>85</v></c><c r="T24" t="s"><v>181</v></c><c r="U24" t="s"><v>82</v></c><c r="V24" t="s"><v>82</v></c><c r="W24" t="s"><v>82</v></c><c r="X24" t="s"><v>82</v></c><c r="Y24" t="s"><v>82</v></c><c r="Z24" t="s"><v>82</v></c><c r="AA24" t="s"><v>82</v></c><c r="AB24" t="s"><v>82</v></c><c r="AC24" t="s"><v>93</v></c><c r="AD24" t="s"><v>135</v></c><c r="AE24" t="s"><v>82</v></c><c r="AF24" t="s"><v>82</v></c><c r="AG24" t="s"><v>82</v></c><c r="AH24" t="s"><v>82</v></c><c r="AI24" t="s"><v>82</v></c><c r="AJ24" t="s"><v>82</v></c><c r="AK24" t="s"><v>82</v></c><c r="AL24" t="s"><v>82</v></c><c r="AM24" t="s"><v>82</v></c><c r="AN24" t="s"><v>82</v></c><c r="AO24" t="s"><v>82</v></c><c r="AP24" t="s"><v>82</v></c><c r="AQ24" t="s"><v>82</v></c><c r="AR24" t="s"><v>82</v></c><c r="AS24" t="s"><v>82</v></c><c r="AT24" t="s"><v>82</v></c><c r="AU24" t="s"><v>82</v></c><c r="AV24" t="s"><v>82</v></c><c r="AW24" s="0"/><c r="AX24" t="s"><v>82</v></c><c r="AY24" t="s"><v>82</v></c><c r="AZ24" t="s"><v>88</v></c><c r="BA24" t="s"><v>181</v></c><c r="BB24" t="s"><v>82</v></c><c r="BC24" t="s"><v>82</v></c><c r="BD24" t="s"><v>82</v></c><c r="BE24" t="s"><v>82</v></c><c r="BF24" t="s"><v>88</v></c><c r="BG24" t="s"><v>181</v></c><c r="BH24" t="s"><v>82</v></c><c r="BI24" t="s"><v>82</v></c><c r="BJ24" t="s"><v>85</v></c><c r="BK24" t="s"><v>127</v></c><c r="BL24" t="s"><v>85</v></c><c r="BM24" t="s"><v>127</v></c><c r="BN24" t="s"><v>90</v></c><c r="BO24" t="s"><v>86</v></c><c r="BP24" t="s"><v>82</v></c><c r="BQ24" t="s"><v>82</v></c><c r="BR24" t="s"><v>82</v></c><c r="BS24" t="s"><v>82</v></c><c r="BT24" t="s"><v>82</v></c><c r="BU24" t="s"><v>82</v></c><c r="BV24" t="s"><v>82</v></c><c r="BW24" t="s"><v>82</v></c><c r="BX24" t="s"><v>85</v></c><c r="BY24" t="s"><v>127</v></c><c r="BZ24" t="s"><v>82</v></c><c r="CA24" t="s"><v>82</v></c><c r="CB24" t="s"><v>82</v></c><c r="CC24" t="s"><v>82</v></c><c r="CD24" t="s"><v>82</v></c><c r="CE24" t="s"><v>82</v></c><c r="CF24" t="s"><v>82</v></c><c r="CG24" t="s"><v>82</v></c><c r="CH24" t="s"><v>82</v></c><c r="CI24" t="s"><v>82</v></c><c r="CJ24" t="s"><v>82</v></c><c r="CK24" t="s"><v>82</v></c><c r="CL24" t="s"><v>82</v></c><c r="CM24" t="s"><v>82</v></c><c r="CN24" t="s"><v>82</v></c><c r="CO24" t="s"><v>82</v></c><c r="CP24" t="s"><v>82</v></c><c r="CQ24" t="s"><v>82</v></c><c r="CR24" s="0"/><c r="CS24" t="s"><v>82</v></c><c r="CT24" t="s"><v>82</v></c><c r="CU24" t="s"><v>82</v></c><c r="CV24" t="s"><v>82</v></c><c r="CW24" t="s"><v>82</v></c><c r="CX24" t="s"><v>82</v></c><c r="CY24" t="s"><v>82</v></c><c r="CZ24" t="s"><v>82</v></c><c r="DA24" t="s"><v>82</v></c><c r="DB24" t="s"><v>82</v></c><c r="DC24" t="s"><v>82</v></c><c r="DD24" t="s"><v>82</v></c><c r="DE24" t="s"><v>82</v></c><c r="DF24" t="s"><v>82</v></c><c r="DG24" t="s"><v>82</v></c><c r="DH24" t="s"><v>82</v></c><c r="DI24" t="s"><v>82</v></c><c r="DJ24" t="s"><v>82</v></c><c r="DK24" t="s"><v>82</v></c><c r="DL24" t="s"><v>82</v></c><c r="DM24" t="s"><v>82</v></c><c r="DN24" t="s"><v>82</v></c><c r="DO24" t="s"><v>82</v></c><c r="DP24" t="s"><v>82</v></c><c r="DQ24" t="s"><v>82</v></c><c r="DR24" t="s"><v>82</v></c><c r="DS24" t="s"><v>82</v></c><c r="DT24" t="s"><v>82</v></c><c r="DU24" t="s"><v>82</v></c><c r="DV24" t="s"><v>82</v></c><c r="DW24" t="s"><v>82</v></c><c r="DX24" t="s"><v>82</v></c><c r="DY24" t="s"><v>82</v></c><c r="DZ24" t="s"><v>82</v></c><c r="EA24" t="s"><v>82</v></c><c r="EB24" t="s"><v>82</v></c><c r="EC24" t="s"><v>82</v></c><c r="ED24" t="s"><v>82</v></c><c r="EE24" t="s"><v>82</v></c><c r="EF24" t="s"><v>82</v></c><c r="EG24" t="s"><v>82</v></c><c r="EH24" t="s"><v>82</v></c><c r="EI24" t="s"><v>82</v></c><c r="EJ24" t="s"><v>82</v></c><c r="EK24" t="s"><v>82</v></c><c r="EL24" t="s"><v>82</v></c><c r="EM24" s="0"/><c r="EN24" t="s"><v>82</v></c><c r="EO24" t="s"><v>82</v></c><c r="EP24" t="s"><v>82</v></c><c r="EQ24" t="s"><v>82</v></c><c r="ER24" t="s"><v>82</v></c><c r="ES24" t="s"><v>82</v></c><c r="ET24" t="s"><v>82</v></c><c r="EU24" t="s"><v>82</v></c><c r="EV24" t="s"><v>82</v></c><c r="EW24" t="s"><v>82</v></c><c r="EX24" t="s"><v>82</v></c><c r="EY24" t="s"><v>82</v></c><c r="EZ24" t="s"><v>82</v></c><c r="FA24" t="s"><v>82</v></c><c r="FB24" t="s"><v>82</v></c><c r="FC24" t="s"><v>82</v></c><c r="FD24" t="s"><v>82</v></c><c r="FE24" t="s"><v>82</v></c><c r="FF24" t="s"><v>82</v></c><c r="FG24" t="s"><v>82</v></c><c r="FH24" t="s"><v>82</v></c><c r="FI24" t="s"><v>82</v></c><c r="FJ24" t="s"><v>82</v></c><c r="FK24" t="s"><v>82</v></c><c r="FL24" t="s"><v>82</v></c><c r="FM24" t="s"><v>82</v></c><c r="FN24" t="s"><v>82</v></c><c r="FO24" t="s"><v>82</v></c><c r="FP24" t="s"><v>82</v></c><c r="FQ24" t="s"><v>82</v></c><c r="FR24" t="s"><v>82</v></c><c r="FS24" t="s"><v>82</v></c><c r="FT24" t="s"><v>82</v></c><c r="FU24" t="s"><v>82</v></c><c r="FV24" t="s"><v>82</v></c><c r="FW24" t="s"><v>82</v></c><c r="FX24" t="s"><v>82</v></c><c r="FY24" t="s"><v>82</v></c><c r="FZ24" t="s"><v>82</v></c><c r="GA24" t="s"><v>82</v></c><c r="GB24" t="s"><v>82</v></c><c r="GC24" t="s"><v>82</v></c><c r="GD24" t="s"><v>82</v></c><c r="GE24" t="s"><v>82</v></c><c r="GF24" t="s"><v>82</v></c><c r="GG24" t="s"><v>82</v></c><c r="GH24" s="0"/><c r="GI24" t="s"><v>82</v></c><c r="GJ24" t="s"><v>82</v></c><c r="GK24" t="s"><v>82</v></c><c r="GL24" t="s"><v>82</v></c><c r="GM24" t="s"><v>82</v></c><c r="GN24" t="s"><v>82</v></c><c r="GO24" t="s"><v>82</v></c><c r="GP24" t="s"><v>82</v></c><c r="GQ24" t="s"><v>82</v></c><c r="GR24" t="s"><v>82</v></c><c r="GS24" t="s"><v>82</v></c><c r="GT24" t="s"><v>82</v></c><c r="GU24" t="s"><v>82</v></c><c r="GV24" t="s"><v>82</v></c><c r="GW24" t="s"><v>82</v></c><c r="GX24" t="s"><v>82</v></c><c r="GY24" t="s"><v>82</v></c><c r="GZ24" t="s"><v>82</v></c><c r="HA24" t="s"><v>82</v></c><c r="HB24" t="s"><v>82</v></c><c r="HC24" t="s"><v>82</v></c><c r="HD24" t="s"><v>82</v></c><c r="HE24" t="s"><v>82</v></c><c r="HF24" t="s"><v>82</v></c><c r="HG24" t="s"><v>82</v></c><c r="HH24" t="s"><v>82</v></c><c r="HI24" t="s"><v>82</v></c><c r="HJ24" t="s"><v>82</v></c><c r="HK24" t="s"><v>82</v></c><c r="HL24" t="s"><v>82</v></c><c r="HM24" t="s"><v>82</v></c><c r="HN24" t="s"><v>82</v></c><c r="HO24" t="s"><v>82</v></c><c r="HP24" t="s"><v>82</v></c><c r="HQ24" t="s"><v>82</v></c><c r="HR24" t="s"><v>82</v></c><c r="HS24" t="s"><v>82</v></c><c r="HT24" t="s"><v>82</v></c><c r="HU24" t="s"><v>82</v></c><c r="HV24" t="s"><v>82</v></c><c r="HW24" t="s"><v>82</v></c><c r="HX24" t="s"><v>82</v></c><c r="HY24" t="s"><v>82</v></c><c r="HZ24" t="s"><v>82</v></c><c r="IA24" t="s"><v>82</v></c><c r="IB24" t="s"><v>82</v></c><c r="IC24" s="0"/><c r="ID24" t="s"><v>82</v></c><c r="IE24" t="s"><v>82</v></c><c r="IF24" t="s"><v>82</v></c><c r="IG24" t="s"><v>82</v></c><c r="IH24" t="s"><v>82</v></c><c r="II24" t="s"><v>82</v></c><c r="IJ24" t="s"><v>82</v></c><c r="IK24" t="s"><v>82</v></c><c r="IL24" t="s"><v>82</v></c><c r="IM24" t="s"><v>82</v></c><c r="IN24" t="s"><v>82</v></c><c r="IO24" t="s"><v>82</v></c><c r="IP24" t="s"><v>82</v></c><c r="IQ24" t="s"><v>82</v></c><c r="IR24" t="s"><v>82</v></c><c r="IS24" t="s"><v>82</v></c><c r="IT24" t="s"><v>82</v></c><c r="IU24" t="s"><v>82</v></c><c r="IV24" t="s"><v>82</v></c><c r="IW24" t="s"><v>82</v></c><c r="IX24" t="s"><v>82</v></c><c r="IY24" t="s"><v>82</v></c><c r="IZ24" t="s"><v>82</v></c><c r="JA24" t="s"><v>82</v></c><c r="JB24" t="s"><v>82</v></c><c r="JC24" t="s"><v>82</v></c><c r="JD24" t="s"><v>82</v></c><c r="JE24" t="s"><v>82</v></c><c r="JF24" t="s"><v>82</v></c><c r="JG24" t="s"><v>82</v></c><c r="JH24" t="s"><v>82</v></c><c r="JI24" t="s"><v>82</v></c><c r="JJ24" t="s"><v>82</v></c><c r="JK24" t="s"><v>82</v></c><c r="JL24" t="s"><v>82</v></c><c r="JM24" t="s"><v>82</v></c><c r="JN24" t="s"><v>82</v></c><c r="JO24" t="s"><v>82</v></c><c r="JP24" t="s"><v>82</v></c><c r="JQ24" t="s"><v>82</v></c><c r="JR24" t="s"><v>82</v></c><c r="JS24" t="s"><v>82</v></c><c r="JT24" t="s"><v>82</v></c><c r="JU24" t="s"><v>82</v></c><c r="JV24" t="s"><v>82</v></c><c r="JW24" t="s"><v>82</v></c></row><row r="25"><c r="A25" t="s"><v>20</v></c><c r="B25" s="0"/><c r="C25" t="s"><v>90</v></c><c r="D25" t="s"><v>92</v></c><c r="E25" t="s"><v>88</v></c><c r="F25" t="s"><v>98</v></c><c r="G25" t="s"><v>88</v></c><c r="H25" t="s"><v>98</v></c><c r="I25" t="s"><v>88</v></c><c r="J25" t="s"><v>98</v></c><c r="K25" t="s"><v>88</v></c><c r="L25" t="s"><v>98</v></c><c r="M25" t="s"><v>82</v></c><c r="N25" t="s"><v>82</v></c><c r="O25" t="s"><v>82</v></c><c r="P25" t="s"><v>82</v></c><c r="Q25" t="s"><v>82</v></c><c r="R25" t="s"><v>82</v></c><c r="S25" t="s"><v>90</v></c><c r="T25" t="s"><v>92</v></c><c r="U25" t="s"><v>82</v></c><c r="V25" t="s"><v>82</v></c><c r="W25" t="s"><v>82</v></c><c r="X25" t="s"><v>82</v></c><c r="Y25" t="s"><v>82</v></c><c r="Z25" t="s"><v>82</v></c><c r="AA25" t="s"><v>82</v></c><c r="AB25" t="s"><v>82</v></c><c r="AC25" t="s"><v>82</v></c><c r="AD25" t="s"><v>82</v></c><c r="AE25" t="s"><v>88</v></c><c r="AF25" t="s"><v>98</v></c><c r="AG25" t="s"><v>82</v></c><c r="AH25" t="s"><v>82</v></c><c r="AI25" t="s"><v>82</v></c><c r="AJ25" t="s"><v>82</v></c><c r="AK25" t="s"><v>82</v></c><c r="AL25" t="s"><v>82</v></c><c r="AM25" t="s"><v>82</v></c><c r="AN25" t="s"><v>82</v></c><c r="AO25" t="s"><v>82</v></c><c r="AP25" t="s"><v>82</v></c><c r="AQ25" t="s"><v>82</v></c><c r="AR25" t="s"><v>82</v></c><c r="AS25" t="s"><v>82</v></c><c r="AT25" t="s"><v>82</v></c><c r="AU25" t="s"><v>88</v></c><c r="AV25" t="s"><v>98</v></c><c r="AW25" s="0"/><c r="AX25" t="s"><v>82</v></c><c r="AY25" t="s"><v>82</v></c><c r="AZ25" t="s"><v>82</v></c><c r="BA25" t="s"><v>82</v></c><c r="BB25" t="s"><v>82</v></c><c r="BC25" t="s"><v>82</v></c><c r="BD25" t="s"><v>82</v></c><c r="BE25" t="s"><v>82</v></c><c r="BF25" t="s"><v>82</v></c><c r="BG25" t="s"><v>82</v></c><c r="BH25" t="s"><v>82</v></c><c r="BI25" t="s"><v>82</v></c><c r="BJ25" t="s"><v>82</v></c><c r="BK25" t="s"><v>82</v></c><c r="BL25" t="s"><v>82</v></c><c r="BM25" t="s"><v>82</v></c><c r="BN25" t="s"><v>82</v></c><c r="BO25" t="s"><v>82</v></c><c r="BP25" t="s"><v>82</v></c><c r="BQ25" t="s"><v>82</v></c><c r="BR25" t="s"><v>82</v></c><c r="BS25" t="s"><v>82</v></c><c r="BT25" t="s"><v>82</v></c><c r="BU25" t="s"><v>82</v></c><c r="BV25" t="s"><v>82</v></c><c r="BW25" t="s"><v>82</v></c><c r="BX25" t="s"><v>82</v></c><c r="BY25" t="s"><v>82</v></c><c r="BZ25" t="s"><v>82</v></c><c r="CA25" t="s"><v>82</v></c><c r="CB25" t="s"><v>82</v></c><c r="CC25" t="s"><v>82</v></c><c r="CD25" t="s"><v>82</v></c><c r="CE25" t="s"><v>82</v></c><c r="CF25" t="s"><v>82</v></c><c r="CG25" t="s"><v>82</v></c><c r="CH25" t="s"><v>82</v></c><c r="CI25" t="s"><v>82</v></c><c r="CJ25" t="s"><v>82</v></c><c r="CK25" t="s"><v>82</v></c><c r="CL25" t="s"><v>82</v></c><c r="CM25" t="s"><v>82</v></c><c r="CN25" t="s"><v>82</v></c><c r="CO25" t="s"><v>82</v></c><c r="CP25" t="s"><v>82</v></c><c r="CQ25" t="s"><v>82</v></c><c r="CR25" s="0"/><c r="CS25" t="s"><v>82</v></c><c r="CT25" t="s"><v>82</v></c><c r="CU25" t="s"><v>82</v></c><c r="CV25" t="s"><v>82</v></c><c r="CW25" t="s"><v>82</v></c><c r="CX25" t="s"><v>82</v></c><c r="CY25" t="s"><v>82</v></c><c r="CZ25" t="s"><v>82</v></c><c r="DA25" t="s"><v>82</v></c><c r="DB25" t="s"><v>82</v></c><c r="DC25" t="s"><v>82</v></c><c r="DD25" t="s"><v>82</v></c><c r="DE25" t="s"><v>82</v></c><c r="DF25" t="s"><v>82</v></c><c r="DG25" t="s"><v>82</v></c><c r="DH25" t="s"><v>82</v></c><c r="DI25" t="s"><v>82</v></c><c r="DJ25" t="s"><v>82</v></c><c r="DK25" t="s"><v>82</v></c><c r="DL25" t="s"><v>82</v></c><c r="DM25" t="s"><v>82</v></c><c r="DN25" t="s"><v>82</v></c><c r="DO25" t="s"><v>82</v></c><c r="DP25" t="s"><v>82</v></c><c r="DQ25" t="s"><v>82</v></c><c r="DR25" t="s"><v>82</v></c><c r="DS25" t="s"><v>82</v></c><c r="DT25" t="s"><v>82</v></c><c r="DU25" t="s"><v>82</v></c><c r="DV25" t="s"><v>82</v></c><c r="DW25" t="s"><v>82</v></c><c r="DX25" t="s"><v>82</v></c><c r="DY25" t="s"><v>82</v></c><c r="DZ25" t="s"><v>82</v></c><c r="EA25" t="s"><v>82</v></c><c r="EB25" t="s"><v>82</v></c><c r="EC25" t="s"><v>82</v></c><c r="ED25" t="s"><v>82</v></c><c r="EE25" t="s"><v>82</v></c><c r="EF25" t="s"><v>82</v></c><c r="EG25" t="s"><v>82</v></c><c r="EH25" t="s"><v>82</v></c><c r="EI25" t="s"><v>82</v></c><c r="EJ25" t="s"><v>82</v></c><c r="EK25" t="s"><v>82</v></c><c r="EL25" t="s"><v>82</v></c><c r="EM25" s="0"/><c r="EN25" t="s"><v>82</v></c><c r="EO25" t="s"><v>82</v></c><c r="EP25" t="s"><v>82</v></c><c r="EQ25" t="s"><v>82</v></c><c r="ER25" t="s"><v>82</v></c><c r="ES25" t="s"><v>82</v></c><c r="ET25" t="s"><v>82</v></c><c r="EU25" t="s"><v>82</v></c><c r="EV25" t="s"><v>82</v></c><c r="EW25" t="s"><v>82</v></c><c r="EX25" t="s"><v>82</v></c><c r="EY25" t="s"><v>82</v></c><c r="EZ25" t="s"><v>82</v></c><c r="FA25" t="s"><v>82</v></c><c r="FB25" t="s"><v>82</v></c><c r="FC25" t="s"><v>82</v></c><c r="FD25" t="s"><v>82</v></c><c r="FE25" t="s"><v>82</v></c><c r="FF25" t="s"><v>82</v></c><c r="FG25" t="s"><v>82</v></c><c r="FH25" t="s"><v>82</v></c><c r="FI25" t="s"><v>82</v></c><c r="FJ25" t="s"><v>82</v></c><c r="FK25" t="s"><v>82</v></c><c r="FL25" t="s"><v>82</v></c><c r="FM25" t="s"><v>82</v></c><c r="FN25" t="s"><v>82</v></c><c r="FO25" t="s"><v>82</v></c><c r="FP25" t="s"><v>82</v></c><c r="FQ25" t="s"><v>82</v></c><c r="FR25" t="s"><v>82</v></c><c r="FS25" t="s"><v>82</v></c><c r="FT25" t="s"><v>82</v></c><c r="FU25" t="s"><v>82</v></c><c r="FV25" t="s"><v>82</v></c><c r="FW25" t="s"><v>82</v></c><c r="FX25" t="s"><v>82</v></c><c r="FY25" t="s"><v>82</v></c><c r="FZ25" t="s"><v>82</v></c><c r="GA25" t="s"><v>82</v></c><c r="GB25" t="s"><v>82</v></c><c r="GC25" t="s"><v>82</v></c><c r="GD25" t="s"><v>82</v></c><c r="GE25" t="s"><v>82</v></c><c r="GF25" t="s"><v>82</v></c><c r="GG25" t="s"><v>82</v></c><c r="GH25" s="0"/><c r="GI25" t="s"><v>82</v></c><c r="GJ25" t="s"><v>82</v></c><c r="GK25" t="s"><v>82</v></c><c r="GL25" t="s"><v>82</v></c><c r="GM25" t="s"><v>82</v></c><c r="GN25" t="s"><v>82</v></c><c r="GO25" t="s"><v>82</v></c><c r="GP25" t="s"><v>82</v></c><c r="GQ25" t="s"><v>82</v></c><c r="GR25" t="s"><v>82</v></c><c r="GS25" t="s"><v>82</v></c><c r="GT25" t="s"><v>82</v></c><c r="GU25" t="s"><v>82</v></c><c r="GV25" t="s"><v>82</v></c><c r="GW25" t="s"><v>82</v></c><c r="GX25" t="s"><v>82</v></c><c r="GY25" t="s"><v>82</v></c><c r="GZ25" t="s"><v>82</v></c><c r="HA25" t="s"><v>82</v></c><c r="HB25" t="s"><v>82</v></c><c r="HC25" t="s"><v>82</v></c><c r="HD25" t="s"><v>82</v></c><c r="HE25" t="s"><v>82</v></c><c r="HF25" t="s"><v>82</v></c><c r="HG25" t="s"><v>82</v></c><c r="HH25" t="s"><v>82</v></c><c r="HI25" t="s"><v>82</v></c><c r="HJ25" t="s"><v>82</v></c><c r="HK25" t="s"><v>82</v></c><c r="HL25" t="s"><v>82</v></c><c r="HM25" t="s"><v>82</v></c><c r="HN25" t="s"><v>82</v></c><c r="HO25" t="s"><v>82</v></c><c r="HP25" t="s"><v>82</v></c><c r="HQ25" t="s"><v>82</v></c><c r="HR25" t="s"><v>82</v></c><c r="HS25" t="s"><v>82</v></c><c r="HT25" t="s"><v>82</v></c><c r="HU25" t="s"><v>82</v></c><c r="HV25" t="s"><v>82</v></c><c r="HW25" t="s"><v>82</v></c><c r="HX25" t="s"><v>82</v></c><c r="HY25" t="s"><v>82</v></c><c r="HZ25" t="s"><v>82</v></c><c r="IA25" t="s"><v>82</v></c><c r="IB25" t="s"><v>82</v></c><c r="IC25" s="0"/><c r="ID25" t="s"><v>82</v></c><c r="IE25" t="s"><v>82</v></c><c r="IF25" t="s"><v>82</v></c><c r="IG25" t="s"><v>82</v></c><c r="IH25" t="s"><v>82</v></c><c r="II25" t="s"><v>82</v></c><c r="IJ25" t="s"><v>82</v></c><c r="IK25" t="s"><v>82</v></c><c r="IL25" t="s"><v>82</v></c><c r="IM25" t="s"><v>82</v></c><c r="IN25" t="s"><v>82</v></c><c r="IO25" t="s"><v>82</v></c><c r="IP25" t="s"><v>82</v></c><c r="IQ25" t="s"><v>82</v></c><c r="IR25" t="s"><v>82</v></c><c r="IS25" t="s"><v>82</v></c><c r="IT25" t="s"><v>82</v></c><c r="IU25" t="s"><v>82</v></c><c r="IV25" t="s"><v>82</v></c><c r="IW25" t="s"><v>82</v></c><c r="IX25" t="s"><v>82</v></c><c r="IY25" t="s"><v>82</v></c><c r="IZ25" t="s"><v>82</v></c><c r="JA25" t="s"><v>82</v></c><c r="JB25" t="s"><v>82</v></c><c r="JC25" t="s"><v>82</v></c><c r="JD25" t="s"><v>82</v></c><c r="JE25" t="s"><v>82</v></c><c r="JF25" t="s"><v>82</v></c><c r="JG25" t="s"><v>82</v></c><c r="JH25" t="s"><v>82</v></c><c r="JI25" t="s"><v>82</v></c><c r="JJ25" t="s"><v>82</v></c><c r="JK25" t="s"><v>82</v></c><c r="JL25" t="s"><v>82</v></c><c r="JM25" t="s"><v>82</v></c><c r="JN25" t="s"><v>82</v></c><c r="JO25" t="s"><v>82</v></c><c r="JP25" t="s"><v>82</v></c><c r="JQ25" t="s"><v>82</v></c><c r="JR25" t="s"><v>82</v></c><c r="JS25" t="s"><v>82</v></c><c r="JT25" t="s"><v>82</v></c><c r="JU25" t="s"><v>82</v></c><c r="JV25" t="s"><v>82</v></c><c r="JW25" t="s"><v>82</v></c></row><row r="26"><c r="A26" t="s"><v>21</v></c><c r="B26" s="0"><v>500</v></c><c r="C26" t="s"><v>82</v></c><c r="D26" t="s"><v>82</v></c><c r="E26" t="s"><v>88</v></c><c r="F26" t="s"><v>87</v></c><c r="G26" t="s"><v>88</v></c><c r="H26" t="s"><v>87</v></c><c r="I26" t="s"><v>88</v></c><c r="J26" t="s"><v>87</v></c><c r="K26" t="s"><v>88</v></c><c r="L26" t="s"><v>87</v></c><c r="M26" t="s"><v>82</v></c><c r="N26" t="s"><v>82</v></c><c r="O26" t="s"><v>85</v></c><c r="P26" t="s"><v>93</v></c><c r="Q26" t="s"><v>82</v></c><c r="R26" t="s"><v>82</v></c><c r="S26" t="s"><v>82</v></c><c r="T26" t="s"><v>82</v></c><c r="U26" t="s"><v>82</v></c><c r="V26" t="s"><v>82</v></c><c r="W26" t="s"><v>82</v></c><c r="X26" t="s"><v>82</v></c><c r="Y26" t="s"><v>82</v></c><c r="Z26" t="s"><v>82</v></c><c r="AA26" t="s"><v>91</v></c><c r="AB26" t="s"><v>83</v></c><c r="AC26" t="s"><v>82</v></c><c r="AD26" t="s"><v>82</v></c><c r="AE26" t="s"><v>82</v></c><c r="AF26" t="s"><v>82</v></c><c r="AG26" t="s"><v>82</v></c><c r="AH26" t="s"><v>82</v></c><c r="AI26" t="s"><v>82</v></c><c r="AJ26" t="s"><v>82</v></c><c r="AK26" t="s"><v>82</v></c><c r="AL26" t="s"><v>82</v></c><c r="AM26" t="s"><v>82</v></c><c r="AN26" t="s"><v>82</v></c><c r="AO26" t="s"><v>82</v></c><c r="AP26" t="s"><v>82</v></c><c r="AQ26" t="s"><v>82</v></c><c r="AR26" t="s"><v>82</v></c><c r="AS26" t="s"><v>82</v></c><c r="AT26" t="s"><v>82</v></c><c r="AU26" t="s"><v>82</v></c><c r="AV26" t="s"><v>82</v></c><c r="AW26" s="0"/><c r="AX26" t="s"><v>82</v></c><c r="AY26" t="s"><v>82</v></c><c r="AZ26" t="s"><v>82</v></c><c r="BA26" t="s"><v>82</v></c><c r="BB26" t="s"><v>82</v></c><c r="BC26" t="s"><v>82</v></c><c r="BD26" t="s"><v>82</v></c><c r="BE26" t="s"><v>82</v></c><c r="BF26" t="s"><v>82</v></c><c r="BG26" t="s"><v>82</v></c><c r="BH26" t="s"><v>82</v></c><c r="BI26" t="s"><v>82</v></c><c r="BJ26" t="s"><v>82</v></c><c r="BK26" t="s"><v>82</v></c><c r="BL26" t="s"><v>82</v></c><c r="BM26" t="s"><v>82</v></c><c r="BN26" t="s"><v>82</v></c><c r="BO26" t="s"><v>82</v></c><c r="BP26" t="s"><v>82</v></c><c r="BQ26" t="s"><v>82</v></c><c r="BR26" t="s"><v>82</v></c><c r="BS26" t="s"><v>82</v></c><c r="BT26" t="s"><v>82</v></c><c r="BU26" t="s"><v>82</v></c><c r="BV26" t="s"><v>82</v></c><c r="BW26" t="s"><v>82</v></c><c r="BX26" t="s"><v>82</v></c><c r="BY26" t="s"><v>82</v></c><c r="BZ26" t="s"><v>82</v></c><c r="CA26" t="s"><v>82</v></c><c r="CB26" t="s"><v>82</v></c><c r="CC26" t="s"><v>82</v></c><c r="CD26" t="s"><v>82</v></c><c r="CE26" t="s"><v>82</v></c><c r="CF26" t="s"><v>82</v></c><c r="CG26" t="s"><v>82</v></c><c r="CH26" t="s"><v>82</v></c><c r="CI26" t="s"><v>82</v></c><c r="CJ26" t="s"><v>82</v></c><c r="CK26" t="s"><v>82</v></c><c r="CL26" t="s"><v>82</v></c><c r="CM26" t="s"><v>82</v></c><c r="CN26" t="s"><v>82</v></c><c r="CO26" t="s"><v>82</v></c><c r="CP26" t="s"><v>82</v></c><c r="CQ26" t="s"><v>82</v></c><c r="CR26" s="0"><v>500</v></c><c r="CS26" t="s"><v>88</v></c><c r="CT26" t="s"><v>87</v></c><c r="CU26" t="s"><v>88</v></c><c r="CV26" t="s"><v>87</v></c><c r="CW26" t="s"><v>88</v></c><c r="CX26" t="s"><v>87</v></c><c r="CY26" t="s"><v>88</v></c><c r="CZ26" t="s"><v>87</v></c><c r="DA26" t="s"><v>88</v></c><c r="DB26" t="s"><v>87</v></c><c r="DC26" t="s"><v>82</v></c><c r="DD26" t="s"><v>82</v></c><c r="DE26" t="s"><v>88</v></c><c r="DF26" t="s"><v>87</v></c><c r="DG26" t="s"><v>82</v></c><c r="DH26" t="s"><v>82</v></c><c r="DI26" t="s"><v>82</v></c><c r="DJ26" t="s"><v>82</v></c><c r="DK26" t="s"><v>82</v></c><c r="DL26" t="s"><v>82</v></c><c r="DM26" t="s"><v>82</v></c><c r="DN26" t="s"><v>82</v></c><c r="DO26" t="s"><v>82</v></c><c r="DP26" t="s"><v>82</v></c><c r="DQ26" t="s"><v>88</v></c><c r="DR26" t="s"><v>87</v></c><c r="DS26" t="s"><v>82</v></c><c r="DT26" t="s"><v>82</v></c><c r="DU26" t="s"><v>82</v></c><c r="DV26" t="s"><v>82</v></c><c r="DW26" t="s"><v>82</v></c><c r="DX26" t="s"><v>82</v></c><c r="DY26" t="s"><v>82</v></c><c r="DZ26" t="s"><v>82</v></c><c r="EA26" t="s"><v>82</v></c><c r="EB26" t="s"><v>82</v></c><c r="EC26" t="s"><v>82</v></c><c r="ED26" t="s"><v>82</v></c><c r="EE26" t="s"><v>82</v></c><c r="EF26" t="s"><v>82</v></c><c r="EG26" t="s"><v>82</v></c><c r="EH26" t="s"><v>82</v></c><c r="EI26" t="s"><v>82</v></c><c r="EJ26" t="s"><v>82</v></c><c r="EK26" t="s"><v>82</v></c><c r="EL26" t="s"><v>82</v></c><c r="EM26" s="0"/><c r="EN26" t="s"><v>82</v></c><c r="EO26" t="s"><v>82</v></c><c r="EP26" t="s"><v>82</v></c><c r="EQ26" t="s"><v>82</v></c><c r="ER26" t="s"><v>82</v></c><c r="ES26" t="s"><v>82</v></c><c r="ET26" t="s"><v>82</v></c><c r="EU26" t="s"><v>82</v></c><c r="EV26" t="s"><v>82</v></c><c r="EW26" t="s"><v>82</v></c><c r="EX26" t="s"><v>82</v></c><c r="EY26" t="s"><v>82</v></c><c r="EZ26" t="s"><v>82</v></c><c r="FA26" t="s"><v>82</v></c><c r="FB26" t="s"><v>82</v></c><c r="FC26" t="s"><v>82</v></c><c r="FD26" t="s"><v>82</v></c><c r="FE26" t="s"><v>82</v></c><c r="FF26" t="s"><v>82</v></c><c r="FG26" t="s"><v>82</v></c><c r="FH26" t="s"><v>82</v></c><c r="FI26" t="s"><v>82</v></c><c r="FJ26" t="s"><v>82</v></c><c r="FK26" t="s"><v>82</v></c><c r="FL26" t="s"><v>82</v></c><c r="FM26" t="s"><v>82</v></c><c r="FN26" t="s"><v>82</v></c><c r="FO26" t="s"><v>82</v></c><c r="FP26" t="s"><v>82</v></c><c r="FQ26" t="s"><v>82</v></c><c r="FR26" t="s"><v>82</v></c><c r="FS26" t="s"><v>82</v></c><c r="FT26" t="s"><v>82</v></c><c r="FU26" t="s"><v>82</v></c><c r="FV26" t="s"><v>82</v></c><c r="FW26" t="s"><v>82</v></c><c r="FX26" t="s"><v>82</v></c><c r="FY26" t="s"><v>82</v></c><c r="FZ26" t="s"><v>82</v></c><c r="GA26" t="s"><v>82</v></c><c r="GB26" t="s"><v>82</v></c><c r="GC26" t="s"><v>82</v></c><c r="GD26" t="s"><v>82</v></c><c r="GE26" t="s"><v>82</v></c><c r="GF26" t="s"><v>82</v></c><c r="GG26" t="s"><v>82</v></c><c r="GH26" s="0"/><c r="GI26" t="s"><v>82</v></c><c r="GJ26" t="s"><v>82</v></c><c r="GK26" t="s"><v>82</v></c><c r="GL26" t="s"><v>82</v></c><c r="GM26" t="s"><v>82</v></c><c r="GN26" t="s"><v>82</v></c><c r="GO26" t="s"><v>82</v></c><c r="GP26" t="s"><v>82</v></c><c r="GQ26" t="s"><v>82</v></c><c r="GR26" t="s"><v>82</v></c><c r="GS26" t="s"><v>82</v></c><c r="GT26" t="s"><v>82</v></c><c r="GU26" t="s"><v>82</v></c><c r="GV26" t="s"><v>82</v></c><c r="GW26" t="s"><v>82</v></c><c r="GX26" t="s"><v>82</v></c><c r="GY26" t="s"><v>82</v></c><c r="GZ26" t="s"><v>82</v></c><c r="HA26" t="s"><v>82</v></c><c r="HB26" t="s"><v>82</v></c><c r="HC26" t="s"><v>82</v></c><c r="HD26" t="s"><v>82</v></c><c r="HE26" t="s"><v>82</v></c><c r="HF26" t="s"><v>82</v></c><c r="HG26" t="s"><v>82</v></c><c r="HH26" t="s"><v>82</v></c><c r="HI26" t="s"><v>82</v></c><c r="HJ26" t="s"><v>82</v></c><c r="HK26" t="s"><v>82</v></c><c r="HL26" t="s"><v>82</v></c><c r="HM26" t="s"><v>82</v></c><c r="HN26" t="s"><v>82</v></c><c r="HO26" t="s"><v>82</v></c><c r="HP26" t="s"><v>82</v></c><c r="HQ26" t="s"><v>82</v></c><c r="HR26" t="s"><v>82</v></c><c r="HS26" t="s"><v>82</v></c><c r="HT26" t="s"><v>82</v></c><c r="HU26" t="s"><v>82</v></c><c r="HV26" t="s"><v>82</v></c><c r="HW26" t="s"><v>82</v></c><c r="HX26" t="s"><v>82</v></c><c r="HY26" t="s"><v>82</v></c><c r="HZ26" t="s"><v>82</v></c><c r="IA26" t="s"><v>82</v></c><c r="IB26" t="s"><v>82</v></c><c r="IC26" s="0"/><c r="ID26" t="s"><v>82</v></c><c r="IE26" t="s"><v>82</v></c><c r="IF26" t="s"><v>82</v></c><c r="IG26" t="s"><v>82</v></c><c r="IH26" t="s"><v>82</v></c><c r="II26" t="s"><v>82</v></c><c r="IJ26" t="s"><v>82</v></c><c r="IK26" t="s"><v>82</v></c><c r="IL26" t="s"><v>82</v></c><c r="IM26" t="s"><v>82</v></c><c r="IN26" t="s"><v>82</v></c><c r="IO26" t="s"><v>82</v></c><c r="IP26" t="s"><v>82</v></c><c r="IQ26" t="s"><v>82</v></c><c r="IR26" t="s"><v>82</v></c><c r="IS26" t="s"><v>82</v></c><c r="IT26" t="s"><v>82</v></c><c r="IU26" t="s"><v>82</v></c><c r="IV26" t="s"><v>82</v></c><c r="IW26" t="s"><v>82</v></c><c r="IX26" t="s"><v>82</v></c><c r="IY26" t="s"><v>82</v></c><c r="IZ26" t="s"><v>82</v></c><c r="JA26" t="s"><v>82</v></c><c r="JB26" t="s"><v>82</v></c><c r="JC26" t="s"><v>82</v></c><c r="JD26" t="s"><v>82</v></c><c r="JE26" t="s"><v>82</v></c><c r="JF26" t="s"><v>82</v></c><c r="JG26" t="s"><v>82</v></c><c r="JH26" t="s"><v>82</v></c><c r="JI26" t="s"><v>82</v></c><c r="JJ26" t="s"><v>82</v></c><c r="JK26" t="s"><v>82</v></c><c r="JL26" t="s"><v>82</v></c><c r="JM26" t="s"><v>82</v></c><c r="JN26" t="s"><v>82</v></c><c r="JO26" t="s"><v>82</v></c><c r="JP26" t="s"><v>82</v></c><c r="JQ26" t="s"><v>82</v></c><c r="JR26" t="s"><v>82</v></c><c r="JS26" t="s"><v>82</v></c><c r="JT26" t="s"><v>82</v></c><c r="JU26" t="s"><v>82</v></c><c r="JV26" t="s"><v>82</v></c><c r="JW26" t="s"><v>82</v></c></row><row r="27"><c r="A27" t="s"><v>21</v></c><c r="B27" s="0"><v>500</v></c><c r="C27" t="s"><v>82</v></c><c r="D27" t="s"><v>82</v></c><c r="E27" t="s"><v>88</v></c><c r="F27" t="s"><v>87</v></c><c r="G27" t="s"><v>88</v></c><c r="H27" t="s"><v>87</v></c><c r="I27" t="s"><v>88</v></c><c r="J27" t="s"><v>87</v></c><c r="K27" t="s"><v>88</v></c><c r="L27" t="s"><v>87</v></c><c r="M27" t="s"><v>82</v></c><c r="N27" t="s"><v>82</v></c><c r="O27" t="s"><v>85</v></c><c r="P27" t="s"><v>93</v></c><c r="Q27" t="s"><v>82</v></c><c r="R27" t="s"><v>82</v></c><c r="S27" t="s"><v>82</v></c><c r="T27" t="s"><v>82</v></c><c r="U27" t="s"><v>82</v></c><c r="V27" t="s"><v>82</v></c><c r="W27" t="s"><v>82</v></c><c r="X27" t="s"><v>82</v></c><c r="Y27" t="s"><v>82</v></c><c r="Z27" t="s"><v>82</v></c><c r="AA27" t="s"><v>91</v></c><c r="AB27" t="s"><v>83</v></c><c r="AC27" t="s"><v>82</v></c><c r="AD27" t="s"><v>82</v></c><c r="AE27" t="s"><v>82</v></c><c r="AF27" t="s"><v>82</v></c><c r="AG27" t="s"><v>82</v></c><c r="AH27" t="s"><v>82</v></c><c r="AI27" t="s"><v>82</v></c><c r="AJ27" t="s"><v>82</v></c><c r="AK27" t="s"><v>82</v></c><c r="AL27" t="s"><v>82</v></c><c r="AM27" t="s"><v>82</v></c><c r="AN27" t="s"><v>82</v></c><c r="AO27" t="s"><v>82</v></c><c r="AP27" t="s"><v>82</v></c><c r="AQ27" t="s"><v>82</v></c><c r="AR27" t="s"><v>82</v></c><c r="AS27" t="s"><v>82</v></c><c r="AT27" t="s"><v>82</v></c><c r="AU27" t="s"><v>82</v></c><c r="AV27" t="s"><v>82</v></c><c r="AW27" s="0"/><c r="AX27" t="s"><v>82</v></c><c r="AY27" t="s"><v>82</v></c><c r="AZ27" t="s"><v>82</v></c><c r="BA27" t="s"><v>82</v></c><c r="BB27" t="s"><v>82</v></c><c r="BC27" t="s"><v>82</v></c><c r="BD27" t="s"><v>82</v></c><c r="BE27" t="s"><v>82</v></c><c r="BF27" t="s"><v>82</v></c><c r="BG27" t="s"><v>82</v></c><c r="BH27" t="s"><v>82</v></c><c r="BI27" t="s"><v>82</v></c><c r="BJ27" t="s"><v>82</v></c><c r="BK27" t="s"><v>82</v></c><c r="BL27" t="s"><v>82</v></c><c r="BM27" t="s"><v>82</v></c><c r="BN27" t="s"><v>82</v></c><c r="BO27" t="s"><v>82</v></c><c r="BP27" t="s"><v>82</v></c><c r="BQ27" t="s"><v>82</v></c><c r="BR27" t="s"><v>82</v></c><c r="BS27" t="s"><v>82</v></c><c r="BT27" t="s"><v>82</v></c><c r="BU27" t="s"><v>82</v></c><c r="BV27" t="s"><v>82</v></c><c r="BW27" t="s"><v>82</v></c><c r="BX27" t="s"><v>82</v></c><c r="BY27" t="s"><v>82</v></c><c r="BZ27" t="s"><v>82</v></c><c r="CA27" t="s"><v>82</v></c><c r="CB27" t="s"><v>82</v></c><c r="CC27" t="s"><v>82</v></c><c r="CD27" t="s"><v>82</v></c><c r="CE27" t="s"><v>82</v></c><c r="CF27" t="s"><v>82</v></c><c r="CG27" t="s"><v>82</v></c><c r="CH27" t="s"><v>82</v></c><c r="CI27" t="s"><v>82</v></c><c r="CJ27" t="s"><v>82</v></c><c r="CK27" t="s"><v>82</v></c><c r="CL27" t="s"><v>82</v></c><c r="CM27" t="s"><v>82</v></c><c r="CN27" t="s"><v>82</v></c><c r="CO27" t="s"><v>82</v></c><c r="CP27" t="s"><v>82</v></c><c r="CQ27" t="s"><v>82</v></c><c r="CR27" s="0"><v>500</v></c><c r="CS27" t="s"><v>88</v></c><c r="CT27" t="s"><v>87</v></c><c r="CU27" t="s"><v>88</v></c><c r="CV27" t="s"><v>87</v></c><c r="CW27" t="s"><v>88</v></c><c r="CX27" t="s"><v>87</v></c><c r="CY27" t="s"><v>88</v></c><c r="CZ27" t="s"><v>87</v></c><c r="DA27" t="s"><v>88</v></c><c r="DB27" t="s"><v>87</v></c><c r="DC27" t="s"><v>82</v></c><c r="DD27" t="s"><v>82</v></c><c r="DE27" t="s"><v>88</v></c><c r="DF27" t="s"><v>87</v></c><c r="DG27" t="s"><v>82</v></c><c r="DH27" t="s"><v>82</v></c><c r="DI27" t="s"><v>82</v></c><c r="DJ27" t="s"><v>82</v></c><c r="DK27" t="s"><v>82</v></c><c r="DL27" t="s"><v>82</v></c><c r="DM27" t="s"><v>82</v></c><c r="DN27" t="s"><v>82</v></c><c r="DO27" t="s"><v>82</v></c><c r="DP27" t="s"><v>82</v></c><c r="DQ27" t="s"><v>88</v></c><c r="DR27" t="s"><v>87</v></c><c r="DS27" t="s"><v>82</v></c><c r="DT27" t="s"><v>82</v></c><c r="DU27" t="s"><v>82</v></c><c r="DV27" t="s"><v>82</v></c><c r="DW27" t="s"><v>82</v></c><c r="DX27" t="s"><v>82</v></c><c r="DY27" t="s"><v>82</v></c><c r="DZ27" t="s"><v>82</v></c><c r="EA27" t="s"><v>82</v></c><c r="EB27" t="s"><v>82</v></c><c r="EC27" t="s"><v>82</v></c><c r="ED27" t="s"><v>82</v></c><c r="EE27" t="s"><v>82</v></c><c r="EF27" t="s"><v>82</v></c><c r="EG27" t="s"><v>82</v></c><c r="EH27" t="s"><v>82</v></c><c r="EI27" t="s"><v>82</v></c><c r="EJ27" t="s"><v>82</v></c><c r="EK27" t="s"><v>82</v></c><c r="EL27" t="s"><v>82</v></c><c r="EM27" s="0"/><c r="EN27" t="s"><v>82</v></c><c r="EO27" t="s"><v>82</v></c><c r="EP27" t="s"><v>82</v></c><c r="EQ27" t="s"><v>82</v></c><c r="ER27" t="s"><v>82</v></c><c r="ES27" t="s"><v>82</v></c><c r="ET27" t="s"><v>82</v></c><c r="EU27" t="s"><v>82</v></c><c r="EV27" t="s"><v>82</v></c><c r="EW27" t="s"><v>82</v></c><c r="EX27" t="s"><v>82</v></c><c r="EY27" t="s"><v>82</v></c><c r="EZ27" t="s"><v>82</v></c><c r="FA27" t="s"><v>82</v></c><c r="FB27" t="s"><v>82</v></c><c r="FC27" t="s"><v>82</v></c><c r="FD27" t="s"><v>82</v></c><c r="FE27" t="s"><v>82</v></c><c r="FF27" t="s"><v>82</v></c><c r="FG27" t="s"><v>82</v></c><c r="FH27" t="s"><v>82</v></c><c r="FI27" t="s"><v>82</v></c><c r="FJ27" t="s"><v>82</v></c><c r="FK27" t="s"><v>82</v></c><c r="FL27" t="s"><v>82</v></c><c r="FM27" t="s"><v>82</v></c><c r="FN27" t="s"><v>82</v></c><c r="FO27" t="s"><v>82</v></c><c r="FP27" t="s"><v>82</v></c><c r="FQ27" t="s"><v>82</v></c><c r="FR27" t="s"><v>82</v></c><c r="FS27" t="s"><v>82</v></c><c r="FT27" t="s"><v>82</v></c><c r="FU27" t="s"><v>82</v></c><c r="FV27" t="s"><v>82</v></c><c r="FW27" t="s"><v>82</v></c><c r="FX27" t="s"><v>82</v></c><c r="FY27" t="s"><v>82</v></c><c r="FZ27" t="s"><v>82</v></c><c r="GA27" t="s"><v>82</v></c><c r="GB27" t="s"><v>82</v></c><c r="GC27" t="s"><v>82</v></c><c r="GD27" t="s"><v>82</v></c><c r="GE27" t="s"><v>82</v></c><c r="GF27" t="s"><v>82</v></c><c r="GG27" t="s"><v>82</v></c><c r="GH27" s="0"/><c r="GI27" t="s"><v>82</v></c><c r="GJ27" t="s"><v>82</v></c><c r="GK27" t="s"><v>82</v></c><c r="GL27" t="s"><v>82</v></c><c r="GM27" t="s"><v>82</v></c><c r="GN27" t="s"><v>82</v></c><c r="GO27" t="s"><v>82</v></c><c r="GP27" t="s"><v>82</v></c><c r="GQ27" t="s"><v>82</v></c><c r="GR27" t="s"><v>82</v></c><c r="GS27" t="s"><v>82</v></c><c r="GT27" t="s"><v>82</v></c><c r="GU27" t="s"><v>82</v></c><c r="GV27" t="s"><v>82</v></c><c r="GW27" t="s"><v>82</v></c><c r="GX27" t="s"><v>82</v></c><c r="GY27" t="s"><v>82</v></c><c r="GZ27" t="s"><v>82</v></c><c r="HA27" t="s"><v>82</v></c><c r="HB27" t="s"><v>82</v></c><c r="HC27" t="s"><v>82</v></c><c r="HD27" t="s"><v>82</v></c><c r="HE27" t="s"><v>82</v></c><c r="HF27" t="s"><v>82</v></c><c r="HG27" t="s"><v>82</v></c><c r="HH27" t="s"><v>82</v></c><c r="HI27" t="s"><v>82</v></c><c r="HJ27" t="s"><v>82</v></c><c r="HK27" t="s"><v>82</v></c><c r="HL27" t="s"><v>82</v></c><c r="HM27" t="s"><v>82</v></c><c r="HN27" t="s"><v>82</v></c><c r="HO27" t="s"><v>82</v></c><c r="HP27" t="s"><v>82</v></c><c r="HQ27" t="s"><v>82</v></c><c r="HR27" t="s"><v>82</v></c><c r="HS27" t="s"><v>82</v></c><c r="HT27" t="s"><v>82</v></c><c r="HU27" t="s"><v>82</v></c><c r="HV27" t="s"><v>82</v></c><c r="HW27" t="s"><v>82</v></c><c r="HX27" t="s"><v>82</v></c><c r="HY27" t="s"><v>82</v></c><c r="HZ27" t="s"><v>82</v></c><c r="IA27" t="s"><v>82</v></c><c r="IB27" t="s"><v>82</v></c><c r="IC27" s="0"/><c r="ID27" t="s"><v>82</v></c><c r="IE27" t="s"><v>82</v></c><c r="IF27" t="s"><v>82</v></c><c r="IG27" t="s"><v>82</v></c><c r="IH27" t="s"><v>82</v></c><c r="II27" t="s"><v>82</v></c><c r="IJ27" t="s"><v>82</v></c><c r="IK27" t="s"><v>82</v></c><c r="IL27" t="s"><v>82</v></c><c r="IM27" t="s"><v>82</v></c><c r="IN27" t="s"><v>82</v></c><c r="IO27" t="s"><v>82</v></c><c r="IP27" t="s"><v>82</v></c><c r="IQ27" t="s"><v>82</v></c><c r="IR27" t="s"><v>82</v></c><c r="IS27" t="s"><v>82</v></c><c r="IT27" t="s"><v>82</v></c><c r="IU27" t="s"><v>82</v></c><c r="IV27" t="s"><v>82</v></c><c r="IW27" t="s"><v>82</v></c><c r="IX27" t="s"><v>82</v></c><c r="IY27" t="s"><v>82</v></c><c r="IZ27" t="s"><v>82</v></c><c r="JA27" t="s"><v>82</v></c><c r="JB27" t="s"><v>82</v></c><c r="JC27" t="s"><v>82</v></c><c r="JD27" t="s"><v>82</v></c><c r="JE27" t="s"><v>82</v></c><c r="JF27" t="s"><v>82</v></c><c r="JG27" t="s"><v>82</v></c><c r="JH27" t="s"><v>82</v></c><c r="JI27" t="s"><v>82</v></c><c r="JJ27" t="s"><v>82</v></c><c r="JK27" t="s"><v>82</v></c><c r="JL27" t="s"><v>82</v></c><c r="JM27" t="s"><v>82</v></c><c r="JN27" t="s"><v>82</v></c><c r="JO27" t="s"><v>82</v></c><c r="JP27" t="s"><v>82</v></c><c r="JQ27" t="s"><v>82</v></c><c r="JR27" t="s"><v>82</v></c><c r="JS27" t="s"><v>82</v></c><c r="JT27" t="s"><v>82</v></c><c r="JU27" t="s"><v>82</v></c><c r="JV27" t="s"><v>82</v></c><c r="JW27" t="s"><v>82</v></c></row><row r="28"><c r="A28" t="s"><v>21</v></c><c r="B28" s="0"><v>500</v></c><c r="C28" t="s"><v>85</v></c><c r="D28" t="s"><v>93</v></c><c r="E28" t="s"><v>88</v></c><c r="F28" t="s"><v>87</v></c><c r="G28" t="s"><v>88</v></c><c r="H28" t="s"><v>87</v></c><c r="I28" t="s"><v>88</v></c><c r="J28" t="s"><v>87</v></c><c r="K28" t="s"><v>88</v></c><c r="L28" t="s"><v>87</v></c><c r="M28" t="s"><v>82</v></c><c r="N28" t="s"><v>82</v></c><c r="O28" t="s"><v>90</v></c><c r="P28" t="s"><v>123</v></c><c r="Q28" t="s"><v>82</v></c><c r="R28" t="s"><v>82</v></c><c r="S28" t="s"><v>82</v></c><c r="T28" t="s"><v>82</v></c><c r="U28" t="s"><v>82</v></c><c r="V28" t="s"><v>82</v></c><c r="W28" t="s"><v>82</v></c><c r="X28" t="s"><v>82</v></c><c r="Y28" t="s"><v>82</v></c><c r="Z28" t="s"><v>82</v></c><c r="AA28" t="s"><v>90</v></c><c r="AB28" t="s"><v>123</v></c><c r="AC28" t="s"><v>82</v></c><c r="AD28" t="s"><v>82</v></c><c r="AE28" t="s"><v>82</v></c><c r="AF28" t="s"><v>82</v></c><c r="AG28" t="s"><v>82</v></c><c r="AH28" t="s"><v>82</v></c><c r="AI28" t="s"><v>82</v></c><c r="AJ28" t="s"><v>82</v></c><c r="AK28" t="s"><v>82</v></c><c r="AL28" t="s"><v>82</v></c><c r="AM28" t="s"><v>82</v></c><c r="AN28" t="s"><v>82</v></c><c r="AO28" t="s"><v>82</v></c><c r="AP28" t="s"><v>82</v></c><c r="AQ28" t="s"><v>82</v></c><c r="AR28" t="s"><v>82</v></c><c r="AS28" t="s"><v>82</v></c><c r="AT28" t="s"><v>82</v></c><c r="AU28" t="s"><v>82</v></c><c r="AV28" t="s"><v>82</v></c><c r="AW28" s="0"/><c r="AX28" t="s"><v>82</v></c><c r="AY28" t="s"><v>82</v></c><c r="AZ28" t="s"><v>82</v></c><c r="BA28" t="s"><v>82</v></c><c r="BB28" t="s"><v>82</v></c><c r="BC28" t="s"><v>82</v></c><c r="BD28" t="s"><v>82</v></c><c r="BE28" t="s"><v>82</v></c><c r="BF28" t="s"><v>82</v></c><c r="BG28" t="s"><v>82</v></c><c r="BH28" t="s"><v>82</v></c><c r="BI28" t="s"><v>82</v></c><c r="BJ28" t="s"><v>82</v></c><c r="BK28" t="s"><v>82</v></c><c r="BL28" t="s"><v>82</v></c><c r="BM28" t="s"><v>82</v></c><c r="BN28" t="s"><v>82</v></c><c r="BO28" t="s"><v>82</v></c><c r="BP28" t="s"><v>82</v></c><c r="BQ28" t="s"><v>82</v></c><c r="BR28" t="s"><v>82</v></c><c r="BS28" t="s"><v>82</v></c><c r="BT28" t="s"><v>82</v></c><c r="BU28" t="s"><v>82</v></c><c r="BV28" t="s"><v>82</v></c><c r="BW28" t="s"><v>82</v></c><c r="BX28" t="s"><v>82</v></c><c r="BY28" t="s"><v>82</v></c><c r="BZ28" t="s"><v>82</v></c><c r="CA28" t="s"><v>82</v></c><c r="CB28" t="s"><v>82</v></c><c r="CC28" t="s"><v>82</v></c><c r="CD28" t="s"><v>82</v></c><c r="CE28" t="s"><v>82</v></c><c r="CF28" t="s"><v>82</v></c><c r="CG28" t="s"><v>82</v></c><c r="CH28" t="s"><v>82</v></c><c r="CI28" t="s"><v>82</v></c><c r="CJ28" t="s"><v>82</v></c><c r="CK28" t="s"><v>82</v></c><c r="CL28" t="s"><v>82</v></c><c r="CM28" t="s"><v>82</v></c><c r="CN28" t="s"><v>82</v></c><c r="CO28" t="s"><v>82</v></c><c r="CP28" t="s"><v>82</v></c><c r="CQ28" t="s"><v>82</v></c><c r="CR28" s="0"><v>500</v></c><c r="CS28" t="s"><v>88</v></c><c r="CT28" t="s"><v>87</v></c><c r="CU28" t="s"><v>88</v></c><c r="CV28" t="s"><v>87</v></c><c r="CW28" t="s"><v>88</v></c><c r="CX28" t="s"><v>87</v></c><c r="CY28" t="s"><v>88</v></c><c r="CZ28" t="s"><v>87</v></c><c r="DA28" t="s"><v>88</v></c><c r="DB28" t="s"><v>87</v></c><c r="DC28" t="s"><v>82</v></c><c r="DD28" t="s"><v>82</v></c><c r="DE28" t="s"><v>88</v></c><c r="DF28" t="s"><v>87</v></c><c r="DG28" t="s"><v>82</v></c><c r="DH28" t="s"><v>82</v></c><c r="DI28" t="s"><v>82</v></c><c r="DJ28" t="s"><v>82</v></c><c r="DK28" t="s"><v>82</v></c><c r="DL28" t="s"><v>82</v></c><c r="DM28" t="s"><v>82</v></c><c r="DN28" t="s"><v>82</v></c><c r="DO28" t="s"><v>82</v></c><c r="DP28" t="s"><v>82</v></c><c r="DQ28" t="s"><v>88</v></c><c r="DR28" t="s"><v>87</v></c><c r="DS28" t="s"><v>82</v></c><c r="DT28" t="s"><v>82</v></c><c r="DU28" t="s"><v>82</v></c><c r="DV28" t="s"><v>82</v></c><c r="DW28" t="s"><v>82</v></c><c r="DX28" t="s"><v>82</v></c><c r="DY28" t="s"><v>82</v></c><c r="DZ28" t="s"><v>82</v></c><c r="EA28" t="s"><v>82</v></c><c r="EB28" t="s"><v>82</v></c><c r="EC28" t="s"><v>82</v></c><c r="ED28" t="s"><v>82</v></c><c r="EE28" t="s"><v>82</v></c><c r="EF28" t="s"><v>82</v></c><c r="EG28" t="s"><v>82</v></c><c r="EH28" t="s"><v>82</v></c><c r="EI28" t="s"><v>82</v></c><c r="EJ28" t="s"><v>82</v></c><c r="EK28" t="s"><v>82</v></c><c r="EL28" t="s"><v>82</v></c><c r="EM28" s="0"/><c r="EN28" t="s"><v>82</v></c><c r="EO28" t="s"><v>82</v></c><c r="EP28" t="s"><v>82</v></c><c r="EQ28" t="s"><v>82</v></c><c r="ER28" t="s"><v>82</v></c><c r="ES28" t="s"><v>82</v></c><c r="ET28" t="s"><v>82</v></c><c r="EU28" t="s"><v>82</v></c><c r="EV28" t="s"><v>82</v></c><c r="EW28" t="s"><v>82</v></c><c r="EX28" t="s"><v>82</v></c><c r="EY28" t="s"><v>82</v></c><c r="EZ28" t="s"><v>82</v></c><c r="FA28" t="s"><v>82</v></c><c r="FB28" t="s"><v>82</v></c><c r="FC28" t="s"><v>82</v></c><c r="FD28" t="s"><v>82</v></c><c r="FE28" t="s"><v>82</v></c><c r="FF28" t="s"><v>82</v></c><c r="FG28" t="s"><v>82</v></c><c r="FH28" t="s"><v>82</v></c><c r="FI28" t="s"><v>82</v></c><c r="FJ28" t="s"><v>82</v></c><c r="FK28" t="s"><v>82</v></c><c r="FL28" t="s"><v>82</v></c><c r="FM28" t="s"><v>82</v></c><c r="FN28" t="s"><v>82</v></c><c r="FO28" t="s"><v>82</v></c><c r="FP28" t="s"><v>82</v></c><c r="FQ28" t="s"><v>82</v></c><c r="FR28" t="s"><v>82</v></c><c r="FS28" t="s"><v>82</v></c><c r="FT28" t="s"><v>82</v></c><c r="FU28" t="s"><v>82</v></c><c r="FV28" t="s"><v>82</v></c><c r="FW28" t="s"><v>82</v></c><c r="FX28" t="s"><v>82</v></c><c r="FY28" t="s"><v>82</v></c><c r="FZ28" t="s"><v>82</v></c><c r="GA28" t="s"><v>82</v></c><c r="GB28" t="s"><v>82</v></c><c r="GC28" t="s"><v>82</v></c><c r="GD28" t="s"><v>82</v></c><c r="GE28" t="s"><v>82</v></c><c r="GF28" t="s"><v>82</v></c><c r="GG28" t="s"><v>82</v></c><c r="GH28" s="0"/><c r="GI28" t="s"><v>82</v></c><c r="GJ28" t="s"><v>82</v></c><c r="GK28" t="s"><v>82</v></c><c r="GL28" t="s"><v>82</v></c><c r="GM28" t="s"><v>82</v></c><c r="GN28" t="s"><v>82</v></c><c r="GO28" t="s"><v>82</v></c><c r="GP28" t="s"><v>82</v></c><c r="GQ28" t="s"><v>82</v></c><c r="GR28" t="s"><v>82</v></c><c r="GS28" t="s"><v>82</v></c><c r="GT28" t="s"><v>82</v></c><c r="GU28" t="s"><v>82</v></c><c r="GV28" t="s"><v>82</v></c><c r="GW28" t="s"><v>82</v></c><c r="GX28" t="s"><v>82</v></c><c r="GY28" t="s"><v>82</v></c><c r="GZ28" t="s"><v>82</v></c><c r="HA28" t="s"><v>82</v></c><c r="HB28" t="s"><v>82</v></c><c r="HC28" t="s"><v>82</v></c><c r="HD28" t="s"><v>82</v></c><c r="HE28" t="s"><v>82</v></c><c r="HF28" t="s"><v>82</v></c><c r="HG28" t="s"><v>82</v></c><c r="HH28" t="s"><v>82</v></c><c r="HI28" t="s"><v>82</v></c><c r="HJ28" t="s"><v>82</v></c><c r="HK28" t="s"><v>82</v></c><c r="HL28" t="s"><v>82</v></c><c r="HM28" t="s"><v>82</v></c><c r="HN28" t="s"><v>82</v></c><c r="HO28" t="s"><v>82</v></c><c r="HP28" t="s"><v>82</v></c><c r="HQ28" t="s"><v>82</v></c><c r="HR28" t="s"><v>82</v></c><c r="HS28" t="s"><v>82</v></c><c r="HT28" t="s"><v>82</v></c><c r="HU28" t="s"><v>82</v></c><c r="HV28" t="s"><v>82</v></c><c r="HW28" t="s"><v>82</v></c><c r="HX28" t="s"><v>82</v></c><c r="HY28" t="s"><v>82</v></c><c r="HZ28" t="s"><v>82</v></c><c r="IA28" t="s"><v>82</v></c><c r="IB28" t="s"><v>82</v></c><c r="IC28" s="0"/><c r="ID28" t="s"><v>82</v></c><c r="IE28" t="s"><v>82</v></c><c r="IF28" t="s"><v>82</v></c><c r="IG28" t="s"><v>82</v></c><c r="IH28" t="s"><v>82</v></c><c r="II28" t="s"><v>82</v></c><c r="IJ28" t="s"><v>82</v></c><c r="IK28" t="s"><v>82</v></c><c r="IL28" t="s"><v>82</v></c><c r="IM28" t="s"><v>82</v></c><c r="IN28" t="s"><v>82</v></c><c r="IO28" t="s"><v>82</v></c><c r="IP28" t="s"><v>82</v></c><c r="IQ28" t="s"><v>82</v></c><c r="IR28" t="s"><v>82</v></c><c r="IS28" t="s"><v>82</v></c><c r="IT28" t="s"><v>82</v></c><c r="IU28" t="s"><v>82</v></c><c r="IV28" t="s"><v>82</v></c><c r="IW28" t="s"><v>82</v></c><c r="IX28" t="s"><v>82</v></c><c r="IY28" t="s"><v>82</v></c><c r="IZ28" t="s"><v>82</v></c><c r="JA28" t="s"><v>82</v></c><c r="JB28" t="s"><v>82</v></c><c r="JC28" t="s"><v>82</v></c><c r="JD28" t="s"><v>82</v></c><c r="JE28" t="s"><v>82</v></c><c r="JF28" t="s"><v>82</v></c><c r="JG28" t="s"><v>82</v></c><c r="JH28" t="s"><v>82</v></c><c r="JI28" t="s"><v>82</v></c><c r="JJ28" t="s"><v>82</v></c><c r="JK28" t="s"><v>82</v></c><c r="JL28" t="s"><v>82</v></c><c r="JM28" t="s"><v>82</v></c><c r="JN28" t="s"><v>82</v></c><c r="JO28" t="s"><v>82</v></c><c r="JP28" t="s"><v>82</v></c><c r="JQ28" t="s"><v>82</v></c><c r="JR28" t="s"><v>82</v></c><c r="JS28" t="s"><v>82</v></c><c r="JT28" t="s"><v>82</v></c><c r="JU28" t="s"><v>82</v></c><c r="JV28" t="s"><v>82</v></c><c r="JW28" t="s"><v>82</v></c></row><row r="29"><c r="A29" t="s"><v>21</v></c><c r="B29" s="0"><v>500</v></c><c r="C29" t="s"><v>85</v></c><c r="D29" t="s"><v>93</v></c><c r="E29" t="s"><v>88</v></c><c r="F29" t="s"><v>87</v></c><c r="G29" t="s"><v>88</v></c><c r="H29" t="s"><v>87</v></c><c r="I29" t="s"><v>88</v></c><c r="J29" t="s"><v>87</v></c><c r="K29" t="s"><v>88</v></c><c r="L29" t="s"><v>87</v></c><c r="M29" t="s"><v>82</v></c><c r="N29" t="s"><v>82</v></c><c r="O29" t="s"><v>90</v></c><c r="P29" t="s"><v>123</v></c><c r="Q29" t="s"><v>82</v></c><c r="R29" t="s"><v>82</v></c><c r="S29" t="s"><v>82</v></c><c r="T29" t="s"><v>82</v></c><c r="U29" t="s"><v>82</v></c><c r="V29" t="s"><v>82</v></c><c r="W29" t="s"><v>82</v></c><c r="X29" t="s"><v>82</v></c><c r="Y29" t="s"><v>82</v></c><c r="Z29" t="s"><v>82</v></c><c r="AA29" t="s"><v>90</v></c><c r="AB29" t="s"><v>123</v></c><c r="AC29" t="s"><v>82</v></c><c r="AD29" t="s"><v>82</v></c><c r="AE29" t="s"><v>82</v></c><c r="AF29" t="s"><v>82</v></c><c r="AG29" t="s"><v>82</v></c><c r="AH29" t="s"><v>82</v></c><c r="AI29" t="s"><v>82</v></c><c r="AJ29" t="s"><v>82</v></c><c r="AK29" t="s"><v>82</v></c><c r="AL29" t="s"><v>82</v></c><c r="AM29" t="s"><v>82</v></c><c r="AN29" t="s"><v>82</v></c><c r="AO29" t="s"><v>82</v></c><c r="AP29" t="s"><v>82</v></c><c r="AQ29" t="s"><v>82</v></c><c r="AR29" t="s"><v>82</v></c><c r="AS29" t="s"><v>82</v></c><c r="AT29" t="s"><v>82</v></c><c r="AU29" t="s"><v>82</v></c><c r="AV29" t="s"><v>82</v></c><c r="AW29" s="0"/><c r="AX29" t="s"><v>82</v></c><c r="AY29" t="s"><v>82</v></c><c r="AZ29" t="s"><v>82</v></c><c r="BA29" t="s"><v>82</v></c><c r="BB29" t="s"><v>82</v></c><c r="BC29" t="s"><v>82</v></c><c r="BD29" t="s"><v>82</v></c><c r="BE29" t="s"><v>82</v></c><c r="BF29" t="s"><v>82</v></c><c r="BG29" t="s"><v>82</v></c><c r="BH29" t="s"><v>82</v></c><c r="BI29" t="s"><v>82</v></c><c r="BJ29" t="s"><v>82</v></c><c r="BK29" t="s"><v>82</v></c><c r="BL29" t="s"><v>82</v></c><c r="BM29" t="s"><v>82</v></c><c r="BN29" t="s"><v>82</v></c><c r="BO29" t="s"><v>82</v></c><c r="BP29" t="s"><v>82</v></c><c r="BQ29" t="s"><v>82</v></c><c r="BR29" t="s"><v>82</v></c><c r="BS29" t="s"><v>82</v></c><c r="BT29" t="s"><v>82</v></c><c r="BU29" t="s"><v>82</v></c><c r="BV29" t="s"><v>82</v></c><c r="BW29" t="s"><v>82</v></c><c r="BX29" t="s"><v>82</v></c><c r="BY29" t="s"><v>82</v></c><c r="BZ29" t="s"><v>82</v></c><c r="CA29" t="s"><v>82</v></c><c r="CB29" t="s"><v>82</v></c><c r="CC29" t="s"><v>82</v></c><c r="CD29" t="s"><v>82</v></c><c r="CE29" t="s"><v>82</v></c><c r="CF29" t="s"><v>82</v></c><c r="CG29" t="s"><v>82</v></c><c r="CH29" t="s"><v>82</v></c><c r="CI29" t="s"><v>82</v></c><c r="CJ29" t="s"><v>82</v></c><c r="CK29" t="s"><v>82</v></c><c r="CL29" t="s"><v>82</v></c><c r="CM29" t="s"><v>82</v></c><c r="CN29" t="s"><v>82</v></c><c r="CO29" t="s"><v>82</v></c><c r="CP29" t="s"><v>82</v></c><c r="CQ29" t="s"><v>82</v></c><c r="CR29" s="0"><v>500</v></c><c r="CS29" t="s"><v>88</v></c><c r="CT29" t="s"><v>87</v></c><c r="CU29" t="s"><v>88</v></c><c r="CV29" t="s"><v>87</v></c><c r="CW29" t="s"><v>88</v></c><c r="CX29" t="s"><v>87</v></c><c r="CY29" t="s"><v>88</v></c><c r="CZ29" t="s"><v>87</v></c><c r="DA29" t="s"><v>88</v></c><c r="DB29" t="s"><v>87</v></c><c r="DC29" t="s"><v>82</v></c><c r="DD29" t="s"><v>82</v></c><c r="DE29" t="s"><v>88</v></c><c r="DF29" t="s"><v>87</v></c><c r="DG29" t="s"><v>82</v></c><c r="DH29" t="s"><v>82</v></c><c r="DI29" t="s"><v>82</v></c><c r="DJ29" t="s"><v>82</v></c><c r="DK29" t="s"><v>82</v></c><c r="DL29" t="s"><v>82</v></c><c r="DM29" t="s"><v>82</v></c><c r="DN29" t="s"><v>82</v></c><c r="DO29" t="s"><v>82</v></c><c r="DP29" t="s"><v>82</v></c><c r="DQ29" t="s"><v>88</v></c><c r="DR29" t="s"><v>87</v></c><c r="DS29" t="s"><v>82</v></c><c r="DT29" t="s"><v>82</v></c><c r="DU29" t="s"><v>82</v></c><c r="DV29" t="s"><v>82</v></c><c r="DW29" t="s"><v>82</v></c><c r="DX29" t="s"><v>82</v></c><c r="DY29" t="s"><v>82</v></c><c r="DZ29" t="s"><v>82</v></c><c r="EA29" t="s"><v>82</v></c><c r="EB29" t="s"><v>82</v></c><c r="EC29" t="s"><v>82</v></c><c r="ED29" t="s"><v>82</v></c><c r="EE29" t="s"><v>82</v></c><c r="EF29" t="s"><v>82</v></c><c r="EG29" t="s"><v>82</v></c><c r="EH29" t="s"><v>82</v></c><c r="EI29" t="s"><v>82</v></c><c r="EJ29" t="s"><v>82</v></c><c r="EK29" t="s"><v>82</v></c><c r="EL29" t="s"><v>82</v></c><c r="EM29" s="0"/><c r="EN29" t="s"><v>82</v></c><c r="EO29" t="s"><v>82</v></c><c r="EP29" t="s"><v>82</v></c><c r="EQ29" t="s"><v>82</v></c><c r="ER29" t="s"><v>82</v></c><c r="ES29" t="s"><v>82</v></c><c r="ET29" t="s"><v>82</v></c><c r="EU29" t="s"><v>82</v></c><c r="EV29" t="s"><v>82</v></c><c r="EW29" t="s"><v>82</v></c><c r="EX29" t="s"><v>82</v></c><c r="EY29" t="s"><v>82</v></c><c r="EZ29" t="s"><v>82</v></c><c r="FA29" t="s"><v>82</v></c><c r="FB29" t="s"><v>82</v></c><c r="FC29" t="s"><v>82</v></c><c r="FD29" t="s"><v>82</v></c><c r="FE29" t="s"><v>82</v></c><c r="FF29" t="s"><v>82</v></c><c r="FG29" t="s"><v>82</v></c><c r="FH29" t="s"><v>82</v></c><c r="FI29" t="s"><v>82</v></c><c r="FJ29" t="s"><v>82</v></c><c r="FK29" t="s"><v>82</v></c><c r="FL29" t="s"><v>82</v></c><c r="FM29" t="s"><v>82</v></c><c r="FN29" t="s"><v>82</v></c><c r="FO29" t="s"><v>82</v></c><c r="FP29" t="s"><v>82</v></c><c r="FQ29" t="s"><v>82</v></c><c r="FR29" t="s"><v>82</v></c><c r="FS29" t="s"><v>82</v></c><c r="FT29" t="s"><v>82</v></c><c r="FU29" t="s"><v>82</v></c><c r="FV29" t="s"><v>82</v></c><c r="FW29" t="s"><v>82</v></c><c r="FX29" t="s"><v>82</v></c><c r="FY29" t="s"><v>82</v></c><c r="FZ29" t="s"><v>82</v></c><c r="GA29" t="s"><v>82</v></c><c r="GB29" t="s"><v>82</v></c><c r="GC29" t="s"><v>82</v></c><c r="GD29" t="s"><v>82</v></c><c r="GE29" t="s"><v>82</v></c><c r="GF29" t="s"><v>82</v></c><c r="GG29" t="s"><v>82</v></c><c r="GH29" s="0"/><c r="GI29" t="s"><v>82</v></c><c r="GJ29" t="s"><v>82</v></c><c r="GK29" t="s"><v>82</v></c><c r="GL29" t="s"><v>82</v></c><c r="GM29" t="s"><v>82</v></c><c r="GN29" t="s"><v>82</v></c><c r="GO29" t="s"><v>82</v></c><c r="GP29" t="s"><v>82</v></c><c r="GQ29" t="s"><v>82</v></c><c r="GR29" t="s"><v>82</v></c><c r="GS29" t="s"><v>82</v></c><c r="GT29" t="s"><v>82</v></c><c r="GU29" t="s"><v>82</v></c><c r="GV29" t="s"><v>82</v></c><c r="GW29" t="s"><v>82</v></c><c r="GX29" t="s"><v>82</v></c><c r="GY29" t="s"><v>82</v></c><c r="GZ29" t="s"><v>82</v></c><c r="HA29" t="s"><v>82</v></c><c r="HB29" t="s"><v>82</v></c><c r="HC29" t="s"><v>82</v></c><c r="HD29" t="s"><v>82</v></c><c r="HE29" t="s"><v>82</v></c><c r="HF29" t="s"><v>82</v></c><c r="HG29" t="s"><v>82</v></c><c r="HH29" t="s"><v>82</v></c><c r="HI29" t="s"><v>82</v></c><c r="HJ29" t="s"><v>82</v></c><c r="HK29" t="s"><v>82</v></c><c r="HL29" t="s"><v>82</v></c><c r="HM29" t="s"><v>82</v></c><c r="HN29" t="s"><v>82</v></c><c r="HO29" t="s"><v>82</v></c><c r="HP29" t="s"><v>82</v></c><c r="HQ29" t="s"><v>82</v></c><c r="HR29" t="s"><v>82</v></c><c r="HS29" t="s"><v>82</v></c><c r="HT29" t="s"><v>82</v></c><c r="HU29" t="s"><v>82</v></c><c r="HV29" t="s"><v>82</v></c><c r="HW29" t="s"><v>82</v></c><c r="HX29" t="s"><v>82</v></c><c r="HY29" t="s"><v>82</v></c><c r="HZ29" t="s"><v>82</v></c><c r="IA29" t="s"><v>82</v></c><c r="IB29" t="s"><v>82</v></c><c r="IC29" s="0"/><c r="ID29" t="s"><v>82</v></c><c r="IE29" t="s"><v>82</v></c><c r="IF29" t="s"><v>82</v></c><c r="IG29" t="s"><v>82</v></c><c r="IH29" t="s"><v>82</v></c><c r="II29" t="s"><v>82</v></c><c r="IJ29" t="s"><v>82</v></c><c r="IK29" t="s"><v>82</v></c><c r="IL29" t="s"><v>82</v></c><c r="IM29" t="s"><v>82</v></c><c r="IN29" t="s"><v>82</v></c><c r="IO29" t="s"><v>82</v></c><c r="IP29" t="s"><v>82</v></c><c r="IQ29" t="s"><v>82</v></c><c r="IR29" t="s"><v>82</v></c><c r="IS29" t="s"><v>82</v></c><c r="IT29" t="s"><v>82</v></c><c r="IU29" t="s"><v>82</v></c><c r="IV29" t="s"><v>82</v></c><c r="IW29" t="s"><v>82</v></c><c r="IX29" t="s"><v>82</v></c><c r="IY29" t="s"><v>82</v></c><c r="IZ29" t="s"><v>82</v></c><c r="JA29" t="s"><v>82</v></c><c r="JB29" t="s"><v>82</v></c><c r="JC29" t="s"><v>82</v></c><c r="JD29" t="s"><v>82</v></c><c r="JE29" t="s"><v>82</v></c><c r="JF29" t="s"><v>82</v></c><c r="JG29" t="s"><v>82</v></c><c r="JH29" t="s"><v>82</v></c><c r="JI29" t="s"><v>82</v></c><c r="JJ29" t="s"><v>82</v></c><c r="JK29" t="s"><v>82</v></c><c r="JL29" t="s"><v>82</v></c><c r="JM29" t="s"><v>82</v></c><c r="JN29" t="s"><v>82</v></c><c r="JO29" t="s"><v>82</v></c><c r="JP29" t="s"><v>82</v></c><c r="JQ29" t="s"><v>82</v></c><c r="JR29" t="s"><v>82</v></c><c r="JS29" t="s"><v>82</v></c><c r="JT29" t="s"><v>82</v></c><c r="JU29" t="s"><v>82</v></c><c r="JV29" t="s"><v>82</v></c><c r="JW29" t="s"><v>82</v></c></row><row r="30"><c r="A30" t="s"><v>22</v></c><c r="B30" s="0"><v>2000</v></c><c r="C30" t="s"><v>82</v></c><c r="D30" t="s"><v>82</v></c><c r="E30" t="s"><v>88</v></c><c r="F30" t="s"><v>107</v></c><c r="G30" t="s"><v>85</v></c><c r="H30" t="s"><v>148</v></c><c r="I30" t="s"><v>88</v></c><c r="J30" t="s"><v>107</v></c><c r="K30" t="s"><v>88</v></c><c r="L30" t="s"><v>107</v></c><c r="M30" t="s"><v>82</v></c><c r="N30" t="s"><v>82</v></c><c r="O30" t="s"><v>86</v></c><c r="P30" t="s"><v>119</v></c><c r="Q30" t="s"><v>91</v></c><c r="R30" t="s"><v>84</v></c><c r="S30" t="s"><v>82</v></c><c r="T30" t="s"><v>82</v></c><c r="U30" t="s"><v>82</v></c><c r="V30" t="s"><v>82</v></c><c r="W30" t="s"><v>82</v></c><c r="X30" t="s"><v>82</v></c><c r="Y30" t="s"><v>82</v></c><c r="Z30" t="s"><v>82</v></c><c r="AA30" t="s"><v>82</v></c><c r="AB30" t="s"><v>82</v></c><c r="AC30" t="s"><v>82</v></c><c r="AD30" t="s"><v>82</v></c><c r="AE30" t="s"><v>82</v></c><c r="AF30" t="s"><v>82</v></c><c r="AG30" t="s"><v>82</v></c><c r="AH30" t="s"><v>82</v></c><c r="AI30" t="s"><v>82</v></c><c r="AJ30" t="s"><v>82</v></c><c r="AK30" t="s"><v>82</v></c><c r="AL30" t="s"><v>82</v></c><c r="AM30" t="s"><v>82</v></c><c r="AN30" t="s"><v>82</v></c><c r="AO30" t="s"><v>82</v></c><c r="AP30" t="s"><v>82</v></c><c r="AQ30" t="s"><v>82</v></c><c r="AR30" t="s"><v>82</v></c><c r="AS30" t="s"><v>82</v></c><c r="AT30" t="s"><v>82</v></c><c r="AU30" t="s"><v>82</v></c><c r="AV30" t="s"><v>82</v></c><c r="AW30" s="0"/><c r="AX30" t="s"><v>82</v></c><c r="AY30" t="s"><v>82</v></c><c r="AZ30" t="s"><v>82</v></c><c r="BA30" t="s"><v>82</v></c><c r="BB30" t="s"><v>82</v></c><c r="BC30" t="s"><v>82</v></c><c r="BD30" t="s"><v>82</v></c><c r="BE30" t="s"><v>82</v></c><c r="BF30" t="s"><v>82</v></c><c r="BG30" t="s"><v>82</v></c><c r="BH30" t="s"><v>82</v></c><c r="BI30" t="s"><v>82</v></c><c r="BJ30" t="s"><v>82</v></c><c r="BK30" t="s"><v>82</v></c><c r="BL30" t="s"><v>82</v></c><c r="BM30" t="s"><v>82</v></c><c r="BN30" t="s"><v>82</v></c><c r="BO30" t="s"><v>82</v></c><c r="BP30" t="s"><v>82</v></c><c r="BQ30" t="s"><v>82</v></c><c r="BR30" t="s"><v>82</v></c><c r="BS30" t="s"><v>82</v></c><c r="BT30" t="s"><v>82</v></c><c r="BU30" t="s"><v>82</v></c><c r="BV30" t="s"><v>82</v></c><c r="BW30" t="s"><v>82</v></c><c r="BX30" t="s"><v>82</v></c><c r="BY30" t="s"><v>82</v></c><c r="BZ30" t="s"><v>82</v></c><c r="CA30" t="s"><v>82</v></c><c r="CB30" t="s"><v>82</v></c><c r="CC30" t="s"><v>82</v></c><c r="CD30" t="s"><v>82</v></c><c r="CE30" t="s"><v>82</v></c><c r="CF30" t="s"><v>82</v></c><c r="CG30" t="s"><v>82</v></c><c r="CH30" t="s"><v>82</v></c><c r="CI30" t="s"><v>82</v></c><c r="CJ30" t="s"><v>82</v></c><c r="CK30" t="s"><v>82</v></c><c r="CL30" t="s"><v>82</v></c><c r="CM30" t="s"><v>82</v></c><c r="CN30" t="s"><v>82</v></c><c r="CO30" t="s"><v>82</v></c><c r="CP30" t="s"><v>82</v></c><c r="CQ30" t="s"><v>82</v></c><c r="CR30" s="0"/><c r="CS30" t="s"><v>82</v></c><c r="CT30" t="s"><v>82</v></c><c r="CU30" t="s"><v>82</v></c><c r="CV30" t="s"><v>82</v></c><c r="CW30" t="s"><v>82</v></c><c r="CX30" t="s"><v>82</v></c><c r="CY30" t="s"><v>82</v></c><c r="CZ30" t="s"><v>82</v></c><c r="DA30" t="s"><v>82</v></c><c r="DB30" t="s"><v>82</v></c><c r="DC30" t="s"><v>82</v></c><c r="DD30" t="s"><v>82</v></c><c r="DE30" t="s"><v>82</v></c><c r="DF30" t="s"><v>82</v></c><c r="DG30" t="s"><v>82</v></c><c r="DH30" t="s"><v>82</v></c><c r="DI30" t="s"><v>82</v></c><c r="DJ30" t="s"><v>82</v></c><c r="DK30" t="s"><v>82</v></c><c r="DL30" t="s"><v>82</v></c><c r="DM30" t="s"><v>82</v></c><c r="DN30" t="s"><v>82</v></c><c r="DO30" t="s"><v>82</v></c><c r="DP30" t="s"><v>82</v></c><c r="DQ30" t="s"><v>82</v></c><c r="DR30" t="s"><v>82</v></c><c r="DS30" t="s"><v>82</v></c><c r="DT30" t="s"><v>82</v></c><c r="DU30" t="s"><v>82</v></c><c r="DV30" t="s"><v>82</v></c><c r="DW30" t="s"><v>82</v></c><c r="DX30" t="s"><v>82</v></c><c r="DY30" t="s"><v>82</v></c><c r="DZ30" t="s"><v>82</v></c><c r="EA30" t="s"><v>82</v></c><c r="EB30" t="s"><v>82</v></c><c r="EC30" t="s"><v>82</v></c><c r="ED30" t="s"><v>82</v></c><c r="EE30" t="s"><v>82</v></c><c r="EF30" t="s"><v>82</v></c><c r="EG30" t="s"><v>82</v></c><c r="EH30" t="s"><v>82</v></c><c r="EI30" t="s"><v>82</v></c><c r="EJ30" t="s"><v>82</v></c><c r="EK30" t="s"><v>82</v></c><c r="EL30" t="s"><v>82</v></c><c r="EM30" s="0"><v>40</v></c><c r="EN30" t="s"><v>82</v></c><c r="EO30" t="s"><v>82</v></c><c r="EP30" t="s"><v>88</v></c><c r="EQ30" t="s"><v>148</v></c><c r="ER30" t="s"><v>83</v></c><c r="ES30" t="s"><v>170</v></c><c r="ET30" t="s"><v>88</v></c><c r="EU30" t="s"><v>148</v></c><c r="EV30" t="s"><v>88</v></c><c r="EW30" t="s"><v>148</v></c><c r="EX30" t="s"><v>82</v></c><c r="EY30" t="s"><v>82</v></c><c r="EZ30" t="s"><v>99</v></c><c r="FA30" t="s"><v>92</v></c><c r="FB30" t="s"><v>83</v></c><c r="FC30" t="s"><v>170</v></c><c r="FD30" t="s"><v>82</v></c><c r="FE30" t="s"><v>82</v></c><c r="FF30" t="s"><v>82</v></c><c r="FG30" t="s"><v>82</v></c><c r="FH30" t="s"><v>82</v></c><c r="FI30" t="s"><v>82</v></c><c r="FJ30" t="s"><v>82</v></c><c r="FK30" t="s"><v>82</v></c><c r="FL30" t="s"><v>82</v></c><c r="FM30" t="s"><v>82</v></c><c r="FN30" t="s"><v>82</v></c><c r="FO30" t="s"><v>82</v></c><c r="FP30" t="s"><v>82</v></c><c r="FQ30" t="s"><v>82</v></c><c r="FR30" t="s"><v>82</v></c><c r="FS30" t="s"><v>82</v></c><c r="FT30" t="s"><v>82</v></c><c r="FU30" t="s"><v>82</v></c><c r="FV30" t="s"><v>82</v></c><c r="FW30" t="s"><v>82</v></c><c r="FX30" t="s"><v>82</v></c><c r="FY30" t="s"><v>82</v></c><c r="FZ30" t="s"><v>82</v></c><c r="GA30" t="s"><v>82</v></c><c r="GB30" t="s"><v>82</v></c><c r="GC30" t="s"><v>82</v></c><c r="GD30" t="s"><v>82</v></c><c r="GE30" t="s"><v>82</v></c><c r="GF30" t="s"><v>82</v></c><c r="GG30" t="s"><v>82</v></c><c r="GH30" s="0"/><c r="GI30" t="s"><v>82</v></c><c r="GJ30" t="s"><v>82</v></c><c r="GK30" t="s"><v>82</v></c><c r="GL30" t="s"><v>82</v></c><c r="GM30" t="s"><v>82</v></c><c r="GN30" t="s"><v>82</v></c><c r="GO30" t="s"><v>82</v></c><c r="GP30" t="s"><v>82</v></c><c r="GQ30" t="s"><v>82</v></c><c r="GR30" t="s"><v>82</v></c><c r="GS30" t="s"><v>82</v></c><c r="GT30" t="s"><v>82</v></c><c r="GU30" t="s"><v>82</v></c><c r="GV30" t="s"><v>82</v></c><c r="GW30" t="s"><v>82</v></c><c r="GX30" t="s"><v>82</v></c><c r="GY30" t="s"><v>82</v></c><c r="GZ30" t="s"><v>82</v></c><c r="HA30" t="s"><v>82</v></c><c r="HB30" t="s"><v>82</v></c><c r="HC30" t="s"><v>82</v></c><c r="HD30" t="s"><v>82</v></c><c r="HE30" t="s"><v>82</v></c><c r="HF30" t="s"><v>82</v></c><c r="HG30" t="s"><v>82</v></c><c r="HH30" t="s"><v>82</v></c><c r="HI30" t="s"><v>82</v></c><c r="HJ30" t="s"><v>82</v></c><c r="HK30" t="s"><v>82</v></c><c r="HL30" t="s"><v>82</v></c><c r="HM30" t="s"><v>82</v></c><c r="HN30" t="s"><v>82</v></c><c r="HO30" t="s"><v>82</v></c><c r="HP30" t="s"><v>82</v></c><c r="HQ30" t="s"><v>82</v></c><c r="HR30" t="s"><v>82</v></c><c r="HS30" t="s"><v>82</v></c><c r="HT30" t="s"><v>82</v></c><c r="HU30" t="s"><v>82</v></c><c r="HV30" t="s"><v>82</v></c><c r="HW30" t="s"><v>82</v></c><c r="HX30" t="s"><v>82</v></c><c r="HY30" t="s"><v>82</v></c><c r="HZ30" t="s"><v>82</v></c><c r="IA30" t="s"><v>82</v></c><c r="IB30" t="s"><v>82</v></c><c r="IC30" s="0"/><c r="ID30" t="s"><v>82</v></c><c r="IE30" t="s"><v>82</v></c><c r="IF30" t="s"><v>82</v></c><c r="IG30" t="s"><v>82</v></c><c r="IH30" t="s"><v>82</v></c><c r="II30" t="s"><v>82</v></c><c r="IJ30" t="s"><v>82</v></c><c r="IK30" t="s"><v>82</v></c><c r="IL30" t="s"><v>82</v></c><c r="IM30" t="s"><v>82</v></c><c r="IN30" t="s"><v>82</v></c><c r="IO30" t="s"><v>82</v></c><c r="IP30" t="s"><v>82</v></c><c r="IQ30" t="s"><v>82</v></c><c r="IR30" t="s"><v>82</v></c><c r="IS30" t="s"><v>82</v></c><c r="IT30" t="s"><v>82</v></c><c r="IU30" t="s"><v>82</v></c><c r="IV30" t="s"><v>82</v></c><c r="IW30" t="s"><v>82</v></c><c r="IX30" t="s"><v>82</v></c><c r="IY30" t="s"><v>82</v></c><c r="IZ30" t="s"><v>82</v></c><c r="JA30" t="s"><v>82</v></c><c r="JB30" t="s"><v>82</v></c><c r="JC30" t="s"><v>82</v></c><c r="JD30" t="s"><v>82</v></c><c r="JE30" t="s"><v>82</v></c><c r="JF30" t="s"><v>82</v></c><c r="JG30" t="s"><v>82</v></c><c r="JH30" t="s"><v>82</v></c><c r="JI30" t="s"><v>82</v></c><c r="JJ30" t="s"><v>82</v></c><c r="JK30" t="s"><v>82</v></c><c r="JL30" t="s"><v>82</v></c><c r="JM30" t="s"><v>82</v></c><c r="JN30" t="s"><v>82</v></c><c r="JO30" t="s"><v>82</v></c><c r="JP30" t="s"><v>82</v></c><c r="JQ30" t="s"><v>82</v></c><c r="JR30" t="s"><v>82</v></c><c r="JS30" t="s"><v>82</v></c><c r="JT30" t="s"><v>82</v></c><c r="JU30" t="s"><v>82</v></c><c r="JV30" t="s"><v>82</v></c><c r="JW30" t="s"><v>82</v></c></row><row r="31"><c r="A31" t="s"><v>23</v></c><c r="B31" s="0"><v>500</v></c><c r="C31" t="s"><v>82</v></c><c r="D31" t="s"><v>82</v></c><c r="E31" t="s"><v>82</v></c><c r="F31" t="s"><v>82</v></c><c r="G31" t="s"><v>82</v></c><c r="H31" t="s"><v>82</v></c><c r="I31" t="s"><v>82</v></c><c r="J31" t="s"><v>82</v></c><c r="K31" t="s"><v>82</v></c><c r="L31" t="s"><v>82</v></c><c r="M31" t="s"><v>82</v></c><c r="N31" t="s"><v>82</v></c><c r="O31" t="s"><v>82</v></c><c r="P31" t="s"><v>82</v></c><c r="Q31" t="s"><v>82</v></c><c r="R31" t="s"><v>82</v></c><c r="S31" t="s"><v>82</v></c><c r="T31" t="s"><v>82</v></c><c r="U31" t="s"><v>82</v></c><c r="V31" t="s"><v>82</v></c><c r="W31" t="s"><v>82</v></c><c r="X31" t="s"><v>82</v></c><c r="Y31" t="s"><v>82</v></c><c r="Z31" t="s"><v>82</v></c><c r="AA31" t="s"><v>82</v></c><c r="AB31" t="s"><v>82</v></c><c r="AC31" t="s"><v>82</v></c><c r="AD31" t="s"><v>82</v></c><c r="AE31" t="s"><v>82</v></c><c r="AF31" t="s"><v>82</v></c><c r="AG31" t="s"><v>82</v></c><c r="AH31" t="s"><v>82</v></c><c r="AI31" t="s"><v>82</v></c><c r="AJ31" t="s"><v>82</v></c><c r="AK31" t="s"><v>82</v></c><c r="AL31" t="s"><v>82</v></c><c r="AM31" t="s"><v>82</v></c><c r="AN31" t="s"><v>82</v></c><c r="AO31" t="s"><v>82</v></c><c r="AP31" t="s"><v>82</v></c><c r="AQ31" t="s"><v>82</v></c><c r="AR31" t="s"><v>82</v></c><c r="AS31" t="s"><v>82</v></c><c r="AT31" t="s"><v>82</v></c><c r="AU31" t="s"><v>82</v></c><c r="AV31" t="s"><v>82</v></c><c r="AW31" s="0"/><c r="AX31" t="s"><v>82</v></c><c r="AY31" t="s"><v>82</v></c><c r="AZ31" t="s"><v>82</v></c><c r="BA31" t="s"><v>82</v></c><c r="BB31" t="s"><v>82</v></c><c r="BC31" t="s"><v>82</v></c><c r="BD31" t="s"><v>82</v></c><c r="BE31" t="s"><v>82</v></c><c r="BF31" t="s"><v>82</v></c><c r="BG31" t="s"><v>82</v></c><c r="BH31" t="s"><v>82</v></c><c r="BI31" t="s"><v>82</v></c><c r="BJ31" t="s"><v>82</v></c><c r="BK31" t="s"><v>82</v></c><c r="BL31" t="s"><v>82</v></c><c r="BM31" t="s"><v>82</v></c><c r="BN31" t="s"><v>82</v></c><c r="BO31" t="s"><v>82</v></c><c r="BP31" t="s"><v>82</v></c><c r="BQ31" t="s"><v>82</v></c><c r="BR31" t="s"><v>82</v></c><c r="BS31" t="s"><v>82</v></c><c r="BT31" t="s"><v>82</v></c><c r="BU31" t="s"><v>82</v></c><c r="BV31" t="s"><v>82</v></c><c r="BW31" t="s"><v>82</v></c><c r="BX31" t="s"><v>82</v></c><c r="BY31" t="s"><v>82</v></c><c r="BZ31" t="s"><v>82</v></c><c r="CA31" t="s"><v>82</v></c><c r="CB31" t="s"><v>82</v></c><c r="CC31" t="s"><v>82</v></c><c r="CD31" t="s"><v>82</v></c><c r="CE31" t="s"><v>82</v></c><c r="CF31" t="s"><v>82</v></c><c r="CG31" t="s"><v>82</v></c><c r="CH31" t="s"><v>82</v></c><c r="CI31" t="s"><v>82</v></c><c r="CJ31" t="s"><v>82</v></c><c r="CK31" t="s"><v>82</v></c><c r="CL31" t="s"><v>82</v></c><c r="CM31" t="s"><v>82</v></c><c r="CN31" t="s"><v>82</v></c><c r="CO31" t="s"><v>82</v></c><c r="CP31" t="s"><v>82</v></c><c r="CQ31" t="s"><v>82</v></c><c r="CR31" s="0"/><c r="CS31" t="s"><v>82</v></c><c r="CT31" t="s"><v>82</v></c><c r="CU31" t="s"><v>82</v></c><c r="CV31" t="s"><v>82</v></c><c r="CW31" t="s"><v>82</v></c><c r="CX31" t="s"><v>82</v></c><c r="CY31" t="s"><v>82</v></c><c r="CZ31" t="s"><v>82</v></c><c r="DA31" t="s"><v>82</v></c><c r="DB31" t="s"><v>82</v></c><c r="DC31" t="s"><v>82</v></c><c r="DD31" t="s"><v>82</v></c><c r="DE31" t="s"><v>82</v></c><c r="DF31" t="s"><v>82</v></c><c r="DG31" t="s"><v>82</v></c><c r="DH31" t="s"><v>82</v></c><c r="DI31" t="s"><v>82</v></c><c r="DJ31" t="s"><v>82</v></c><c r="DK31" t="s"><v>82</v></c><c r="DL31" t="s"><v>82</v></c><c r="DM31" t="s"><v>82</v></c><c r="DN31" t="s"><v>82</v></c><c r="DO31" t="s"><v>82</v></c><c r="DP31" t="s"><v>82</v></c><c r="DQ31" t="s"><v>82</v></c><c r="DR31" t="s"><v>82</v></c><c r="DS31" t="s"><v>82</v></c><c r="DT31" t="s"><v>82</v></c><c r="DU31" t="s"><v>82</v></c><c r="DV31" t="s"><v>82</v></c><c r="DW31" t="s"><v>82</v></c><c r="DX31" t="s"><v>82</v></c><c r="DY31" t="s"><v>82</v></c><c r="DZ31" t="s"><v>82</v></c><c r="EA31" t="s"><v>82</v></c><c r="EB31" t="s"><v>82</v></c><c r="EC31" t="s"><v>82</v></c><c r="ED31" t="s"><v>82</v></c><c r="EE31" t="s"><v>82</v></c><c r="EF31" t="s"><v>82</v></c><c r="EG31" t="s"><v>82</v></c><c r="EH31" t="s"><v>82</v></c><c r="EI31" t="s"><v>82</v></c><c r="EJ31" t="s"><v>82</v></c><c r="EK31" t="s"><v>82</v></c><c r="EL31" t="s"><v>82</v></c><c r="EM31" s="0"><v>10</v></c><c r="EN31" t="s"><v>82</v></c><c r="EO31" t="s"><v>82</v></c><c r="EP31" t="s"><v>82</v></c><c r="EQ31" t="s"><v>82</v></c><c r="ER31" t="s"><v>82</v></c><c r="ES31" t="s"><v>82</v></c><c r="ET31" t="s"><v>82</v></c><c r="EU31" t="s"><v>82</v></c><c r="EV31" t="s"><v>82</v></c><c r="EW31" t="s"><v>82</v></c><c r="EX31" t="s"><v>82</v></c><c r="EY31" t="s"><v>82</v></c><c r="EZ31" t="s"><v>82</v></c><c r="FA31" t="s"><v>82</v></c><c r="FB31" t="s"><v>82</v></c><c r="FC31" t="s"><v>82</v></c><c r="FD31" t="s"><v>82</v></c><c r="FE31" t="s"><v>82</v></c><c r="FF31" t="s"><v>82</v></c><c r="FG31" t="s"><v>82</v></c><c r="FH31" t="s"><v>82</v></c><c r="FI31" t="s"><v>82</v></c><c r="FJ31" t="s"><v>82</v></c><c r="FK31" t="s"><v>82</v></c><c r="FL31" t="s"><v>82</v></c><c r="FM31" t="s"><v>82</v></c><c r="FN31" t="s"><v>82</v></c><c r="FO31" t="s"><v>82</v></c><c r="FP31" t="s"><v>82</v></c><c r="FQ31" t="s"><v>82</v></c><c r="FR31" t="s"><v>82</v></c><c r="FS31" t="s"><v>82</v></c><c r="FT31" t="s"><v>82</v></c><c r="FU31" t="s"><v>82</v></c><c r="FV31" t="s"><v>82</v></c><c r="FW31" t="s"><v>82</v></c><c r="FX31" t="s"><v>82</v></c><c r="FY31" t="s"><v>82</v></c><c r="FZ31" t="s"><v>82</v></c><c r="GA31" t="s"><v>82</v></c><c r="GB31" t="s"><v>82</v></c><c r="GC31" t="s"><v>82</v></c><c r="GD31" t="s"><v>82</v></c><c r="GE31" t="s"><v>82</v></c><c r="GF31" t="s"><v>82</v></c><c r="GG31" t="s"><v>82</v></c><c r="GH31" s="0"/><c r="GI31" t="s"><v>82</v></c><c r="GJ31" t="s"><v>82</v></c><c r="GK31" t="s"><v>82</v></c><c r="GL31" t="s"><v>82</v></c><c r="GM31" t="s"><v>82</v></c><c r="GN31" t="s"><v>82</v></c><c r="GO31" t="s"><v>82</v></c><c r="GP31" t="s"><v>82</v></c><c r="GQ31" t="s"><v>82</v></c><c r="GR31" t="s"><v>82</v></c><c r="GS31" t="s"><v>82</v></c><c r="GT31" t="s"><v>82</v></c><c r="GU31" t="s"><v>82</v></c><c r="GV31" t="s"><v>82</v></c><c r="GW31" t="s"><v>82</v></c><c r="GX31" t="s"><v>82</v></c><c r="GY31" t="s"><v>82</v></c><c r="GZ31" t="s"><v>82</v></c><c r="HA31" t="s"><v>82</v></c><c r="HB31" t="s"><v>82</v></c><c r="HC31" t="s"><v>82</v></c><c r="HD31" t="s"><v>82</v></c><c r="HE31" t="s"><v>82</v></c><c r="HF31" t="s"><v>82</v></c><c r="HG31" t="s"><v>82</v></c><c r="HH31" t="s"><v>82</v></c><c r="HI31" t="s"><v>82</v></c><c r="HJ31" t="s"><v>82</v></c><c r="HK31" t="s"><v>82</v></c><c r="HL31" t="s"><v>82</v></c><c r="HM31" t="s"><v>82</v></c><c r="HN31" t="s"><v>82</v></c><c r="HO31" t="s"><v>82</v></c><c r="HP31" t="s"><v>82</v></c><c r="HQ31" t="s"><v>82</v></c><c r="HR31" t="s"><v>82</v></c><c r="HS31" t="s"><v>82</v></c><c r="HT31" t="s"><v>82</v></c><c r="HU31" t="s"><v>82</v></c><c r="HV31" t="s"><v>82</v></c><c r="HW31" t="s"><v>82</v></c><c r="HX31" t="s"><v>82</v></c><c r="HY31" t="s"><v>82</v></c><c r="HZ31" t="s"><v>82</v></c><c r="IA31" t="s"><v>82</v></c><c r="IB31" t="s"><v>82</v></c><c r="IC31" s="0"/><c r="ID31" t="s"><v>82</v></c><c r="IE31" t="s"><v>82</v></c><c r="IF31" t="s"><v>82</v></c><c r="IG31" t="s"><v>82</v></c><c r="IH31" t="s"><v>82</v></c><c r="II31" t="s"><v>82</v></c><c r="IJ31" t="s"><v>82</v></c><c r="IK31" t="s"><v>82</v></c><c r="IL31" t="s"><v>82</v></c><c r="IM31" t="s"><v>82</v></c><c r="IN31" t="s"><v>82</v></c><c r="IO31" t="s"><v>82</v></c><c r="IP31" t="s"><v>82</v></c><c r="IQ31" t="s"><v>82</v></c><c r="IR31" t="s"><v>82</v></c><c r="IS31" t="s"><v>82</v></c><c r="IT31" t="s"><v>82</v></c><c r="IU31" t="s"><v>82</v></c><c r="IV31" t="s"><v>82</v></c><c r="IW31" t="s"><v>82</v></c><c r="IX31" t="s"><v>82</v></c><c r="IY31" t="s"><v>82</v></c><c r="IZ31" t="s"><v>82</v></c><c r="JA31" t="s"><v>82</v></c><c r="JB31" t="s"><v>82</v></c><c r="JC31" t="s"><v>82</v></c><c r="JD31" t="s"><v>82</v></c><c r="JE31" t="s"><v>82</v></c><c r="JF31" t="s"><v>82</v></c><c r="JG31" t="s"><v>82</v></c><c r="JH31" t="s"><v>82</v></c><c r="JI31" t="s"><v>82</v></c><c r="JJ31" t="s"><v>82</v></c><c r="JK31" t="s"><v>82</v></c><c r="JL31" t="s"><v>82</v></c><c r="JM31" t="s"><v>82</v></c><c r="JN31" t="s"><v>82</v></c><c r="JO31" t="s"><v>82</v></c><c r="JP31" t="s"><v>82</v></c><c r="JQ31" t="s"><v>82</v></c><c r="JR31" t="s"><v>82</v></c><c r="JS31" t="s"><v>82</v></c><c r="JT31" t="s"><v>82</v></c><c r="JU31" t="s"><v>82</v></c><c r="JV31" t="s"><v>82</v></c><c r="JW31" t="s"><v>82</v></c></row><row r="32"><c r="A32" t="s"><v>24</v></c><c r="B32" s="0"><v>1000</v></c><c r="C32" t="s"><v>82</v></c><c r="D32" t="s"><v>82</v></c><c r="E32" t="s"><v>88</v></c><c r="F32" t="s"><v>84</v></c><c r="G32" t="s"><v>88</v></c><c r="H32" t="s"><v>84</v></c><c r="I32" t="s"><v>88</v></c><c r="J32" t="s"><v>84</v></c><c r="K32" t="s"><v>88</v></c><c r="L32" t="s"><v>84</v></c><c r="M32" t="s"><v>82</v></c><c r="N32" t="s"><v>82</v></c><c r="O32" t="s"><v>90</v></c><c r="P32" t="s"><v>97</v></c><c r="Q32" t="s"><v>88</v></c><c r="R32" t="s"><v>84</v></c><c r="S32" t="s"><v>82</v></c><c r="T32" t="s"><v>82</v></c><c r="U32" t="s"><v>85</v></c><c r="V32" t="s"><v>89</v></c><c r="W32" t="s"><v>82</v></c><c r="X32" t="s"><v>82</v></c><c r="Y32" t="s"><v>82</v></c><c r="Z32" t="s"><v>82</v></c><c r="AA32" t="s"><v>82</v></c><c r="AB32" t="s"><v>82</v></c><c r="AC32" t="s"><v>82</v></c><c r="AD32" t="s"><v>82</v></c><c r="AE32" t="s"><v>82</v></c><c r="AF32" t="s"><v>82</v></c><c r="AG32" t="s"><v>82</v></c><c r="AH32" t="s"><v>82</v></c><c r="AI32" t="s"><v>82</v></c><c r="AJ32" t="s"><v>82</v></c><c r="AK32" t="s"><v>82</v></c><c r="AL32" t="s"><v>82</v></c><c r="AM32" t="s"><v>82</v></c><c r="AN32" t="s"><v>82</v></c><c r="AO32" t="s"><v>82</v></c><c r="AP32" t="s"><v>82</v></c><c r="AQ32" t="s"><v>82</v></c><c r="AR32" t="s"><v>82</v></c><c r="AS32" t="s"><v>82</v></c><c r="AT32" t="s"><v>82</v></c><c r="AU32" t="s"><v>82</v></c><c r="AV32" t="s"><v>82</v></c><c r="AW32" s="0"/><c r="AX32" t="s"><v>82</v></c><c r="AY32" t="s"><v>82</v></c><c r="AZ32" t="s"><v>88</v></c><c r="BA32" t="s"><v>84</v></c><c r="BB32" t="s"><v>88</v></c><c r="BC32" t="s"><v>84</v></c><c r="BD32" t="s"><v>88</v></c><c r="BE32" t="s"><v>84</v></c><c r="BF32" t="s"><v>88</v></c><c r="BG32" t="s"><v>84</v></c><c r="BH32" t="s"><v>82</v></c><c r="BI32" t="s"><v>82</v></c><c r="BJ32" t="s"><v>90</v></c><c r="BK32" t="s"><v>97</v></c><c r="BL32" t="s"><v>82</v></c><c r="BM32" t="s"><v>82</v></c><c r="BN32" t="s"><v>82</v></c><c r="BO32" t="s"><v>82</v></c><c r="BP32" t="s"><v>123</v></c><c r="BQ32" t="s"><v>127</v></c><c r="BR32" t="s"><v>82</v></c><c r="BS32" t="s"><v>82</v></c><c r="BT32" t="s"><v>82</v></c><c r="BU32" t="s"><v>82</v></c><c r="BV32" t="s"><v>82</v></c><c r="BW32" t="s"><v>82</v></c><c r="BX32" t="s"><v>82</v></c><c r="BY32" t="s"><v>82</v></c><c r="BZ32" t="s"><v>82</v></c><c r="CA32" t="s"><v>82</v></c><c r="CB32" t="s"><v>82</v></c><c r="CC32" t="s"><v>82</v></c><c r="CD32" t="s"><v>82</v></c><c r="CE32" t="s"><v>82</v></c><c r="CF32" t="s"><v>82</v></c><c r="CG32" t="s"><v>82</v></c><c r="CH32" t="s"><v>82</v></c><c r="CI32" t="s"><v>82</v></c><c r="CJ32" t="s"><v>82</v></c><c r="CK32" t="s"><v>82</v></c><c r="CL32" t="s"><v>82</v></c><c r="CM32" t="s"><v>82</v></c><c r="CN32" t="s"><v>82</v></c><c r="CO32" t="s"><v>82</v></c><c r="CP32" t="s"><v>82</v></c><c r="CQ32" t="s"><v>82</v></c><c r="CR32" s="0"/><c r="CS32" t="s"><v>82</v></c><c r="CT32" t="s"><v>82</v></c><c r="CU32" t="s"><v>82</v></c><c r="CV32" t="s"><v>82</v></c><c r="CW32" t="s"><v>82</v></c><c r="CX32" t="s"><v>82</v></c><c r="CY32" t="s"><v>82</v></c><c r="CZ32" t="s"><v>82</v></c><c r="DA32" t="s"><v>82</v></c><c r="DB32" t="s"><v>82</v></c><c r="DC32" t="s"><v>82</v></c><c r="DD32" t="s"><v>82</v></c><c r="DE32" t="s"><v>82</v></c><c r="DF32" t="s"><v>82</v></c><c r="DG32" t="s"><v>82</v></c><c r="DH32" t="s"><v>82</v></c><c r="DI32" t="s"><v>82</v></c><c r="DJ32" t="s"><v>82</v></c><c r="DK32" t="s"><v>82</v></c><c r="DL32" t="s"><v>82</v></c><c r="DM32" t="s"><v>82</v></c><c r="DN32" t="s"><v>82</v></c><c r="DO32" t="s"><v>82</v></c><c r="DP32" t="s"><v>82</v></c><c r="DQ32" t="s"><v>82</v></c><c r="DR32" t="s"><v>82</v></c><c r="DS32" t="s"><v>82</v></c><c r="DT32" t="s"><v>82</v></c><c r="DU32" t="s"><v>82</v></c><c r="DV32" t="s"><v>82</v></c><c r="DW32" t="s"><v>82</v></c><c r="DX32" t="s"><v>82</v></c><c r="DY32" t="s"><v>82</v></c><c r="DZ32" t="s"><v>82</v></c><c r="EA32" t="s"><v>82</v></c><c r="EB32" t="s"><v>82</v></c><c r="EC32" t="s"><v>82</v></c><c r="ED32" t="s"><v>82</v></c><c r="EE32" t="s"><v>82</v></c><c r="EF32" t="s"><v>82</v></c><c r="EG32" t="s"><v>82</v></c><c r="EH32" t="s"><v>82</v></c><c r="EI32" t="s"><v>82</v></c><c r="EJ32" t="s"><v>82</v></c><c r="EK32" t="s"><v>82</v></c><c r="EL32" t="s"><v>82</v></c><c r="EM32" s="0"><v>40</v></c><c r="EN32" t="s"><v>82</v></c><c r="EO32" t="s"><v>82</v></c><c r="EP32" t="s"><v>88</v></c><c r="EQ32" t="s"><v>84</v></c><c r="ER32" t="s"><v>88</v></c><c r="ES32" t="s"><v>84</v></c><c r="ET32" t="s"><v>88</v></c><c r="EU32" t="s"><v>84</v></c><c r="EV32" t="s"><v>88</v></c><c r="EW32" t="s"><v>84</v></c><c r="EX32" t="s"><v>82</v></c><c r="EY32" t="s"><v>82</v></c><c r="EZ32" t="s"><v>90</v></c><c r="FA32" t="s"><v>97</v></c><c r="FB32" t="s"><v>90</v></c><c r="FC32" t="s"><v>97</v></c><c r="FD32" t="s"><v>82</v></c><c r="FE32" t="s"><v>82</v></c><c r="FF32" t="s"><v>85</v></c><c r="FG32" t="s"><v>89</v></c><c r="FH32" t="s"><v>82</v></c><c r="FI32" t="s"><v>82</v></c><c r="FJ32" t="s"><v>82</v></c><c r="FK32" t="s"><v>82</v></c><c r="FL32" t="s"><v>82</v></c><c r="FM32" t="s"><v>82</v></c><c r="FN32" t="s"><v>82</v></c><c r="FO32" t="s"><v>82</v></c><c r="FP32" t="s"><v>82</v></c><c r="FQ32" t="s"><v>82</v></c><c r="FR32" t="s"><v>82</v></c><c r="FS32" t="s"><v>82</v></c><c r="FT32" t="s"><v>82</v></c><c r="FU32" t="s"><v>82</v></c><c r="FV32" t="s"><v>82</v></c><c r="FW32" t="s"><v>82</v></c><c r="FX32" t="s"><v>82</v></c><c r="FY32" t="s"><v>82</v></c><c r="FZ32" t="s"><v>82</v></c><c r="GA32" t="s"><v>82</v></c><c r="GB32" t="s"><v>82</v></c><c r="GC32" t="s"><v>82</v></c><c r="GD32" t="s"><v>82</v></c><c r="GE32" t="s"><v>82</v></c><c r="GF32" t="s"><v>82</v></c><c r="GG32" t="s"><v>82</v></c><c r="GH32" s="0"/><c r="GI32" t="s"><v>82</v></c><c r="GJ32" t="s"><v>82</v></c><c r="GK32" t="s"><v>82</v></c><c r="GL32" t="s"><v>82</v></c><c r="GM32" t="s"><v>82</v></c><c r="GN32" t="s"><v>82</v></c><c r="GO32" t="s"><v>82</v></c><c r="GP32" t="s"><v>82</v></c><c r="GQ32" t="s"><v>82</v></c><c r="GR32" t="s"><v>82</v></c><c r="GS32" t="s"><v>82</v></c><c r="GT32" t="s"><v>82</v></c><c r="GU32" t="s"><v>82</v></c><c r="GV32" t="s"><v>82</v></c><c r="GW32" t="s"><v>82</v></c><c r="GX32" t="s"><v>82</v></c><c r="GY32" t="s"><v>82</v></c><c r="GZ32" t="s"><v>82</v></c><c r="HA32" t="s"><v>82</v></c><c r="HB32" t="s"><v>82</v></c><c r="HC32" t="s"><v>82</v></c><c r="HD32" t="s"><v>82</v></c><c r="HE32" t="s"><v>82</v></c><c r="HF32" t="s"><v>82</v></c><c r="HG32" t="s"><v>82</v></c><c r="HH32" t="s"><v>82</v></c><c r="HI32" t="s"><v>82</v></c><c r="HJ32" t="s"><v>82</v></c><c r="HK32" t="s"><v>82</v></c><c r="HL32" t="s"><v>82</v></c><c r="HM32" t="s"><v>82</v></c><c r="HN32" t="s"><v>82</v></c><c r="HO32" t="s"><v>82</v></c><c r="HP32" t="s"><v>82</v></c><c r="HQ32" t="s"><v>82</v></c><c r="HR32" t="s"><v>82</v></c><c r="HS32" t="s"><v>82</v></c><c r="HT32" t="s"><v>82</v></c><c r="HU32" t="s"><v>82</v></c><c r="HV32" t="s"><v>82</v></c><c r="HW32" t="s"><v>82</v></c><c r="HX32" t="s"><v>82</v></c><c r="HY32" t="s"><v>82</v></c><c r="HZ32" t="s"><v>82</v></c><c r="IA32" t="s"><v>82</v></c><c r="IB32" t="s"><v>82</v></c><c r="IC32" s="0"><v>1000</v></c><c r="ID32" t="s"><v>82</v></c><c r="IE32" t="s"><v>82</v></c><c r="IF32" t="s"><v>88</v></c><c r="IG32" t="s"><v>84</v></c><c r="IH32" t="s"><v>88</v></c><c r="II32" t="s"><v>84</v></c><c r="IJ32" t="s"><v>88</v></c><c r="IK32" t="s"><v>84</v></c><c r="IL32" t="s"><v>88</v></c><c r="IM32" t="s"><v>84</v></c><c r="IN32" t="s"><v>82</v></c><c r="IO32" t="s"><v>82</v></c><c r="IP32" t="s"><v>90</v></c><c r="IQ32" t="s"><v>97</v></c><c r="IR32" t="s"><v>82</v></c><c r="IS32" t="s"><v>82</v></c><c r="IT32" t="s"><v>82</v></c><c r="IU32" t="s"><v>82</v></c><c r="IV32" t="s"><v>90</v></c><c r="IW32" t="s"><v>97</v></c><c r="IX32" t="s"><v>82</v></c><c r="IY32" t="s"><v>82</v></c><c r="IZ32" t="s"><v>82</v></c><c r="JA32" t="s"><v>82</v></c><c r="JB32" t="s"><v>82</v></c><c r="JC32" t="s"><v>82</v></c><c r="JD32" t="s"><v>82</v></c><c r="JE32" t="s"><v>82</v></c><c r="JF32" t="s"><v>82</v></c><c r="JG32" t="s"><v>82</v></c><c r="JH32" t="s"><v>82</v></c><c r="JI32" t="s"><v>82</v></c><c r="JJ32" t="s"><v>82</v></c><c r="JK32" t="s"><v>82</v></c><c r="JL32" t="s"><v>82</v></c><c r="JM32" t="s"><v>82</v></c><c r="JN32" t="s"><v>82</v></c><c r="JO32" t="s"><v>82</v></c><c r="JP32" t="s"><v>82</v></c><c r="JQ32" t="s"><v>82</v></c><c r="JR32" t="s"><v>82</v></c><c r="JS32" t="s"><v>82</v></c><c r="JT32" t="s"><v>82</v></c><c r="JU32" t="s"><v>82</v></c><c r="JV32" t="s"><v>82</v></c><c r="JW32" t="s"><v>82</v></c></row><row r="33"><c r="A33" t="s"><v>25</v></c><c r="B33" s="0"/><c r="C33" t="s"><v>82</v></c><c r="D33" t="s"><v>82</v></c><c r="E33" t="s"><v>82</v></c><c r="F33" t="s"><v>82</v></c><c r="G33" t="s"><v>88</v></c><c r="H33" t="s"><v>127</v></c><c r="I33" t="s"><v>88</v></c><c r="J33" t="s"><v>127</v></c><c r="K33" t="s"><v>88</v></c><c r="L33" t="s"><v>127</v></c><c r="M33" t="s"><v>82</v></c><c r="N33" t="s"><v>82</v></c><c r="O33" t="s"><v>85</v></c><c r="P33" t="s"><v>98</v></c><c r="Q33" t="s"><v>82</v></c><c r="R33" t="s"><v>82</v></c><c r="S33" t="s"><v>82</v></c><c r="T33" t="s"><v>82</v></c><c r="U33" t="s"><v>82</v></c><c r="V33" t="s"><v>82</v></c><c r="W33" t="s"><v>82</v></c><c r="X33" t="s"><v>82</v></c><c r="Y33" t="s"><v>82</v></c><c r="Z33" t="s"><v>82</v></c><c r="AA33" t="s"><v>119</v></c><c r="AB33" t="s"><v>123</v></c><c r="AC33" t="s"><v>82</v></c><c r="AD33" t="s"><v>82</v></c><c r="AE33" t="s"><v>82</v></c><c r="AF33" t="s"><v>82</v></c><c r="AG33" t="s"><v>82</v></c><c r="AH33" t="s"><v>82</v></c><c r="AI33" t="s"><v>82</v></c><c r="AJ33" t="s"><v>82</v></c><c r="AK33" t="s"><v>82</v></c><c r="AL33" t="s"><v>82</v></c><c r="AM33" t="s"><v>82</v></c><c r="AN33" t="s"><v>82</v></c><c r="AO33" t="s"><v>82</v></c><c r="AP33" t="s"><v>82</v></c><c r="AQ33" t="s"><v>82</v></c><c r="AR33" t="s"><v>82</v></c><c r="AS33" t="s"><v>82</v></c><c r="AT33" t="s"><v>82</v></c><c r="AU33" t="s"><v>135</v></c><c r="AV33" t="s"><v>90</v></c><c r="AW33" s="0"/><c r="AX33" t="s"><v>82</v></c><c r="AY33" t="s"><v>82</v></c><c r="AZ33" t="s"><v>82</v></c><c r="BA33" t="s"><v>82</v></c><c r="BB33" t="s"><v>82</v></c><c r="BC33" t="s"><v>82</v></c><c r="BD33" t="s"><v>82</v></c><c r="BE33" t="s"><v>82</v></c><c r="BF33" t="s"><v>82</v></c><c r="BG33" t="s"><v>82</v></c><c r="BH33" t="s"><v>82</v></c><c r="BI33" t="s"><v>82</v></c><c r="BJ33" t="s"><v>82</v></c><c r="BK33" t="s"><v>82</v></c><c r="BL33" t="s"><v>82</v></c><c r="BM33" t="s"><v>82</v></c><c r="BN33" t="s"><v>82</v></c><c r="BO33" t="s"><v>82</v></c><c r="BP33" t="s"><v>82</v></c><c r="BQ33" t="s"><v>82</v></c><c r="BR33" t="s"><v>82</v></c><c r="BS33" t="s"><v>82</v></c><c r="BT33" t="s"><v>82</v></c><c r="BU33" t="s"><v>82</v></c><c r="BV33" t="s"><v>82</v></c><c r="BW33" t="s"><v>82</v></c><c r="BX33" t="s"><v>82</v></c><c r="BY33" t="s"><v>82</v></c><c r="BZ33" t="s"><v>82</v></c><c r="CA33" t="s"><v>82</v></c><c r="CB33" t="s"><v>82</v></c><c r="CC33" t="s"><v>82</v></c><c r="CD33" t="s"><v>82</v></c><c r="CE33" t="s"><v>82</v></c><c r="CF33" t="s"><v>82</v></c><c r="CG33" t="s"><v>82</v></c><c r="CH33" t="s"><v>82</v></c><c r="CI33" t="s"><v>82</v></c><c r="CJ33" t="s"><v>82</v></c><c r="CK33" t="s"><v>82</v></c><c r="CL33" t="s"><v>82</v></c><c r="CM33" t="s"><v>82</v></c><c r="CN33" t="s"><v>82</v></c><c r="CO33" t="s"><v>82</v></c><c r="CP33" t="s"><v>82</v></c><c r="CQ33" t="s"><v>82</v></c><c r="CR33" s="0"/><c r="CS33" t="s"><v>82</v></c><c r="CT33" t="s"><v>82</v></c><c r="CU33" t="s"><v>82</v></c><c r="CV33" t="s"><v>82</v></c><c r="CW33" t="s"><v>82</v></c><c r="CX33" t="s"><v>82</v></c><c r="CY33" t="s"><v>82</v></c><c r="CZ33" t="s"><v>82</v></c><c r="DA33" t="s"><v>82</v></c><c r="DB33" t="s"><v>82</v></c><c r="DC33" t="s"><v>82</v></c><c r="DD33" t="s"><v>82</v></c><c r="DE33" t="s"><v>82</v></c><c r="DF33" t="s"><v>82</v></c><c r="DG33" t="s"><v>82</v></c><c r="DH33" t="s"><v>82</v></c><c r="DI33" t="s"><v>82</v></c><c r="DJ33" t="s"><v>82</v></c><c r="DK33" t="s"><v>82</v></c><c r="DL33" t="s"><v>82</v></c><c r="DM33" t="s"><v>82</v></c><c r="DN33" t="s"><v>82</v></c><c r="DO33" t="s"><v>82</v></c><c r="DP33" t="s"><v>82</v></c><c r="DQ33" t="s"><v>82</v></c><c r="DR33" t="s"><v>82</v></c><c r="DS33" t="s"><v>82</v></c><c r="DT33" t="s"><v>82</v></c><c r="DU33" t="s"><v>82</v></c><c r="DV33" t="s"><v>82</v></c><c r="DW33" t="s"><v>82</v></c><c r="DX33" t="s"><v>82</v></c><c r="DY33" t="s"><v>82</v></c><c r="DZ33" t="s"><v>82</v></c><c r="EA33" t="s"><v>82</v></c><c r="EB33" t="s"><v>82</v></c><c r="EC33" t="s"><v>82</v></c><c r="ED33" t="s"><v>82</v></c><c r="EE33" t="s"><v>82</v></c><c r="EF33" t="s"><v>82</v></c><c r="EG33" t="s"><v>82</v></c><c r="EH33" t="s"><v>82</v></c><c r="EI33" t="s"><v>82</v></c><c r="EJ33" t="s"><v>82</v></c><c r="EK33" t="s"><v>82</v></c><c r="EL33" t="s"><v>82</v></c><c r="EM33" s="0"/><c r="EN33" t="s"><v>82</v></c><c r="EO33" t="s"><v>82</v></c><c r="EP33" t="s"><v>82</v></c><c r="EQ33" t="s"><v>82</v></c><c r="ER33" t="s"><v>82</v></c><c r="ES33" t="s"><v>82</v></c><c r="ET33" t="s"><v>82</v></c><c r="EU33" t="s"><v>82</v></c><c r="EV33" t="s"><v>82</v></c><c r="EW33" t="s"><v>82</v></c><c r="EX33" t="s"><v>82</v></c><c r="EY33" t="s"><v>82</v></c><c r="EZ33" t="s"><v>82</v></c><c r="FA33" t="s"><v>82</v></c><c r="FB33" t="s"><v>82</v></c><c r="FC33" t="s"><v>82</v></c><c r="FD33" t="s"><v>82</v></c><c r="FE33" t="s"><v>82</v></c><c r="FF33" t="s"><v>82</v></c><c r="FG33" t="s"><v>82</v></c><c r="FH33" t="s"><v>82</v></c><c r="FI33" t="s"><v>82</v></c><c r="FJ33" t="s"><v>82</v></c><c r="FK33" t="s"><v>82</v></c><c r="FL33" t="s"><v>82</v></c><c r="FM33" t="s"><v>82</v></c><c r="FN33" t="s"><v>82</v></c><c r="FO33" t="s"><v>82</v></c><c r="FP33" t="s"><v>82</v></c><c r="FQ33" t="s"><v>82</v></c><c r="FR33" t="s"><v>82</v></c><c r="FS33" t="s"><v>82</v></c><c r="FT33" t="s"><v>82</v></c><c r="FU33" t="s"><v>82</v></c><c r="FV33" t="s"><v>82</v></c><c r="FW33" t="s"><v>82</v></c><c r="FX33" t="s"><v>82</v></c><c r="FY33" t="s"><v>82</v></c><c r="FZ33" t="s"><v>82</v></c><c r="GA33" t="s"><v>82</v></c><c r="GB33" t="s"><v>82</v></c><c r="GC33" t="s"><v>82</v></c><c r="GD33" t="s"><v>82</v></c><c r="GE33" t="s"><v>82</v></c><c r="GF33" t="s"><v>82</v></c><c r="GG33" t="s"><v>82</v></c><c r="GH33" s="0"/><c r="GI33" t="s"><v>82</v></c><c r="GJ33" t="s"><v>82</v></c><c r="GK33" t="s"><v>82</v></c><c r="GL33" t="s"><v>82</v></c><c r="GM33" t="s"><v>82</v></c><c r="GN33" t="s"><v>82</v></c><c r="GO33" t="s"><v>82</v></c><c r="GP33" t="s"><v>82</v></c><c r="GQ33" t="s"><v>82</v></c><c r="GR33" t="s"><v>82</v></c><c r="GS33" t="s"><v>82</v></c><c r="GT33" t="s"><v>82</v></c><c r="GU33" t="s"><v>82</v></c><c r="GV33" t="s"><v>82</v></c><c r="GW33" t="s"><v>82</v></c><c r="GX33" t="s"><v>82</v></c><c r="GY33" t="s"><v>82</v></c><c r="GZ33" t="s"><v>82</v></c><c r="HA33" t="s"><v>82</v></c><c r="HB33" t="s"><v>82</v></c><c r="HC33" t="s"><v>82</v></c><c r="HD33" t="s"><v>82</v></c><c r="HE33" t="s"><v>82</v></c><c r="HF33" t="s"><v>82</v></c><c r="HG33" t="s"><v>82</v></c><c r="HH33" t="s"><v>82</v></c><c r="HI33" t="s"><v>82</v></c><c r="HJ33" t="s"><v>82</v></c><c r="HK33" t="s"><v>82</v></c><c r="HL33" t="s"><v>82</v></c><c r="HM33" t="s"><v>82</v></c><c r="HN33" t="s"><v>82</v></c><c r="HO33" t="s"><v>82</v></c><c r="HP33" t="s"><v>82</v></c><c r="HQ33" t="s"><v>82</v></c><c r="HR33" t="s"><v>82</v></c><c r="HS33" t="s"><v>82</v></c><c r="HT33" t="s"><v>82</v></c><c r="HU33" t="s"><v>82</v></c><c r="HV33" t="s"><v>82</v></c><c r="HW33" t="s"><v>82</v></c><c r="HX33" t="s"><v>82</v></c><c r="HY33" t="s"><v>82</v></c><c r="HZ33" t="s"><v>82</v></c><c r="IA33" t="s"><v>82</v></c><c r="IB33" t="s"><v>82</v></c><c r="IC33" s="0"/><c r="ID33" t="s"><v>82</v></c><c r="IE33" t="s"><v>82</v></c><c r="IF33" t="s"><v>82</v></c><c r="IG33" t="s"><v>82</v></c><c r="IH33" t="s"><v>82</v></c><c r="II33" t="s"><v>82</v></c><c r="IJ33" t="s"><v>82</v></c><c r="IK33" t="s"><v>82</v></c><c r="IL33" t="s"><v>82</v></c><c r="IM33" t="s"><v>82</v></c><c r="IN33" t="s"><v>82</v></c><c r="IO33" t="s"><v>82</v></c><c r="IP33" t="s"><v>82</v></c><c r="IQ33" t="s"><v>82</v></c><c r="IR33" t="s"><v>82</v></c><c r="IS33" t="s"><v>82</v></c><c r="IT33" t="s"><v>82</v></c><c r="IU33" t="s"><v>82</v></c><c r="IV33" t="s"><v>82</v></c><c r="IW33" t="s"><v>82</v></c><c r="IX33" t="s"><v>82</v></c><c r="IY33" t="s"><v>82</v></c><c r="IZ33" t="s"><v>82</v></c><c r="JA33" t="s"><v>82</v></c><c r="JB33" t="s"><v>82</v></c><c r="JC33" t="s"><v>82</v></c><c r="JD33" t="s"><v>82</v></c><c r="JE33" t="s"><v>82</v></c><c r="JF33" t="s"><v>82</v></c><c r="JG33" t="s"><v>82</v></c><c r="JH33" t="s"><v>82</v></c><c r="JI33" t="s"><v>82</v></c><c r="JJ33" t="s"><v>82</v></c><c r="JK33" t="s"><v>82</v></c><c r="JL33" t="s"><v>82</v></c><c r="JM33" t="s"><v>82</v></c><c r="JN33" t="s"><v>82</v></c><c r="JO33" t="s"><v>82</v></c><c r="JP33" t="s"><v>82</v></c><c r="JQ33" t="s"><v>82</v></c><c r="JR33" t="s"><v>82</v></c><c r="JS33" t="s"><v>82</v></c><c r="JT33" t="s"><v>82</v></c><c r="JU33" t="s"><v>82</v></c><c r="JV33" t="s"><v>82</v></c><c r="JW33" t="s"><v>82</v></c></row><row r="34"><c r="A34" t="s"><v>26</v></c><c r="B34" s="0"><v>3000</v></c><c r="C34" t="s"><v>82</v></c><c r="D34" t="s"><v>82</v></c><c r="E34" t="s"><v>88</v></c><c r="F34" t="s"><v>86</v></c><c r="G34" t="s"><v>88</v></c><c r="H34" t="s"><v>86</v></c><c r="I34" t="s"><v>88</v></c><c r="J34" t="s"><v>86</v></c><c r="K34" t="s"><v>88</v></c><c r="L34" t="s"><v>86</v></c><c r="M34" t="s"><v>135</v></c><c r="N34" t="s"><v>85</v></c><c r="O34" t="s"><v>98</v></c><c r="P34" t="s"><v>91</v></c><c r="Q34" t="s"><v>82</v></c><c r="R34" t="s"><v>82</v></c><c r="S34" t="s"><v>82</v></c><c r="T34" t="s"><v>82</v></c><c r="U34" t="s"><v>82</v></c><c r="V34" t="s"><v>82</v></c><c r="W34" t="s"><v>82</v></c><c r="X34" t="s"><v>82</v></c><c r="Y34" t="s"><v>82</v></c><c r="Z34" t="s"><v>82</v></c><c r="AA34" t="s"><v>82</v></c><c r="AB34" t="s"><v>82</v></c><c r="AC34" t="s"><v>82</v></c><c r="AD34" t="s"><v>82</v></c><c r="AE34" t="s"><v>82</v></c><c r="AF34" t="s"><v>82</v></c><c r="AG34" t="s"><v>82</v></c><c r="AH34" t="s"><v>82</v></c><c r="AI34" t="s"><v>82</v></c><c r="AJ34" t="s"><v>82</v></c><c r="AK34" t="s"><v>82</v></c><c r="AL34" t="s"><v>82</v></c><c r="AM34" t="s"><v>82</v></c><c r="AN34" t="s"><v>82</v></c><c r="AO34" t="s"><v>82</v></c><c r="AP34" t="s"><v>82</v></c><c r="AQ34" t="s"><v>82</v></c><c r="AR34" t="s"><v>82</v></c><c r="AS34" t="s"><v>82</v></c><c r="AT34" t="s"><v>82</v></c><c r="AU34" t="s"><v>82</v></c><c r="AV34" t="s"><v>82</v></c><c r="AW34" s="0"/><c r="AX34" t="s"><v>82</v></c><c r="AY34" t="s"><v>82</v></c><c r="AZ34" t="s"><v>82</v></c><c r="BA34" t="s"><v>82</v></c><c r="BB34" t="s"><v>82</v></c><c r="BC34" t="s"><v>82</v></c><c r="BD34" t="s"><v>82</v></c><c r="BE34" t="s"><v>82</v></c><c r="BF34" t="s"><v>82</v></c><c r="BG34" t="s"><v>82</v></c><c r="BH34" t="s"><v>82</v></c><c r="BI34" t="s"><v>82</v></c><c r="BJ34" t="s"><v>82</v></c><c r="BK34" t="s"><v>82</v></c><c r="BL34" t="s"><v>82</v></c><c r="BM34" t="s"><v>82</v></c><c r="BN34" t="s"><v>82</v></c><c r="BO34" t="s"><v>82</v></c><c r="BP34" t="s"><v>82</v></c><c r="BQ34" t="s"><v>82</v></c><c r="BR34" t="s"><v>82</v></c><c r="BS34" t="s"><v>82</v></c><c r="BT34" t="s"><v>82</v></c><c r="BU34" t="s"><v>82</v></c><c r="BV34" t="s"><v>82</v></c><c r="BW34" t="s"><v>82</v></c><c r="BX34" t="s"><v>82</v></c><c r="BY34" t="s"><v>82</v></c><c r="BZ34" t="s"><v>82</v></c><c r="CA34" t="s"><v>82</v></c><c r="CB34" t="s"><v>82</v></c><c r="CC34" t="s"><v>82</v></c><c r="CD34" t="s"><v>82</v></c><c r="CE34" t="s"><v>82</v></c><c r="CF34" t="s"><v>82</v></c><c r="CG34" t="s"><v>82</v></c><c r="CH34" t="s"><v>82</v></c><c r="CI34" t="s"><v>82</v></c><c r="CJ34" t="s"><v>82</v></c><c r="CK34" t="s"><v>82</v></c><c r="CL34" t="s"><v>82</v></c><c r="CM34" t="s"><v>82</v></c><c r="CN34" t="s"><v>82</v></c><c r="CO34" t="s"><v>82</v></c><c r="CP34" t="s"><v>82</v></c><c r="CQ34" t="s"><v>82</v></c><c r="CR34" s="0"/><c r="CS34" t="s"><v>82</v></c><c r="CT34" t="s"><v>82</v></c><c r="CU34" t="s"><v>82</v></c><c r="CV34" t="s"><v>82</v></c><c r="CW34" t="s"><v>82</v></c><c r="CX34" t="s"><v>82</v></c><c r="CY34" t="s"><v>82</v></c><c r="CZ34" t="s"><v>82</v></c><c r="DA34" t="s"><v>82</v></c><c r="DB34" t="s"><v>82</v></c><c r="DC34" t="s"><v>82</v></c><c r="DD34" t="s"><v>82</v></c><c r="DE34" t="s"><v>82</v></c><c r="DF34" t="s"><v>82</v></c><c r="DG34" t="s"><v>82</v></c><c r="DH34" t="s"><v>82</v></c><c r="DI34" t="s"><v>82</v></c><c r="DJ34" t="s"><v>82</v></c><c r="DK34" t="s"><v>82</v></c><c r="DL34" t="s"><v>82</v></c><c r="DM34" t="s"><v>82</v></c><c r="DN34" t="s"><v>82</v></c><c r="DO34" t="s"><v>82</v></c><c r="DP34" t="s"><v>82</v></c><c r="DQ34" t="s"><v>82</v></c><c r="DR34" t="s"><v>82</v></c><c r="DS34" t="s"><v>82</v></c><c r="DT34" t="s"><v>82</v></c><c r="DU34" t="s"><v>82</v></c><c r="DV34" t="s"><v>82</v></c><c r="DW34" t="s"><v>82</v></c><c r="DX34" t="s"><v>82</v></c><c r="DY34" t="s"><v>82</v></c><c r="DZ34" t="s"><v>82</v></c><c r="EA34" t="s"><v>82</v></c><c r="EB34" t="s"><v>82</v></c><c r="EC34" t="s"><v>82</v></c><c r="ED34" t="s"><v>82</v></c><c r="EE34" t="s"><v>82</v></c><c r="EF34" t="s"><v>82</v></c><c r="EG34" t="s"><v>82</v></c><c r="EH34" t="s"><v>82</v></c><c r="EI34" t="s"><v>82</v></c><c r="EJ34" t="s"><v>82</v></c><c r="EK34" t="s"><v>82</v></c><c r="EL34" t="s"><v>82</v></c><c r="EM34" s="0"/><c r="EN34" t="s"><v>82</v></c><c r="EO34" t="s"><v>82</v></c><c r="EP34" t="s"><v>88</v></c><c r="EQ34" t="s"><v>86</v></c><c r="ER34" t="s"><v>88</v></c><c r="ES34" t="s"><v>86</v></c><c r="ET34" t="s"><v>88</v></c><c r="EU34" t="s"><v>86</v></c><c r="EV34" t="s"><v>88</v></c><c r="EW34" t="s"><v>86</v></c><c r="EX34" t="s"><v>88</v></c><c r="EY34" t="s"><v>86</v></c><c r="EZ34" t="s"><v>86</v></c><c r="FA34" t="s"><v>88</v></c><c r="FB34" t="s"><v>82</v></c><c r="FC34" t="s"><v>82</v></c><c r="FD34" t="s"><v>82</v></c><c r="FE34" t="s"><v>82</v></c><c r="FF34" t="s"><v>82</v></c><c r="FG34" t="s"><v>82</v></c><c r="FH34" t="s"><v>82</v></c><c r="FI34" t="s"><v>82</v></c><c r="FJ34" t="s"><v>82</v></c><c r="FK34" t="s"><v>82</v></c><c r="FL34" t="s"><v>82</v></c><c r="FM34" t="s"><v>82</v></c><c r="FN34" t="s"><v>82</v></c><c r="FO34" t="s"><v>82</v></c><c r="FP34" t="s"><v>82</v></c><c r="FQ34" t="s"><v>82</v></c><c r="FR34" t="s"><v>82</v></c><c r="FS34" t="s"><v>82</v></c><c r="FT34" t="s"><v>82</v></c><c r="FU34" t="s"><v>82</v></c><c r="FV34" t="s"><v>82</v></c><c r="FW34" t="s"><v>82</v></c><c r="FX34" t="s"><v>82</v></c><c r="FY34" t="s"><v>82</v></c><c r="FZ34" t="s"><v>82</v></c><c r="GA34" t="s"><v>82</v></c><c r="GB34" t="s"><v>82</v></c><c r="GC34" t="s"><v>82</v></c><c r="GD34" t="s"><v>82</v></c><c r="GE34" t="s"><v>82</v></c><c r="GF34" t="s"><v>82</v></c><c r="GG34" t="s"><v>82</v></c><c r="GH34" s="0"/><c r="GI34" t="s"><v>82</v></c><c r="GJ34" t="s"><v>82</v></c><c r="GK34" t="s"><v>82</v></c><c r="GL34" t="s"><v>82</v></c><c r="GM34" t="s"><v>82</v></c><c r="GN34" t="s"><v>82</v></c><c r="GO34" t="s"><v>82</v></c><c r="GP34" t="s"><v>82</v></c><c r="GQ34" t="s"><v>82</v></c><c r="GR34" t="s"><v>82</v></c><c r="GS34" t="s"><v>82</v></c><c r="GT34" t="s"><v>82</v></c><c r="GU34" t="s"><v>82</v></c><c r="GV34" t="s"><v>82</v></c><c r="GW34" t="s"><v>82</v></c><c r="GX34" t="s"><v>82</v></c><c r="GY34" t="s"><v>82</v></c><c r="GZ34" t="s"><v>82</v></c><c r="HA34" t="s"><v>82</v></c><c r="HB34" t="s"><v>82</v></c><c r="HC34" t="s"><v>82</v></c><c r="HD34" t="s"><v>82</v></c><c r="HE34" t="s"><v>82</v></c><c r="HF34" t="s"><v>82</v></c><c r="HG34" t="s"><v>82</v></c><c r="HH34" t="s"><v>82</v></c><c r="HI34" t="s"><v>82</v></c><c r="HJ34" t="s"><v>82</v></c><c r="HK34" t="s"><v>82</v></c><c r="HL34" t="s"><v>82</v></c><c r="HM34" t="s"><v>82</v></c><c r="HN34" t="s"><v>82</v></c><c r="HO34" t="s"><v>82</v></c><c r="HP34" t="s"><v>82</v></c><c r="HQ34" t="s"><v>82</v></c><c r="HR34" t="s"><v>82</v></c><c r="HS34" t="s"><v>82</v></c><c r="HT34" t="s"><v>82</v></c><c r="HU34" t="s"><v>82</v></c><c r="HV34" t="s"><v>82</v></c><c r="HW34" t="s"><v>82</v></c><c r="HX34" t="s"><v>82</v></c><c r="HY34" t="s"><v>82</v></c><c r="HZ34" t="s"><v>82</v></c><c r="IA34" t="s"><v>82</v></c><c r="IB34" t="s"><v>82</v></c><c r="IC34" s="0"/><c r="ID34" t="s"><v>82</v></c><c r="IE34" t="s"><v>82</v></c><c r="IF34" t="s"><v>82</v></c><c r="IG34" t="s"><v>82</v></c><c r="IH34" t="s"><v>82</v></c><c r="II34" t="s"><v>82</v></c><c r="IJ34" t="s"><v>82</v></c><c r="IK34" t="s"><v>82</v></c><c r="IL34" t="s"><v>82</v></c><c r="IM34" t="s"><v>82</v></c><c r="IN34" t="s"><v>82</v></c><c r="IO34" t="s"><v>82</v></c><c r="IP34" t="s"><v>82</v></c><c r="IQ34" t="s"><v>82</v></c><c r="IR34" t="s"><v>82</v></c><c r="IS34" t="s"><v>82</v></c><c r="IT34" t="s"><v>82</v></c><c r="IU34" t="s"><v>82</v></c><c r="IV34" t="s"><v>82</v></c><c r="IW34" t="s"><v>82</v></c><c r="IX34" t="s"><v>82</v></c><c r="IY34" t="s"><v>82</v></c><c r="IZ34" t="s"><v>82</v></c><c r="JA34" t="s"><v>82</v></c><c r="JB34" t="s"><v>82</v></c><c r="JC34" t="s"><v>82</v></c><c r="JD34" t="s"><v>82</v></c><c r="JE34" t="s"><v>82</v></c><c r="JF34" t="s"><v>82</v></c><c r="JG34" t="s"><v>82</v></c><c r="JH34" t="s"><v>82</v></c><c r="JI34" t="s"><v>82</v></c><c r="JJ34" t="s"><v>82</v></c><c r="JK34" t="s"><v>82</v></c><c r="JL34" t="s"><v>82</v></c><c r="JM34" t="s"><v>82</v></c><c r="JN34" t="s"><v>82</v></c><c r="JO34" t="s"><v>82</v></c><c r="JP34" t="s"><v>82</v></c><c r="JQ34" t="s"><v>82</v></c><c r="JR34" t="s"><v>82</v></c><c r="JS34" t="s"><v>82</v></c><c r="JT34" t="s"><v>82</v></c><c r="JU34" t="s"><v>82</v></c><c r="JV34" t="s"><v>82</v></c><c r="JW34" t="s"><v>82</v></c></row><row r="35"><c r="A35" t="s"><v>27</v></c><c r="B35" s="0"><v>500</v></c><c r="C35" t="s"><v>91</v></c><c r="D35" t="s"><v>94</v></c><c r="E35" t="s"><v>88</v></c><c r="F35" t="s"><v>114</v></c><c r="G35" t="s"><v>88</v></c><c r="H35" t="s"><v>114</v></c><c r="I35" t="s"><v>88</v></c><c r="J35" t="s"><v>114</v></c><c r="K35" t="s"><v>88</v></c><c r="L35" t="s"><v>114</v></c><c r="M35" t="s"><v>82</v></c><c r="N35" t="s"><v>82</v></c><c r="O35" t="s"><v>85</v></c><c r="P35" t="s"><v>95</v></c><c r="Q35" t="s"><v>82</v></c><c r="R35" t="s"><v>82</v></c><c r="S35" t="s"><v>90</v></c><c r="T35" t="s"><v>106</v></c><c r="U35" t="s"><v>82</v></c><c r="V35" t="s"><v>82</v></c><c r="W35" t="s"><v>82</v></c><c r="X35" t="s"><v>82</v></c><c r="Y35" t="s"><v>82</v></c><c r="Z35" t="s"><v>82</v></c><c r="AA35" t="s"><v>82</v></c><c r="AB35" t="s"><v>82</v></c><c r="AC35" t="s"><v>82</v></c><c r="AD35" t="s"><v>82</v></c><c r="AE35" t="s"><v>82</v></c><c r="AF35" t="s"><v>82</v></c><c r="AG35" t="s"><v>82</v></c><c r="AH35" t="s"><v>82</v></c><c r="AI35" t="s"><v>82</v></c><c r="AJ35" t="s"><v>82</v></c><c r="AK35" t="s"><v>82</v></c><c r="AL35" t="s"><v>82</v></c><c r="AM35" t="s"><v>82</v></c><c r="AN35" t="s"><v>82</v></c><c r="AO35" t="s"><v>82</v></c><c r="AP35" t="s"><v>82</v></c><c r="AQ35" t="s"><v>82</v></c><c r="AR35" t="s"><v>82</v></c><c r="AS35" t="s"><v>82</v></c><c r="AT35" t="s"><v>82</v></c><c r="AU35" t="s"><v>88</v></c><c r="AV35" t="s"><v>114</v></c><c r="AW35" s="0"/><c r="AX35" t="s"><v>93</v></c><c r="AY35" t="s"><v>137</v></c><c r="AZ35" t="s"><v>88</v></c><c r="BA35" t="s"><v>114</v></c><c r="BB35" t="s"><v>88</v></c><c r="BC35" t="s"><v>114</v></c><c r="BD35" t="s"><v>88</v></c><c r="BE35" t="s"><v>114</v></c><c r="BF35" t="s"><v>88</v></c><c r="BG35" t="s"><v>114</v></c><c r="BH35" t="s"><v>82</v></c><c r="BI35" t="s"><v>82</v></c><c r="BJ35" t="s"><v>88</v></c><c r="BK35" t="s"><v>114</v></c><c r="BL35" t="s"><v>82</v></c><c r="BM35" t="s"><v>82</v></c><c r="BN35" t="s"><v>85</v></c><c r="BO35" t="s"><v>95</v></c><c r="BP35" t="s"><v>82</v></c><c r="BQ35" t="s"><v>82</v></c><c r="BR35" t="s"><v>82</v></c><c r="BS35" t="s"><v>82</v></c><c r="BT35" t="s"><v>82</v></c><c r="BU35" t="s"><v>82</v></c><c r="BV35" t="s"><v>82</v></c><c r="BW35" t="s"><v>82</v></c><c r="BX35" t="s"><v>82</v></c><c r="BY35" t="s"><v>82</v></c><c r="BZ35" t="s"><v>82</v></c><c r="CA35" t="s"><v>82</v></c><c r="CB35" t="s"><v>82</v></c><c r="CC35" t="s"><v>82</v></c><c r="CD35" t="s"><v>82</v></c><c r="CE35" t="s"><v>82</v></c><c r="CF35" t="s"><v>82</v></c><c r="CG35" t="s"><v>82</v></c><c r="CH35" t="s"><v>82</v></c><c r="CI35" t="s"><v>82</v></c><c r="CJ35" t="s"><v>82</v></c><c r="CK35" t="s"><v>82</v></c><c r="CL35" t="s"><v>82</v></c><c r="CM35" t="s"><v>82</v></c><c r="CN35" t="s"><v>82</v></c><c r="CO35" t="s"><v>82</v></c><c r="CP35" t="s"><v>91</v></c><c r="CQ35" t="s"><v>94</v></c><c r="CR35" s="0"/><c r="CS35" t="s"><v>82</v></c><c r="CT35" t="s"><v>82</v></c><c r="CU35" t="s"><v>82</v></c><c r="CV35" t="s"><v>82</v></c><c r="CW35" t="s"><v>82</v></c><c r="CX35" t="s"><v>82</v></c><c r="CY35" t="s"><v>82</v></c><c r="CZ35" t="s"><v>82</v></c><c r="DA35" t="s"><v>82</v></c><c r="DB35" t="s"><v>82</v></c><c r="DC35" t="s"><v>82</v></c><c r="DD35" t="s"><v>82</v></c><c r="DE35" t="s"><v>82</v></c><c r="DF35" t="s"><v>82</v></c><c r="DG35" t="s"><v>82</v></c><c r="DH35" t="s"><v>82</v></c><c r="DI35" t="s"><v>82</v></c><c r="DJ35" t="s"><v>82</v></c><c r="DK35" t="s"><v>82</v></c><c r="DL35" t="s"><v>82</v></c><c r="DM35" t="s"><v>82</v></c><c r="DN35" t="s"><v>82</v></c><c r="DO35" t="s"><v>82</v></c><c r="DP35" t="s"><v>82</v></c><c r="DQ35" t="s"><v>82</v></c><c r="DR35" t="s"><v>82</v></c><c r="DS35" t="s"><v>82</v></c><c r="DT35" t="s"><v>82</v></c><c r="DU35" t="s"><v>82</v></c><c r="DV35" t="s"><v>82</v></c><c r="DW35" t="s"><v>82</v></c><c r="DX35" t="s"><v>82</v></c><c r="DY35" t="s"><v>82</v></c><c r="DZ35" t="s"><v>82</v></c><c r="EA35" t="s"><v>82</v></c><c r="EB35" t="s"><v>82</v></c><c r="EC35" t="s"><v>82</v></c><c r="ED35" t="s"><v>82</v></c><c r="EE35" t="s"><v>82</v></c><c r="EF35" t="s"><v>82</v></c><c r="EG35" t="s"><v>82</v></c><c r="EH35" t="s"><v>82</v></c><c r="EI35" t="s"><v>82</v></c><c r="EJ35" t="s"><v>82</v></c><c r="EK35" t="s"><v>82</v></c><c r="EL35" t="s"><v>82</v></c><c r="EM35" s="0"><v>100</v></c><c r="EN35" t="s"><v>91</v></c><c r="EO35" t="s"><v>94</v></c><c r="EP35" t="s"><v>88</v></c><c r="EQ35" t="s"><v>114</v></c><c r="ER35" t="s"><v>88</v></c><c r="ES35" t="s"><v>114</v></c><c r="ET35" t="s"><v>88</v></c><c r="EU35" t="s"><v>114</v></c><c r="EV35" t="s"><v>88</v></c><c r="EW35" t="s"><v>114</v></c><c r="EX35" t="s"><v>82</v></c><c r="EY35" t="s"><v>82</v></c><c r="EZ35" t="s"><v>88</v></c><c r="FA35" t="s"><v>114</v></c><c r="FB35" t="s"><v>82</v></c><c r="FC35" t="s"><v>82</v></c><c r="FD35" t="s"><v>91</v></c><c r="FE35" t="s"><v>94</v></c><c r="FF35" t="s"><v>82</v></c><c r="FG35" t="s"><v>82</v></c><c r="FH35" t="s"><v>82</v></c><c r="FI35" t="s"><v>82</v></c><c r="FJ35" t="s"><v>82</v></c><c r="FK35" t="s"><v>82</v></c><c r="FL35" t="s"><v>82</v></c><c r="FM35" t="s"><v>82</v></c><c r="FN35" t="s"><v>82</v></c><c r="FO35" t="s"><v>82</v></c><c r="FP35" t="s"><v>82</v></c><c r="FQ35" t="s"><v>82</v></c><c r="FR35" t="s"><v>82</v></c><c r="FS35" t="s"><v>82</v></c><c r="FT35" t="s"><v>82</v></c><c r="FU35" t="s"><v>82</v></c><c r="FV35" t="s"><v>82</v></c><c r="FW35" t="s"><v>82</v></c><c r="FX35" t="s"><v>82</v></c><c r="FY35" t="s"><v>82</v></c><c r="FZ35" t="s"><v>82</v></c><c r="GA35" t="s"><v>82</v></c><c r="GB35" t="s"><v>82</v></c><c r="GC35" t="s"><v>82</v></c><c r="GD35" t="s"><v>82</v></c><c r="GE35" t="s"><v>82</v></c><c r="GF35" t="s"><v>82</v></c><c r="GG35" t="s"><v>82</v></c><c r="GH35" s="0"/><c r="GI35" t="s"><v>82</v></c><c r="GJ35" t="s"><v>82</v></c><c r="GK35" t="s"><v>82</v></c><c r="GL35" t="s"><v>82</v></c><c r="GM35" t="s"><v>82</v></c><c r="GN35" t="s"><v>82</v></c><c r="GO35" t="s"><v>82</v></c><c r="GP35" t="s"><v>82</v></c><c r="GQ35" t="s"><v>82</v></c><c r="GR35" t="s"><v>82</v></c><c r="GS35" t="s"><v>82</v></c><c r="GT35" t="s"><v>82</v></c><c r="GU35" t="s"><v>82</v></c><c r="GV35" t="s"><v>82</v></c><c r="GW35" t="s"><v>82</v></c><c r="GX35" t="s"><v>82</v></c><c r="GY35" t="s"><v>82</v></c><c r="GZ35" t="s"><v>82</v></c><c r="HA35" t="s"><v>82</v></c><c r="HB35" t="s"><v>82</v></c><c r="HC35" t="s"><v>82</v></c><c r="HD35" t="s"><v>82</v></c><c r="HE35" t="s"><v>82</v></c><c r="HF35" t="s"><v>82</v></c><c r="HG35" t="s"><v>82</v></c><c r="HH35" t="s"><v>82</v></c><c r="HI35" t="s"><v>82</v></c><c r="HJ35" t="s"><v>82</v></c><c r="HK35" t="s"><v>82</v></c><c r="HL35" t="s"><v>82</v></c><c r="HM35" t="s"><v>82</v></c><c r="HN35" t="s"><v>82</v></c><c r="HO35" t="s"><v>82</v></c><c r="HP35" t="s"><v>82</v></c><c r="HQ35" t="s"><v>82</v></c><c r="HR35" t="s"><v>82</v></c><c r="HS35" t="s"><v>82</v></c><c r="HT35" t="s"><v>82</v></c><c r="HU35" t="s"><v>82</v></c><c r="HV35" t="s"><v>82</v></c><c r="HW35" t="s"><v>82</v></c><c r="HX35" t="s"><v>82</v></c><c r="HY35" t="s"><v>82</v></c><c r="HZ35" t="s"><v>82</v></c><c r="IA35" t="s"><v>82</v></c><c r="IB35" t="s"><v>82</v></c><c r="IC35" s="0"/><c r="ID35" t="s"><v>82</v></c><c r="IE35" t="s"><v>82</v></c><c r="IF35" t="s"><v>82</v></c><c r="IG35" t="s"><v>82</v></c><c r="IH35" t="s"><v>82</v></c><c r="II35" t="s"><v>82</v></c><c r="IJ35" t="s"><v>82</v></c><c r="IK35" t="s"><v>82</v></c><c r="IL35" t="s"><v>82</v></c><c r="IM35" t="s"><v>82</v></c><c r="IN35" t="s"><v>82</v></c><c r="IO35" t="s"><v>82</v></c><c r="IP35" t="s"><v>82</v></c><c r="IQ35" t="s"><v>82</v></c><c r="IR35" t="s"><v>82</v></c><c r="IS35" t="s"><v>82</v></c><c r="IT35" t="s"><v>82</v></c><c r="IU35" t="s"><v>82</v></c><c r="IV35" t="s"><v>82</v></c><c r="IW35" t="s"><v>82</v></c><c r="IX35" t="s"><v>82</v></c><c r="IY35" t="s"><v>82</v></c><c r="IZ35" t="s"><v>82</v></c><c r="JA35" t="s"><v>82</v></c><c r="JB35" t="s"><v>82</v></c><c r="JC35" t="s"><v>82</v></c><c r="JD35" t="s"><v>82</v></c><c r="JE35" t="s"><v>82</v></c><c r="JF35" t="s"><v>82</v></c><c r="JG35" t="s"><v>82</v></c><c r="JH35" t="s"><v>82</v></c><c r="JI35" t="s"><v>82</v></c><c r="JJ35" t="s"><v>82</v></c><c r="JK35" t="s"><v>82</v></c><c r="JL35" t="s"><v>82</v></c><c r="JM35" t="s"><v>82</v></c><c r="JN35" t="s"><v>82</v></c><c r="JO35" t="s"><v>82</v></c><c r="JP35" t="s"><v>82</v></c><c r="JQ35" t="s"><v>82</v></c><c r="JR35" t="s"><v>82</v></c><c r="JS35" t="s"><v>82</v></c><c r="JT35" t="s"><v>82</v></c><c r="JU35" t="s"><v>82</v></c><c r="JV35" t="s"><v>82</v></c><c r="JW35" t="s"><v>82</v></c></row><row r="36"><c r="A36" t="s"><v>28</v></c><c r="B36" s="0"><v>2500</v></c><c r="C36" t="s"><v>90</v></c><c r="D36" t="s"><v>110</v></c><c r="E36" t="s"><v>88</v></c><c r="F36" t="s"><v>130</v></c><c r="G36" t="s"><v>91</v></c><c r="H36" t="s"><v>104</v></c><c r="I36" t="s"><v>88</v></c><c r="J36" t="s"><v>130</v></c><c r="K36" t="s"><v>88</v></c><c r="L36" t="s"><v>130</v></c><c r="M36" t="s"><v>82</v></c><c r="N36" t="s"><v>82</v></c><c r="O36" t="s"><v>82</v></c><c r="P36" t="s"><v>82</v></c><c r="Q36" t="s"><v>82</v></c><c r="R36" t="s"><v>82</v></c><c r="S36" t="s"><v>82</v></c><c r="T36" t="s"><v>82</v></c><c r="U36" t="s"><v>82</v></c><c r="V36" t="s"><v>82</v></c><c r="W36" t="s"><v>82</v></c><c r="X36" t="s"><v>82</v></c><c r="Y36" t="s"><v>88</v></c><c r="Z36" t="s"><v>130</v></c><c r="AA36" t="s"><v>88</v></c><c r="AB36" t="s"><v>130</v></c><c r="AC36" t="s"><v>82</v></c><c r="AD36" t="s"><v>82</v></c><c r="AE36" t="s"><v>88</v></c><c r="AF36" t="s"><v>130</v></c><c r="AG36" t="s"><v>82</v></c><c r="AH36" t="s"><v>82</v></c><c r="AI36" t="s"><v>82</v></c><c r="AJ36" t="s"><v>82</v></c><c r="AK36" t="s"><v>82</v></c><c r="AL36" t="s"><v>82</v></c><c r="AM36" t="s"><v>82</v></c><c r="AN36" t="s"><v>82</v></c><c r="AO36" t="s"><v>82</v></c><c r="AP36" t="s"><v>82</v></c><c r="AQ36" t="s"><v>82</v></c><c r="AR36" t="s"><v>82</v></c><c r="AS36" t="s"><v>82</v></c><c r="AT36" t="s"><v>82</v></c><c r="AU36" t="s"><v>82</v></c><c r="AV36" t="s"><v>82</v></c><c r="AW36" s="0"/><c r="AX36" t="s"><v>82</v></c><c r="AY36" t="s"><v>82</v></c><c r="AZ36" t="s"><v>82</v></c><c r="BA36" t="s"><v>82</v></c><c r="BB36" t="s"><v>82</v></c><c r="BC36" t="s"><v>82</v></c><c r="BD36" t="s"><v>82</v></c><c r="BE36" t="s"><v>82</v></c><c r="BF36" t="s"><v>82</v></c><c r="BG36" t="s"><v>82</v></c><c r="BH36" t="s"><v>82</v></c><c r="BI36" t="s"><v>82</v></c><c r="BJ36" t="s"><v>82</v></c><c r="BK36" t="s"><v>82</v></c><c r="BL36" t="s"><v>82</v></c><c r="BM36" t="s"><v>82</v></c><c r="BN36" t="s"><v>82</v></c><c r="BO36" t="s"><v>82</v></c><c r="BP36" t="s"><v>82</v></c><c r="BQ36" t="s"><v>82</v></c><c r="BR36" t="s"><v>82</v></c><c r="BS36" t="s"><v>82</v></c><c r="BT36" t="s"><v>82</v></c><c r="BU36" t="s"><v>82</v></c><c r="BV36" t="s"><v>82</v></c><c r="BW36" t="s"><v>82</v></c><c r="BX36" t="s"><v>82</v></c><c r="BY36" t="s"><v>82</v></c><c r="BZ36" t="s"><v>82</v></c><c r="CA36" t="s"><v>82</v></c><c r="CB36" t="s"><v>82</v></c><c r="CC36" t="s"><v>82</v></c><c r="CD36" t="s"><v>82</v></c><c r="CE36" t="s"><v>82</v></c><c r="CF36" t="s"><v>82</v></c><c r="CG36" t="s"><v>82</v></c><c r="CH36" t="s"><v>82</v></c><c r="CI36" t="s"><v>82</v></c><c r="CJ36" t="s"><v>82</v></c><c r="CK36" t="s"><v>82</v></c><c r="CL36" t="s"><v>82</v></c><c r="CM36" t="s"><v>82</v></c><c r="CN36" t="s"><v>82</v></c><c r="CO36" t="s"><v>82</v></c><c r="CP36" t="s"><v>82</v></c><c r="CQ36" t="s"><v>82</v></c><c r="CR36" s="0"/><c r="CS36" t="s"><v>82</v></c><c r="CT36" t="s"><v>82</v></c><c r="CU36" t="s"><v>82</v></c><c r="CV36" t="s"><v>82</v></c><c r="CW36" t="s"><v>82</v></c><c r="CX36" t="s"><v>82</v></c><c r="CY36" t="s"><v>82</v></c><c r="CZ36" t="s"><v>82</v></c><c r="DA36" t="s"><v>82</v></c><c r="DB36" t="s"><v>82</v></c><c r="DC36" t="s"><v>82</v></c><c r="DD36" t="s"><v>82</v></c><c r="DE36" t="s"><v>82</v></c><c r="DF36" t="s"><v>82</v></c><c r="DG36" t="s"><v>82</v></c><c r="DH36" t="s"><v>82</v></c><c r="DI36" t="s"><v>82</v></c><c r="DJ36" t="s"><v>82</v></c><c r="DK36" t="s"><v>82</v></c><c r="DL36" t="s"><v>82</v></c><c r="DM36" t="s"><v>82</v></c><c r="DN36" t="s"><v>82</v></c><c r="DO36" t="s"><v>82</v></c><c r="DP36" t="s"><v>82</v></c><c r="DQ36" t="s"><v>82</v></c><c r="DR36" t="s"><v>82</v></c><c r="DS36" t="s"><v>82</v></c><c r="DT36" t="s"><v>82</v></c><c r="DU36" t="s"><v>82</v></c><c r="DV36" t="s"><v>82</v></c><c r="DW36" t="s"><v>82</v></c><c r="DX36" t="s"><v>82</v></c><c r="DY36" t="s"><v>82</v></c><c r="DZ36" t="s"><v>82</v></c><c r="EA36" t="s"><v>82</v></c><c r="EB36" t="s"><v>82</v></c><c r="EC36" t="s"><v>82</v></c><c r="ED36" t="s"><v>82</v></c><c r="EE36" t="s"><v>82</v></c><c r="EF36" t="s"><v>82</v></c><c r="EG36" t="s"><v>82</v></c><c r="EH36" t="s"><v>82</v></c><c r="EI36" t="s"><v>82</v></c><c r="EJ36" t="s"><v>82</v></c><c r="EK36" t="s"><v>82</v></c><c r="EL36" t="s"><v>82</v></c><c r="EM36" s="0"><v>30</v></c><c r="EN36" t="s"><v>83</v></c><c r="EO36" t="s"><v>104</v></c><c r="EP36" t="s"><v>88</v></c><c r="EQ36" t="s"><v>129</v></c><c r="ER36" t="s"><v>83</v></c><c r="ES36" t="s"><v>104</v></c><c r="ET36" t="s"><v>88</v></c><c r="EU36" t="s"><v>129</v></c><c r="EV36" t="s"><v>88</v></c><c r="EW36" t="s"><v>129</v></c><c r="EX36" t="s"><v>82</v></c><c r="EY36" t="s"><v>82</v></c><c r="EZ36" t="s"><v>82</v></c><c r="FA36" t="s"><v>82</v></c><c r="FB36" t="s"><v>82</v></c><c r="FC36" t="s"><v>82</v></c><c r="FD36" t="s"><v>82</v></c><c r="FE36" t="s"><v>82</v></c><c r="FF36" t="s"><v>82</v></c><c r="FG36" t="s"><v>82</v></c><c r="FH36" t="s"><v>82</v></c><c r="FI36" t="s"><v>82</v></c><c r="FJ36" t="s"><v>90</v></c><c r="FK36" t="s"><v>130</v></c><c r="FL36" t="s"><v>85</v></c><c r="FM36" t="s"><v>110</v></c><c r="FN36" t="s"><v>82</v></c><c r="FO36" t="s"><v>82</v></c><c r="FP36" t="s"><v>90</v></c><c r="FQ36" t="s"><v>130</v></c><c r="FR36" t="s"><v>82</v></c><c r="FS36" t="s"><v>82</v></c><c r="FT36" t="s"><v>82</v></c><c r="FU36" t="s"><v>82</v></c><c r="FV36" t="s"><v>82</v></c><c r="FW36" t="s"><v>82</v></c><c r="FX36" t="s"><v>82</v></c><c r="FY36" t="s"><v>82</v></c><c r="FZ36" t="s"><v>82</v></c><c r="GA36" t="s"><v>82</v></c><c r="GB36" t="s"><v>82</v></c><c r="GC36" t="s"><v>82</v></c><c r="GD36" t="s"><v>82</v></c><c r="GE36" t="s"><v>82</v></c><c r="GF36" t="s"><v>82</v></c><c r="GG36" t="s"><v>82</v></c><c r="GH36" s="0"/><c r="GI36" t="s"><v>82</v></c><c r="GJ36" t="s"><v>82</v></c><c r="GK36" t="s"><v>82</v></c><c r="GL36" t="s"><v>82</v></c><c r="GM36" t="s"><v>82</v></c><c r="GN36" t="s"><v>82</v></c><c r="GO36" t="s"><v>82</v></c><c r="GP36" t="s"><v>82</v></c><c r="GQ36" t="s"><v>82</v></c><c r="GR36" t="s"><v>82</v></c><c r="GS36" t="s"><v>82</v></c><c r="GT36" t="s"><v>82</v></c><c r="GU36" t="s"><v>82</v></c><c r="GV36" t="s"><v>82</v></c><c r="GW36" t="s"><v>82</v></c><c r="GX36" t="s"><v>82</v></c><c r="GY36" t="s"><v>82</v></c><c r="GZ36" t="s"><v>82</v></c><c r="HA36" t="s"><v>82</v></c><c r="HB36" t="s"><v>82</v></c><c r="HC36" t="s"><v>82</v></c><c r="HD36" t="s"><v>82</v></c><c r="HE36" t="s"><v>82</v></c><c r="HF36" t="s"><v>82</v></c><c r="HG36" t="s"><v>82</v></c><c r="HH36" t="s"><v>82</v></c><c r="HI36" t="s"><v>82</v></c><c r="HJ36" t="s"><v>82</v></c><c r="HK36" t="s"><v>82</v></c><c r="HL36" t="s"><v>82</v></c><c r="HM36" t="s"><v>82</v></c><c r="HN36" t="s"><v>82</v></c><c r="HO36" t="s"><v>82</v></c><c r="HP36" t="s"><v>82</v></c><c r="HQ36" t="s"><v>82</v></c><c r="HR36" t="s"><v>82</v></c><c r="HS36" t="s"><v>82</v></c><c r="HT36" t="s"><v>82</v></c><c r="HU36" t="s"><v>82</v></c><c r="HV36" t="s"><v>82</v></c><c r="HW36" t="s"><v>82</v></c><c r="HX36" t="s"><v>82</v></c><c r="HY36" t="s"><v>82</v></c><c r="HZ36" t="s"><v>82</v></c><c r="IA36" t="s"><v>82</v></c><c r="IB36" t="s"><v>82</v></c><c r="IC36" s="0"/><c r="ID36" t="s"><v>82</v></c><c r="IE36" t="s"><v>82</v></c><c r="IF36" t="s"><v>82</v></c><c r="IG36" t="s"><v>82</v></c><c r="IH36" t="s"><v>82</v></c><c r="II36" t="s"><v>82</v></c><c r="IJ36" t="s"><v>82</v></c><c r="IK36" t="s"><v>82</v></c><c r="IL36" t="s"><v>82</v></c><c r="IM36" t="s"><v>82</v></c><c r="IN36" t="s"><v>82</v></c><c r="IO36" t="s"><v>82</v></c><c r="IP36" t="s"><v>82</v></c><c r="IQ36" t="s"><v>82</v></c><c r="IR36" t="s"><v>82</v></c><c r="IS36" t="s"><v>82</v></c><c r="IT36" t="s"><v>82</v></c><c r="IU36" t="s"><v>82</v></c><c r="IV36" t="s"><v>82</v></c><c r="IW36" t="s"><v>82</v></c><c r="IX36" t="s"><v>82</v></c><c r="IY36" t="s"><v>82</v></c><c r="IZ36" t="s"><v>82</v></c><c r="JA36" t="s"><v>82</v></c><c r="JB36" t="s"><v>82</v></c><c r="JC36" t="s"><v>82</v></c><c r="JD36" t="s"><v>82</v></c><c r="JE36" t="s"><v>82</v></c><c r="JF36" t="s"><v>82</v></c><c r="JG36" t="s"><v>82</v></c><c r="JH36" t="s"><v>82</v></c><c r="JI36" t="s"><v>82</v></c><c r="JJ36" t="s"><v>82</v></c><c r="JK36" t="s"><v>82</v></c><c r="JL36" t="s"><v>82</v></c><c r="JM36" t="s"><v>82</v></c><c r="JN36" t="s"><v>82</v></c><c r="JO36" t="s"><v>82</v></c><c r="JP36" t="s"><v>82</v></c><c r="JQ36" t="s"><v>82</v></c><c r="JR36" t="s"><v>82</v></c><c r="JS36" t="s"><v>82</v></c><c r="JT36" t="s"><v>82</v></c><c r="JU36" t="s"><v>82</v></c><c r="JV36" t="s"><v>82</v></c><c r="JW36" t="s"><v>82</v></c></row><row r="37"><c r="A37" t="s"><v>29</v></c><c r="B37" s="0"><v>71</v></c><c r="C37" t="s"><v>82</v></c><c r="D37" t="s"><v>82</v></c><c r="E37" t="s"><v>88</v></c><c r="F37" t="s"><v>131</v></c><c r="G37" t="s"><v>85</v></c><c r="H37" t="s"><v>132</v></c><c r="I37" t="s"><v>85</v></c><c r="J37" t="s"><v>132</v></c><c r="K37" t="s"><v>88</v></c><c r="L37" t="s"><v>131</v></c><c r="M37" t="s"><v>82</v></c><c r="N37" t="s"><v>82</v></c><c r="O37" t="s"><v>119</v></c><c r="P37" t="s"><v>136</v></c><c r="Q37" t="s"><v>90</v></c><c r="R37" t="s"><v>120</v></c><c r="S37" t="s"><v>82</v></c><c r="T37" t="s"><v>82</v></c><c r="U37" t="s"><v>82</v></c><c r="V37" t="s"><v>82</v></c><c r="W37" t="s"><v>82</v></c><c r="X37" t="s"><v>82</v></c><c r="Y37" t="s"><v>82</v></c><c r="Z37" t="s"><v>82</v></c><c r="AA37" t="s"><v>82</v></c><c r="AB37" t="s"><v>82</v></c><c r="AC37" t="s"><v>82</v></c><c r="AD37" t="s"><v>82</v></c><c r="AE37" t="s"><v>82</v></c><c r="AF37" t="s"><v>82</v></c><c r="AG37" t="s"><v>82</v></c><c r="AH37" t="s"><v>82</v></c><c r="AI37" t="s"><v>123</v></c><c r="AJ37" t="s"><v>111</v></c><c r="AK37" t="s"><v>82</v></c><c r="AL37" t="s"><v>82</v></c><c r="AM37" t="s"><v>82</v></c><c r="AN37" t="s"><v>82</v></c><c r="AO37" t="s"><v>82</v></c><c r="AP37" t="s"><v>82</v></c><c r="AQ37" t="s"><v>82</v></c><c r="AR37" t="s"><v>82</v></c><c r="AS37" t="s"><v>82</v></c><c r="AT37" t="s"><v>82</v></c><c r="AU37" t="s"><v>93</v></c><c r="AV37" t="s"><v>105</v></c><c r="AW37" s="0"/><c r="AX37" t="s"><v>82</v></c><c r="AY37" t="s"><v>82</v></c><c r="AZ37" t="s"><v>88</v></c><c r="BA37" t="s"><v>131</v></c><c r="BB37" t="s"><v>85</v></c><c r="BC37" t="s"><v>132</v></c><c r="BD37" t="s"><v>90</v></c><c r="BE37" t="s"><v>120</v></c><c r="BF37" t="s"><v>88</v></c><c r="BG37" t="s"><v>131</v></c><c r="BH37" t="s"><v>82</v></c><c r="BI37" t="s"><v>82</v></c><c r="BJ37" t="s"><v>143</v></c><c r="BK37" t="s"><v>147</v></c><c r="BL37" t="s"><v>83</v></c><c r="BM37" t="s"><v>149</v></c><c r="BN37" t="s"><v>82</v></c><c r="BO37" t="s"><v>82</v></c><c r="BP37" t="s"><v>82</v></c><c r="BQ37" t="s"><v>82</v></c><c r="BR37" t="s"><v>82</v></c><c r="BS37" t="s"><v>82</v></c><c r="BT37" t="s"><v>82</v></c><c r="BU37" t="s"><v>82</v></c><c r="BV37" t="s"><v>82</v></c><c r="BW37" t="s"><v>82</v></c><c r="BX37" t="s"><v>82</v></c><c r="BY37" t="s"><v>82</v></c><c r="BZ37" t="s"><v>82</v></c><c r="CA37" t="s"><v>82</v></c><c r="CB37" t="s"><v>82</v></c><c r="CC37" t="s"><v>82</v></c><c r="CD37" t="s"><v>83</v></c><c r="CE37" t="s"><v>149</v></c><c r="CF37" t="s"><v>82</v></c><c r="CG37" t="s"><v>82</v></c><c r="CH37" t="s"><v>82</v></c><c r="CI37" t="s"><v>82</v></c><c r="CJ37" t="s"><v>82</v></c><c r="CK37" t="s"><v>82</v></c><c r="CL37" t="s"><v>82</v></c><c r="CM37" t="s"><v>82</v></c><c r="CN37" t="s"><v>82</v></c><c r="CO37" t="s"><v>82</v></c><c r="CP37" t="s"><v>93</v></c><c r="CQ37" t="s"><v>105</v></c><c r="CR37" s="0"/><c r="CS37" t="s"><v>82</v></c><c r="CT37" t="s"><v>82</v></c><c r="CU37" t="s"><v>82</v></c><c r="CV37" t="s"><v>82</v></c><c r="CW37" t="s"><v>82</v></c><c r="CX37" t="s"><v>82</v></c><c r="CY37" t="s"><v>82</v></c><c r="CZ37" t="s"><v>82</v></c><c r="DA37" t="s"><v>82</v></c><c r="DB37" t="s"><v>82</v></c><c r="DC37" t="s"><v>82</v></c><c r="DD37" t="s"><v>82</v></c><c r="DE37" t="s"><v>82</v></c><c r="DF37" t="s"><v>82</v></c><c r="DG37" t="s"><v>82</v></c><c r="DH37" t="s"><v>82</v></c><c r="DI37" t="s"><v>82</v></c><c r="DJ37" t="s"><v>82</v></c><c r="DK37" t="s"><v>82</v></c><c r="DL37" t="s"><v>82</v></c><c r="DM37" t="s"><v>82</v></c><c r="DN37" t="s"><v>82</v></c><c r="DO37" t="s"><v>82</v></c><c r="DP37" t="s"><v>82</v></c><c r="DQ37" t="s"><v>82</v></c><c r="DR37" t="s"><v>82</v></c><c r="DS37" t="s"><v>82</v></c><c r="DT37" t="s"><v>82</v></c><c r="DU37" t="s"><v>82</v></c><c r="DV37" t="s"><v>82</v></c><c r="DW37" t="s"><v>82</v></c><c r="DX37" t="s"><v>82</v></c><c r="DY37" t="s"><v>82</v></c><c r="DZ37" t="s"><v>82</v></c><c r="EA37" t="s"><v>82</v></c><c r="EB37" t="s"><v>82</v></c><c r="EC37" t="s"><v>82</v></c><c r="ED37" t="s"><v>82</v></c><c r="EE37" t="s"><v>82</v></c><c r="EF37" t="s"><v>82</v></c><c r="EG37" t="s"><v>82</v></c><c r="EH37" t="s"><v>82</v></c><c r="EI37" t="s"><v>82</v></c><c r="EJ37" t="s"><v>82</v></c><c r="EK37" t="s"><v>82</v></c><c r="EL37" t="s"><v>82</v></c><c r="EM37" s="0"/><c r="EN37" t="s"><v>82</v></c><c r="EO37" t="s"><v>82</v></c><c r="EP37" t="s"><v>82</v></c><c r="EQ37" t="s"><v>82</v></c><c r="ER37" t="s"><v>82</v></c><c r="ES37" t="s"><v>82</v></c><c r="ET37" t="s"><v>82</v></c><c r="EU37" t="s"><v>82</v></c><c r="EV37" t="s"><v>82</v></c><c r="EW37" t="s"><v>82</v></c><c r="EX37" t="s"><v>82</v></c><c r="EY37" t="s"><v>82</v></c><c r="EZ37" t="s"><v>82</v></c><c r="FA37" t="s"><v>82</v></c><c r="FB37" t="s"><v>82</v></c><c r="FC37" t="s"><v>82</v></c><c r="FD37" t="s"><v>82</v></c><c r="FE37" t="s"><v>82</v></c><c r="FF37" t="s"><v>82</v></c><c r="FG37" t="s"><v>82</v></c><c r="FH37" t="s"><v>82</v></c><c r="FI37" t="s"><v>82</v></c><c r="FJ37" t="s"><v>82</v></c><c r="FK37" t="s"><v>82</v></c><c r="FL37" t="s"><v>82</v></c><c r="FM37" t="s"><v>82</v></c><c r="FN37" t="s"><v>82</v></c><c r="FO37" t="s"><v>82</v></c><c r="FP37" t="s"><v>82</v></c><c r="FQ37" t="s"><v>82</v></c><c r="FR37" t="s"><v>82</v></c><c r="FS37" t="s"><v>82</v></c><c r="FT37" t="s"><v>82</v></c><c r="FU37" t="s"><v>82</v></c><c r="FV37" t="s"><v>82</v></c><c r="FW37" t="s"><v>82</v></c><c r="FX37" t="s"><v>82</v></c><c r="FY37" t="s"><v>82</v></c><c r="FZ37" t="s"><v>82</v></c><c r="GA37" t="s"><v>82</v></c><c r="GB37" t="s"><v>82</v></c><c r="GC37" t="s"><v>82</v></c><c r="GD37" t="s"><v>82</v></c><c r="GE37" t="s"><v>82</v></c><c r="GF37" t="s"><v>82</v></c><c r="GG37" t="s"><v>82</v></c><c r="GH37" s="0"/><c r="GI37" t="s"><v>82</v></c><c r="GJ37" t="s"><v>82</v></c><c r="GK37" t="s"><v>82</v></c><c r="GL37" t="s"><v>82</v></c><c r="GM37" t="s"><v>82</v></c><c r="GN37" t="s"><v>82</v></c><c r="GO37" t="s"><v>82</v></c><c r="GP37" t="s"><v>82</v></c><c r="GQ37" t="s"><v>82</v></c><c r="GR37" t="s"><v>82</v></c><c r="GS37" t="s"><v>82</v></c><c r="GT37" t="s"><v>82</v></c><c r="GU37" t="s"><v>82</v></c><c r="GV37" t="s"><v>82</v></c><c r="GW37" t="s"><v>82</v></c><c r="GX37" t="s"><v>82</v></c><c r="GY37" t="s"><v>82</v></c><c r="GZ37" t="s"><v>82</v></c><c r="HA37" t="s"><v>82</v></c><c r="HB37" t="s"><v>82</v></c><c r="HC37" t="s"><v>82</v></c><c r="HD37" t="s"><v>82</v></c><c r="HE37" t="s"><v>82</v></c><c r="HF37" t="s"><v>82</v></c><c r="HG37" t="s"><v>82</v></c><c r="HH37" t="s"><v>82</v></c><c r="HI37" t="s"><v>82</v></c><c r="HJ37" t="s"><v>82</v></c><c r="HK37" t="s"><v>82</v></c><c r="HL37" t="s"><v>82</v></c><c r="HM37" t="s"><v>82</v></c><c r="HN37" t="s"><v>82</v></c><c r="HO37" t="s"><v>82</v></c><c r="HP37" t="s"><v>82</v></c><c r="HQ37" t="s"><v>82</v></c><c r="HR37" t="s"><v>82</v></c><c r="HS37" t="s"><v>82</v></c><c r="HT37" t="s"><v>82</v></c><c r="HU37" t="s"><v>82</v></c><c r="HV37" t="s"><v>82</v></c><c r="HW37" t="s"><v>82</v></c><c r="HX37" t="s"><v>82</v></c><c r="HY37" t="s"><v>82</v></c><c r="HZ37" t="s"><v>82</v></c><c r="IA37" t="s"><v>82</v></c><c r="IB37" t="s"><v>82</v></c><c r="IC37" s="0"/><c r="ID37" t="s"><v>82</v></c><c r="IE37" t="s"><v>82</v></c><c r="IF37" t="s"><v>82</v></c><c r="IG37" t="s"><v>82</v></c><c r="IH37" t="s"><v>82</v></c><c r="II37" t="s"><v>82</v></c><c r="IJ37" t="s"><v>82</v></c><c r="IK37" t="s"><v>82</v></c><c r="IL37" t="s"><v>82</v></c><c r="IM37" t="s"><v>82</v></c><c r="IN37" t="s"><v>82</v></c><c r="IO37" t="s"><v>82</v></c><c r="IP37" t="s"><v>82</v></c><c r="IQ37" t="s"><v>82</v></c><c r="IR37" t="s"><v>82</v></c><c r="IS37" t="s"><v>82</v></c><c r="IT37" t="s"><v>82</v></c><c r="IU37" t="s"><v>82</v></c><c r="IV37" t="s"><v>82</v></c><c r="IW37" t="s"><v>82</v></c><c r="IX37" t="s"><v>82</v></c><c r="IY37" t="s"><v>82</v></c><c r="IZ37" t="s"><v>82</v></c><c r="JA37" t="s"><v>82</v></c><c r="JB37" t="s"><v>82</v></c><c r="JC37" t="s"><v>82</v></c><c r="JD37" t="s"><v>82</v></c><c r="JE37" t="s"><v>82</v></c><c r="JF37" t="s"><v>82</v></c><c r="JG37" t="s"><v>82</v></c><c r="JH37" t="s"><v>82</v></c><c r="JI37" t="s"><v>82</v></c><c r="JJ37" t="s"><v>82</v></c><c r="JK37" t="s"><v>82</v></c><c r="JL37" t="s"><v>82</v></c><c r="JM37" t="s"><v>82</v></c><c r="JN37" t="s"><v>82</v></c><c r="JO37" t="s"><v>82</v></c><c r="JP37" t="s"><v>82</v></c><c r="JQ37" t="s"><v>82</v></c><c r="JR37" t="s"><v>82</v></c><c r="JS37" t="s"><v>82</v></c><c r="JT37" t="s"><v>82</v></c><c r="JU37" t="s"><v>82</v></c><c r="JV37" t="s"><v>82</v></c><c r="JW37" t="s"><v>82</v></c></row><row r="38"><c r="A38" t="s"><v>30</v></c><c r="B38" s="0"><v>2500</v></c><c r="C38" t="s"><v>82</v></c><c r="D38" t="s"><v>82</v></c><c r="E38" t="s"><v>88</v></c><c r="F38" t="s"><v>114</v></c><c r="G38" t="s"><v>88</v></c><c r="H38" t="s"><v>114</v></c><c r="I38" t="s"><v>88</v></c><c r="J38" t="s"><v>114</v></c><c r="K38" t="s"><v>88</v></c><c r="L38" t="s"><v>114</v></c><c r="M38" t="s"><v>82</v></c><c r="N38" t="s"><v>82</v></c><c r="O38" t="s"><v>83</v></c><c r="P38" t="s"><v>108</v></c><c r="Q38" t="s"><v>82</v></c><c r="R38" t="s"><v>82</v></c><c r="S38" t="s"><v>82</v></c><c r="T38" t="s"><v>82</v></c><c r="U38" t="s"><v>82</v></c><c r="V38" t="s"><v>82</v></c><c r="W38" t="s"><v>82</v></c><c r="X38" t="s"><v>82</v></c><c r="Y38" t="s"><v>82</v></c><c r="Z38" t="s"><v>82</v></c><c r="AA38" t="s"><v>82</v></c><c r="AB38" t="s"><v>82</v></c><c r="AC38" t="s"><v>82</v></c><c r="AD38" t="s"><v>82</v></c><c r="AE38" t="s"><v>82</v></c><c r="AF38" t="s"><v>82</v></c><c r="AG38" t="s"><v>82</v></c><c r="AH38" t="s"><v>82</v></c><c r="AI38" t="s"><v>82</v></c><c r="AJ38" t="s"><v>82</v></c><c r="AK38" t="s"><v>82</v></c><c r="AL38" t="s"><v>82</v></c><c r="AM38" t="s"><v>82</v></c><c r="AN38" t="s"><v>82</v></c><c r="AO38" t="s"><v>82</v></c><c r="AP38" t="s"><v>82</v></c><c r="AQ38" t="s"><v>82</v></c><c r="AR38" t="s"><v>82</v></c><c r="AS38" t="s"><v>82</v></c><c r="AT38" t="s"><v>82</v></c><c r="AU38" t="s"><v>123</v></c><c r="AV38" t="s"><v>115</v></c><c r="AW38" s="0"/><c r="AX38" t="s"><v>82</v></c><c r="AY38" t="s"><v>82</v></c><c r="AZ38" t="s"><v>82</v></c><c r="BA38" t="s"><v>82</v></c><c r="BB38" t="s"><v>82</v></c><c r="BC38" t="s"><v>82</v></c><c r="BD38" t="s"><v>82</v></c><c r="BE38" t="s"><v>82</v></c><c r="BF38" t="s"><v>82</v></c><c r="BG38" t="s"><v>82</v></c><c r="BH38" t="s"><v>82</v></c><c r="BI38" t="s"><v>82</v></c><c r="BJ38" t="s"><v>82</v></c><c r="BK38" t="s"><v>82</v></c><c r="BL38" t="s"><v>82</v></c><c r="BM38" t="s"><v>82</v></c><c r="BN38" t="s"><v>82</v></c><c r="BO38" t="s"><v>82</v></c><c r="BP38" t="s"><v>82</v></c><c r="BQ38" t="s"><v>82</v></c><c r="BR38" t="s"><v>82</v></c><c r="BS38" t="s"><v>82</v></c><c r="BT38" t="s"><v>82</v></c><c r="BU38" t="s"><v>82</v></c><c r="BV38" t="s"><v>82</v></c><c r="BW38" t="s"><v>82</v></c><c r="BX38" t="s"><v>82</v></c><c r="BY38" t="s"><v>82</v></c><c r="BZ38" t="s"><v>82</v></c><c r="CA38" t="s"><v>82</v></c><c r="CB38" t="s"><v>82</v></c><c r="CC38" t="s"><v>82</v></c><c r="CD38" t="s"><v>82</v></c><c r="CE38" t="s"><v>82</v></c><c r="CF38" t="s"><v>82</v></c><c r="CG38" t="s"><v>82</v></c><c r="CH38" t="s"><v>82</v></c><c r="CI38" t="s"><v>82</v></c><c r="CJ38" t="s"><v>82</v></c><c r="CK38" t="s"><v>82</v></c><c r="CL38" t="s"><v>82</v></c><c r="CM38" t="s"><v>82</v></c><c r="CN38" t="s"><v>82</v></c><c r="CO38" t="s"><v>82</v></c><c r="CP38" t="s"><v>82</v></c><c r="CQ38" t="s"><v>82</v></c><c r="CR38" s="0"/><c r="CS38" t="s"><v>82</v></c><c r="CT38" t="s"><v>82</v></c><c r="CU38" t="s"><v>82</v></c><c r="CV38" t="s"><v>82</v></c><c r="CW38" t="s"><v>82</v></c><c r="CX38" t="s"><v>82</v></c><c r="CY38" t="s"><v>82</v></c><c r="CZ38" t="s"><v>82</v></c><c r="DA38" t="s"><v>82</v></c><c r="DB38" t="s"><v>82</v></c><c r="DC38" t="s"><v>82</v></c><c r="DD38" t="s"><v>82</v></c><c r="DE38" t="s"><v>82</v></c><c r="DF38" t="s"><v>82</v></c><c r="DG38" t="s"><v>82</v></c><c r="DH38" t="s"><v>82</v></c><c r="DI38" t="s"><v>82</v></c><c r="DJ38" t="s"><v>82</v></c><c r="DK38" t="s"><v>82</v></c><c r="DL38" t="s"><v>82</v></c><c r="DM38" t="s"><v>82</v></c><c r="DN38" t="s"><v>82</v></c><c r="DO38" t="s"><v>82</v></c><c r="DP38" t="s"><v>82</v></c><c r="DQ38" t="s"><v>82</v></c><c r="DR38" t="s"><v>82</v></c><c r="DS38" t="s"><v>82</v></c><c r="DT38" t="s"><v>82</v></c><c r="DU38" t="s"><v>82</v></c><c r="DV38" t="s"><v>82</v></c><c r="DW38" t="s"><v>82</v></c><c r="DX38" t="s"><v>82</v></c><c r="DY38" t="s"><v>82</v></c><c r="DZ38" t="s"><v>82</v></c><c r="EA38" t="s"><v>82</v></c><c r="EB38" t="s"><v>82</v></c><c r="EC38" t="s"><v>82</v></c><c r="ED38" t="s"><v>82</v></c><c r="EE38" t="s"><v>82</v></c><c r="EF38" t="s"><v>82</v></c><c r="EG38" t="s"><v>82</v></c><c r="EH38" t="s"><v>82</v></c><c r="EI38" t="s"><v>82</v></c><c r="EJ38" t="s"><v>82</v></c><c r="EK38" t="s"><v>82</v></c><c r="EL38" t="s"><v>82</v></c><c r="EM38" s="0"><v>100</v></c><c r="EN38" t="s"><v>82</v></c><c r="EO38" t="s"><v>82</v></c><c r="EP38" t="s"><v>88</v></c><c r="EQ38" t="s"><v>114</v></c><c r="ER38" t="s"><v>88</v></c><c r="ES38" t="s"><v>114</v></c><c r="ET38" t="s"><v>88</v></c><c r="EU38" t="s"><v>114</v></c><c r="EV38" t="s"><v>88</v></c><c r="EW38" t="s"><v>114</v></c><c r="EX38" t="s"><v>82</v></c><c r="EY38" t="s"><v>82</v></c><c r="EZ38" t="s"><v>91</v></c><c r="FA38" t="s"><v>94</v></c><c r="FB38" t="s"><v>82</v></c><c r="FC38" t="s"><v>82</v></c><c r="FD38" t="s"><v>82</v></c><c r="FE38" t="s"><v>82</v></c><c r="FF38" t="s"><v>82</v></c><c r="FG38" t="s"><v>82</v></c><c r="FH38" t="s"><v>82</v></c><c r="FI38" t="s"><v>82</v></c><c r="FJ38" t="s"><v>82</v></c><c r="FK38" t="s"><v>82</v></c><c r="FL38" t="s"><v>82</v></c><c r="FM38" t="s"><v>82</v></c><c r="FN38" t="s"><v>82</v></c><c r="FO38" t="s"><v>82</v></c><c r="FP38" t="s"><v>82</v></c><c r="FQ38" t="s"><v>82</v></c><c r="FR38" t="s"><v>82</v></c><c r="FS38" t="s"><v>82</v></c><c r="FT38" t="s"><v>82</v></c><c r="FU38" t="s"><v>82</v></c><c r="FV38" t="s"><v>82</v></c><c r="FW38" t="s"><v>82</v></c><c r="FX38" t="s"><v>82</v></c><c r="FY38" t="s"><v>82</v></c><c r="FZ38" t="s"><v>82</v></c><c r="GA38" t="s"><v>82</v></c><c r="GB38" t="s"><v>82</v></c><c r="GC38" t="s"><v>82</v></c><c r="GD38" t="s"><v>82</v></c><c r="GE38" t="s"><v>82</v></c><c r="GF38" t="s"><v>143</v></c><c r="GG38" t="s"><v>148</v></c><c r="GH38" s="0"/><c r="GI38" t="s"><v>82</v></c><c r="GJ38" t="s"><v>82</v></c><c r="GK38" t="s"><v>82</v></c><c r="GL38" t="s"><v>82</v></c><c r="GM38" t="s"><v>82</v></c><c r="GN38" t="s"><v>82</v></c><c r="GO38" t="s"><v>82</v></c><c r="GP38" t="s"><v>82</v></c><c r="GQ38" t="s"><v>82</v></c><c r="GR38" t="s"><v>82</v></c><c r="GS38" t="s"><v>82</v></c><c r="GT38" t="s"><v>82</v></c><c r="GU38" t="s"><v>82</v></c><c r="GV38" t="s"><v>82</v></c><c r="GW38" t="s"><v>82</v></c><c r="GX38" t="s"><v>82</v></c><c r="GY38" t="s"><v>82</v></c><c r="GZ38" t="s"><v>82</v></c><c r="HA38" t="s"><v>82</v></c><c r="HB38" t="s"><v>82</v></c><c r="HC38" t="s"><v>82</v></c><c r="HD38" t="s"><v>82</v></c><c r="HE38" t="s"><v>82</v></c><c r="HF38" t="s"><v>82</v></c><c r="HG38" t="s"><v>82</v></c><c r="HH38" t="s"><v>82</v></c><c r="HI38" t="s"><v>82</v></c><c r="HJ38" t="s"><v>82</v></c><c r="HK38" t="s"><v>82</v></c><c r="HL38" t="s"><v>82</v></c><c r="HM38" t="s"><v>82</v></c><c r="HN38" t="s"><v>82</v></c><c r="HO38" t="s"><v>82</v></c><c r="HP38" t="s"><v>82</v></c><c r="HQ38" t="s"><v>82</v></c><c r="HR38" t="s"><v>82</v></c><c r="HS38" t="s"><v>82</v></c><c r="HT38" t="s"><v>82</v></c><c r="HU38" t="s"><v>82</v></c><c r="HV38" t="s"><v>82</v></c><c r="HW38" t="s"><v>82</v></c><c r="HX38" t="s"><v>82</v></c><c r="HY38" t="s"><v>82</v></c><c r="HZ38" t="s"><v>82</v></c><c r="IA38" t="s"><v>82</v></c><c r="IB38" t="s"><v>82</v></c><c r="IC38" s="0"/><c r="ID38" t="s"><v>82</v></c><c r="IE38" t="s"><v>82</v></c><c r="IF38" t="s"><v>82</v></c><c r="IG38" t="s"><v>82</v></c><c r="IH38" t="s"><v>82</v></c><c r="II38" t="s"><v>82</v></c><c r="IJ38" t="s"><v>82</v></c><c r="IK38" t="s"><v>82</v></c><c r="IL38" t="s"><v>82</v></c><c r="IM38" t="s"><v>82</v></c><c r="IN38" t="s"><v>82</v></c><c r="IO38" t="s"><v>82</v></c><c r="IP38" t="s"><v>82</v></c><c r="IQ38" t="s"><v>82</v></c><c r="IR38" t="s"><v>82</v></c><c r="IS38" t="s"><v>82</v></c><c r="IT38" t="s"><v>82</v></c><c r="IU38" t="s"><v>82</v></c><c r="IV38" t="s"><v>82</v></c><c r="IW38" t="s"><v>82</v></c><c r="IX38" t="s"><v>82</v></c><c r="IY38" t="s"><v>82</v></c><c r="IZ38" t="s"><v>82</v></c><c r="JA38" t="s"><v>82</v></c><c r="JB38" t="s"><v>82</v></c><c r="JC38" t="s"><v>82</v></c><c r="JD38" t="s"><v>82</v></c><c r="JE38" t="s"><v>82</v></c><c r="JF38" t="s"><v>82</v></c><c r="JG38" t="s"><v>82</v></c><c r="JH38" t="s"><v>82</v></c><c r="JI38" t="s"><v>82</v></c><c r="JJ38" t="s"><v>82</v></c><c r="JK38" t="s"><v>82</v></c><c r="JL38" t="s"><v>82</v></c><c r="JM38" t="s"><v>82</v></c><c r="JN38" t="s"><v>82</v></c><c r="JO38" t="s"><v>82</v></c><c r="JP38" t="s"><v>82</v></c><c r="JQ38" t="s"><v>82</v></c><c r="JR38" t="s"><v>82</v></c><c r="JS38" t="s"><v>82</v></c><c r="JT38" t="s"><v>82</v></c><c r="JU38" t="s"><v>82</v></c><c r="JV38" t="s"><v>82</v></c><c r="JW38" t="s"><v>82</v></c></row><row r="39"><c r="A39" t="s"><v>31</v></c><c r="B39" s="0"><v>1000</v></c><c r="C39" t="s"><v>82</v></c><c r="D39" t="s"><v>82</v></c><c r="E39" t="s"><v>88</v></c><c r="F39" t="s"><v>84</v></c><c r="G39" t="s"><v>88</v></c><c r="H39" t="s"><v>84</v></c><c r="I39" t="s"><v>88</v></c><c r="J39" t="s"><v>84</v></c><c r="K39" t="s"><v>88</v></c><c r="L39" t="s"><v>84</v></c><c r="M39" t="s"><v>82</v></c><c r="N39" t="s"><v>82</v></c><c r="O39" t="s"><v>90</v></c><c r="P39" t="s"><v>97</v></c><c r="Q39" t="s"><v>88</v></c><c r="R39" t="s"><v>84</v></c><c r="S39" t="s"><v>82</v></c><c r="T39" t="s"><v>82</v></c><c r="U39" t="s"><v>82</v></c><c r="V39" t="s"><v>82</v></c><c r="W39" t="s"><v>82</v></c><c r="X39" t="s"><v>82</v></c><c r="Y39" t="s"><v>82</v></c><c r="Z39" t="s"><v>82</v></c><c r="AA39" t="s"><v>93</v></c><c r="AB39" t="s"><v>86</v></c><c r="AC39" t="s"><v>82</v></c><c r="AD39" t="s"><v>82</v></c><c r="AE39" t="s"><v>82</v></c><c r="AF39" t="s"><v>82</v></c><c r="AG39" t="s"><v>82</v></c><c r="AH39" t="s"><v>82</v></c><c r="AI39" t="s"><v>82</v></c><c r="AJ39" t="s"><v>82</v></c><c r="AK39" t="s"><v>88</v></c><c r="AL39" t="s"><v>84</v></c><c r="AM39" t="s"><v>82</v></c><c r="AN39" t="s"><v>82</v></c><c r="AO39" t="s"><v>82</v></c><c r="AP39" t="s"><v>82</v></c><c r="AQ39" t="s"><v>82</v></c><c r="AR39" t="s"><v>82</v></c><c r="AS39" t="s"><v>82</v></c><c r="AT39" t="s"><v>82</v></c><c r="AU39" t="s"><v>82</v></c><c r="AV39" t="s"><v>82</v></c><c r="AW39" s="0"/><c r="AX39" t="s"><v>82</v></c><c r="AY39" t="s"><v>82</v></c><c r="AZ39" t="s"><v>82</v></c><c r="BA39" t="s"><v>82</v></c><c r="BB39" t="s"><v>82</v></c><c r="BC39" t="s"><v>82</v></c><c r="BD39" t="s"><v>82</v></c><c r="BE39" t="s"><v>82</v></c><c r="BF39" t="s"><v>82</v></c><c r="BG39" t="s"><v>82</v></c><c r="BH39" t="s"><v>82</v></c><c r="BI39" t="s"><v>82</v></c><c r="BJ39" t="s"><v>82</v></c><c r="BK39" t="s"><v>82</v></c><c r="BL39" t="s"><v>82</v></c><c r="BM39" t="s"><v>82</v></c><c r="BN39" t="s"><v>82</v></c><c r="BO39" t="s"><v>82</v></c><c r="BP39" t="s"><v>82</v></c><c r="BQ39" t="s"><v>82</v></c><c r="BR39" t="s"><v>82</v></c><c r="BS39" t="s"><v>82</v></c><c r="BT39" t="s"><v>82</v></c><c r="BU39" t="s"><v>82</v></c><c r="BV39" t="s"><v>82</v></c><c r="BW39" t="s"><v>82</v></c><c r="BX39" t="s"><v>82</v></c><c r="BY39" t="s"><v>82</v></c><c r="BZ39" t="s"><v>82</v></c><c r="CA39" t="s"><v>82</v></c><c r="CB39" t="s"><v>82</v></c><c r="CC39" t="s"><v>82</v></c><c r="CD39" t="s"><v>82</v></c><c r="CE39" t="s"><v>82</v></c><c r="CF39" t="s"><v>82</v></c><c r="CG39" t="s"><v>82</v></c><c r="CH39" t="s"><v>82</v></c><c r="CI39" t="s"><v>82</v></c><c r="CJ39" t="s"><v>82</v></c><c r="CK39" t="s"><v>82</v></c><c r="CL39" t="s"><v>82</v></c><c r="CM39" t="s"><v>82</v></c><c r="CN39" t="s"><v>82</v></c><c r="CO39" t="s"><v>82</v></c><c r="CP39" t="s"><v>82</v></c><c r="CQ39" t="s"><v>82</v></c><c r="CR39" s="0"/><c r="CS39" t="s"><v>82</v></c><c r="CT39" t="s"><v>82</v></c><c r="CU39" t="s"><v>82</v></c><c r="CV39" t="s"><v>82</v></c><c r="CW39" t="s"><v>82</v></c><c r="CX39" t="s"><v>82</v></c><c r="CY39" t="s"><v>82</v></c><c r="CZ39" t="s"><v>82</v></c><c r="DA39" t="s"><v>82</v></c><c r="DB39" t="s"><v>82</v></c><c r="DC39" t="s"><v>82</v></c><c r="DD39" t="s"><v>82</v></c><c r="DE39" t="s"><v>82</v></c><c r="DF39" t="s"><v>82</v></c><c r="DG39" t="s"><v>82</v></c><c r="DH39" t="s"><v>82</v></c><c r="DI39" t="s"><v>82</v></c><c r="DJ39" t="s"><v>82</v></c><c r="DK39" t="s"><v>82</v></c><c r="DL39" t="s"><v>82</v></c><c r="DM39" t="s"><v>82</v></c><c r="DN39" t="s"><v>82</v></c><c r="DO39" t="s"><v>82</v></c><c r="DP39" t="s"><v>82</v></c><c r="DQ39" t="s"><v>82</v></c><c r="DR39" t="s"><v>82</v></c><c r="DS39" t="s"><v>82</v></c><c r="DT39" t="s"><v>82</v></c><c r="DU39" t="s"><v>82</v></c><c r="DV39" t="s"><v>82</v></c><c r="DW39" t="s"><v>82</v></c><c r="DX39" t="s"><v>82</v></c><c r="DY39" t="s"><v>82</v></c><c r="DZ39" t="s"><v>82</v></c><c r="EA39" t="s"><v>82</v></c><c r="EB39" t="s"><v>82</v></c><c r="EC39" t="s"><v>82</v></c><c r="ED39" t="s"><v>82</v></c><c r="EE39" t="s"><v>82</v></c><c r="EF39" t="s"><v>82</v></c><c r="EG39" t="s"><v>82</v></c><c r="EH39" t="s"><v>82</v></c><c r="EI39" t="s"><v>82</v></c><c r="EJ39" t="s"><v>82</v></c><c r="EK39" t="s"><v>82</v></c><c r="EL39" t="s"><v>82</v></c><c r="EM39" s="0"/><c r="EN39" t="s"><v>82</v></c><c r="EO39" t="s"><v>82</v></c><c r="EP39" t="s"><v>82</v></c><c r="EQ39" t="s"><v>82</v></c><c r="ER39" t="s"><v>82</v></c><c r="ES39" t="s"><v>82</v></c><c r="ET39" t="s"><v>82</v></c><c r="EU39" t="s"><v>82</v></c><c r="EV39" t="s"><v>82</v></c><c r="EW39" t="s"><v>82</v></c><c r="EX39" t="s"><v>82</v></c><c r="EY39" t="s"><v>82</v></c><c r="EZ39" t="s"><v>82</v></c><c r="FA39" t="s"><v>82</v></c><c r="FB39" t="s"><v>82</v></c><c r="FC39" t="s"><v>82</v></c><c r="FD39" t="s"><v>82</v></c><c r="FE39" t="s"><v>82</v></c><c r="FF39" t="s"><v>82</v></c><c r="FG39" t="s"><v>82</v></c><c r="FH39" t="s"><v>82</v></c><c r="FI39" t="s"><v>82</v></c><c r="FJ39" t="s"><v>82</v></c><c r="FK39" t="s"><v>82</v></c><c r="FL39" t="s"><v>82</v></c><c r="FM39" t="s"><v>82</v></c><c r="FN39" t="s"><v>82</v></c><c r="FO39" t="s"><v>82</v></c><c r="FP39" t="s"><v>82</v></c><c r="FQ39" t="s"><v>82</v></c><c r="FR39" t="s"><v>82</v></c><c r="FS39" t="s"><v>82</v></c><c r="FT39" t="s"><v>82</v></c><c r="FU39" t="s"><v>82</v></c><c r="FV39" t="s"><v>82</v></c><c r="FW39" t="s"><v>82</v></c><c r="FX39" t="s"><v>82</v></c><c r="FY39" t="s"><v>82</v></c><c r="FZ39" t="s"><v>82</v></c><c r="GA39" t="s"><v>82</v></c><c r="GB39" t="s"><v>82</v></c><c r="GC39" t="s"><v>82</v></c><c r="GD39" t="s"><v>82</v></c><c r="GE39" t="s"><v>82</v></c><c r="GF39" t="s"><v>82</v></c><c r="GG39" t="s"><v>82</v></c><c r="GH39" s="0"/><c r="GI39" t="s"><v>82</v></c><c r="GJ39" t="s"><v>82</v></c><c r="GK39" t="s"><v>82</v></c><c r="GL39" t="s"><v>82</v></c><c r="GM39" t="s"><v>82</v></c><c r="GN39" t="s"><v>82</v></c><c r="GO39" t="s"><v>82</v></c><c r="GP39" t="s"><v>82</v></c><c r="GQ39" t="s"><v>82</v></c><c r="GR39" t="s"><v>82</v></c><c r="GS39" t="s"><v>82</v></c><c r="GT39" t="s"><v>82</v></c><c r="GU39" t="s"><v>82</v></c><c r="GV39" t="s"><v>82</v></c><c r="GW39" t="s"><v>82</v></c><c r="GX39" t="s"><v>82</v></c><c r="GY39" t="s"><v>82</v></c><c r="GZ39" t="s"><v>82</v></c><c r="HA39" t="s"><v>82</v></c><c r="HB39" t="s"><v>82</v></c><c r="HC39" t="s"><v>82</v></c><c r="HD39" t="s"><v>82</v></c><c r="HE39" t="s"><v>82</v></c><c r="HF39" t="s"><v>82</v></c><c r="HG39" t="s"><v>82</v></c><c r="HH39" t="s"><v>82</v></c><c r="HI39" t="s"><v>82</v></c><c r="HJ39" t="s"><v>82</v></c><c r="HK39" t="s"><v>82</v></c><c r="HL39" t="s"><v>82</v></c><c r="HM39" t="s"><v>82</v></c><c r="HN39" t="s"><v>82</v></c><c r="HO39" t="s"><v>82</v></c><c r="HP39" t="s"><v>82</v></c><c r="HQ39" t="s"><v>82</v></c><c r="HR39" t="s"><v>82</v></c><c r="HS39" t="s"><v>82</v></c><c r="HT39" t="s"><v>82</v></c><c r="HU39" t="s"><v>82</v></c><c r="HV39" t="s"><v>82</v></c><c r="HW39" t="s"><v>82</v></c><c r="HX39" t="s"><v>82</v></c><c r="HY39" t="s"><v>82</v></c><c r="HZ39" t="s"><v>82</v></c><c r="IA39" t="s"><v>82</v></c><c r="IB39" t="s"><v>82</v></c><c r="IC39" s="0"><v>1000</v></c><c r="ID39" t="s"><v>82</v></c><c r="IE39" t="s"><v>82</v></c><c r="IF39" t="s"><v>88</v></c><c r="IG39" t="s"><v>84</v></c><c r="IH39" t="s"><v>88</v></c><c r="II39" t="s"><v>84</v></c><c r="IJ39" t="s"><v>88</v></c><c r="IK39" t="s"><v>84</v></c><c r="IL39" t="s"><v>88</v></c><c r="IM39" t="s"><v>84</v></c><c r="IN39" t="s"><v>82</v></c><c r="IO39" t="s"><v>82</v></c><c r="IP39" t="s"><v>90</v></c><c r="IQ39" t="s"><v>97</v></c><c r="IR39" t="s"><v>85</v></c><c r="IS39" t="s"><v>89</v></c><c r="IT39" t="s"><v>82</v></c><c r="IU39" t="s"><v>82</v></c><c r="IV39" t="s"><v>82</v></c><c r="IW39" t="s"><v>82</v></c><c r="IX39" t="s"><v>82</v></c><c r="IY39" t="s"><v>82</v></c><c r="IZ39" t="s"><v>82</v></c><c r="JA39" t="s"><v>82</v></c><c r="JB39" t="s"><v>88</v></c><c r="JC39" t="s"><v>84</v></c><c r="JD39" t="s"><v>82</v></c><c r="JE39" t="s"><v>82</v></c><c r="JF39" t="s"><v>82</v></c><c r="JG39" t="s"><v>82</v></c><c r="JH39" t="s"><v>82</v></c><c r="JI39" t="s"><v>82</v></c><c r="JJ39" t="s"><v>82</v></c><c r="JK39" t="s"><v>82</v></c><c r="JL39" t="s"><v>90</v></c><c r="JM39" t="s"><v>97</v></c><c r="JN39" t="s"><v>82</v></c><c r="JO39" t="s"><v>82</v></c><c r="JP39" t="s"><v>82</v></c><c r="JQ39" t="s"><v>82</v></c><c r="JR39" t="s"><v>82</v></c><c r="JS39" t="s"><v>82</v></c><c r="JT39" t="s"><v>82</v></c><c r="JU39" t="s"><v>82</v></c><c r="JV39" t="s"><v>82</v></c><c r="JW39" t="s"><v>82</v></c></row><row r="40"><c r="A40" t="s"><v>32</v></c><c r="B40" s="0"><v>1000</v></c><c r="C40" t="s"><v>82</v></c><c r="D40" t="s"><v>82</v></c><c r="E40" t="s"><v>88</v></c><c r="F40" t="s"><v>114</v></c><c r="G40" t="s"><v>88</v></c><c r="H40" t="s"><v>114</v></c><c r="I40" t="s"><v>88</v></c><c r="J40" t="s"><v>114</v></c><c r="K40" t="s"><v>88</v></c><c r="L40" t="s"><v>114</v></c><c r="M40" t="s"><v>82</v></c><c r="N40" t="s"><v>82</v></c><c r="O40" t="s"><v>82</v></c><c r="P40" t="s"><v>82</v></c><c r="Q40" t="s"><v>82</v></c><c r="R40" t="s"><v>82</v></c><c r="S40" t="s"><v>88</v></c><c r="T40" t="s"><v>114</v></c><c r="U40" t="s"><v>82</v></c><c r="V40" t="s"><v>82</v></c><c r="W40" t="s"><v>82</v></c><c r="X40" t="s"><v>82</v></c><c r="Y40" t="s"><v>82</v></c><c r="Z40" t="s"><v>82</v></c><c r="AA40" t="s"><v>82</v></c><c r="AB40" t="s"><v>82</v></c><c r="AC40" t="s"><v>82</v></c><c r="AD40" t="s"><v>82</v></c><c r="AE40" t="s"><v>82</v></c><c r="AF40" t="s"><v>82</v></c><c r="AG40" t="s"><v>82</v></c><c r="AH40" t="s"><v>82</v></c><c r="AI40" t="s"><v>82</v></c><c r="AJ40" t="s"><v>82</v></c><c r="AK40" t="s"><v>88</v></c><c r="AL40" t="s"><v>114</v></c><c r="AM40" t="s"><v>82</v></c><c r="AN40" t="s"><v>82</v></c><c r="AO40" t="s"><v>82</v></c><c r="AP40" t="s"><v>82</v></c><c r="AQ40" t="s"><v>82</v></c><c r="AR40" t="s"><v>82</v></c><c r="AS40" t="s"><v>82</v></c><c r="AT40" t="s"><v>82</v></c><c r="AU40" t="s"><v>82</v></c><c r="AV40" t="s"><v>82</v></c><c r="AW40" s="0"/><c r="AX40" t="s"><v>82</v></c><c r="AY40" t="s"><v>82</v></c><c r="AZ40" t="s"><v>82</v></c><c r="BA40" t="s"><v>82</v></c><c r="BB40" t="s"><v>82</v></c><c r="BC40" t="s"><v>82</v></c><c r="BD40" t="s"><v>82</v></c><c r="BE40" t="s"><v>82</v></c><c r="BF40" t="s"><v>82</v></c><c r="BG40" t="s"><v>82</v></c><c r="BH40" t="s"><v>82</v></c><c r="BI40" t="s"><v>82</v></c><c r="BJ40" t="s"><v>82</v></c><c r="BK40" t="s"><v>82</v></c><c r="BL40" t="s"><v>82</v></c><c r="BM40" t="s"><v>82</v></c><c r="BN40" t="s"><v>82</v></c><c r="BO40" t="s"><v>82</v></c><c r="BP40" t="s"><v>82</v></c><c r="BQ40" t="s"><v>82</v></c><c r="BR40" t="s"><v>82</v></c><c r="BS40" t="s"><v>82</v></c><c r="BT40" t="s"><v>82</v></c><c r="BU40" t="s"><v>82</v></c><c r="BV40" t="s"><v>82</v></c><c r="BW40" t="s"><v>82</v></c><c r="BX40" t="s"><v>82</v></c><c r="BY40" t="s"><v>82</v></c><c r="BZ40" t="s"><v>82</v></c><c r="CA40" t="s"><v>82</v></c><c r="CB40" t="s"><v>82</v></c><c r="CC40" t="s"><v>82</v></c><c r="CD40" t="s"><v>82</v></c><c r="CE40" t="s"><v>82</v></c><c r="CF40" t="s"><v>82</v></c><c r="CG40" t="s"><v>82</v></c><c r="CH40" t="s"><v>82</v></c><c r="CI40" t="s"><v>82</v></c><c r="CJ40" t="s"><v>82</v></c><c r="CK40" t="s"><v>82</v></c><c r="CL40" t="s"><v>82</v></c><c r="CM40" t="s"><v>82</v></c><c r="CN40" t="s"><v>82</v></c><c r="CO40" t="s"><v>82</v></c><c r="CP40" t="s"><v>82</v></c><c r="CQ40" t="s"><v>82</v></c><c r="CR40" s="0"/><c r="CS40" t="s"><v>82</v></c><c r="CT40" t="s"><v>82</v></c><c r="CU40" t="s"><v>82</v></c><c r="CV40" t="s"><v>82</v></c><c r="CW40" t="s"><v>82</v></c><c r="CX40" t="s"><v>82</v></c><c r="CY40" t="s"><v>82</v></c><c r="CZ40" t="s"><v>82</v></c><c r="DA40" t="s"><v>82</v></c><c r="DB40" t="s"><v>82</v></c><c r="DC40" t="s"><v>82</v></c><c r="DD40" t="s"><v>82</v></c><c r="DE40" t="s"><v>82</v></c><c r="DF40" t="s"><v>82</v></c><c r="DG40" t="s"><v>82</v></c><c r="DH40" t="s"><v>82</v></c><c r="DI40" t="s"><v>82</v></c><c r="DJ40" t="s"><v>82</v></c><c r="DK40" t="s"><v>82</v></c><c r="DL40" t="s"><v>82</v></c><c r="DM40" t="s"><v>82</v></c><c r="DN40" t="s"><v>82</v></c><c r="DO40" t="s"><v>82</v></c><c r="DP40" t="s"><v>82</v></c><c r="DQ40" t="s"><v>82</v></c><c r="DR40" t="s"><v>82</v></c><c r="DS40" t="s"><v>82</v></c><c r="DT40" t="s"><v>82</v></c><c r="DU40" t="s"><v>82</v></c><c r="DV40" t="s"><v>82</v></c><c r="DW40" t="s"><v>82</v></c><c r="DX40" t="s"><v>82</v></c><c r="DY40" t="s"><v>82</v></c><c r="DZ40" t="s"><v>82</v></c><c r="EA40" t="s"><v>82</v></c><c r="EB40" t="s"><v>82</v></c><c r="EC40" t="s"><v>82</v></c><c r="ED40" t="s"><v>82</v></c><c r="EE40" t="s"><v>82</v></c><c r="EF40" t="s"><v>82</v></c><c r="EG40" t="s"><v>82</v></c><c r="EH40" t="s"><v>82</v></c><c r="EI40" t="s"><v>82</v></c><c r="EJ40" t="s"><v>82</v></c><c r="EK40" t="s"><v>82</v></c><c r="EL40" t="s"><v>82</v></c><c r="EM40" s="0"><v>50</v></c><c r="EN40" t="s"><v>82</v></c><c r="EO40" t="s"><v>82</v></c><c r="EP40" t="s"><v>88</v></c><c r="EQ40" t="s"><v>114</v></c><c r="ER40" t="s"><v>88</v></c><c r="ES40" t="s"><v>114</v></c><c r="ET40" t="s"><v>88</v></c><c r="EU40" t="s"><v>114</v></c><c r="EV40" t="s"><v>88</v></c><c r="EW40" t="s"><v>114</v></c><c r="EX40" t="s"><v>82</v></c><c r="EY40" t="s"><v>82</v></c><c r="EZ40" t="s"><v>82</v></c><c r="FA40" t="s"><v>82</v></c><c r="FB40" t="s"><v>82</v></c><c r="FC40" t="s"><v>82</v></c><c r="FD40" t="s"><v>90</v></c><c r="FE40" t="s"><v>106</v></c><c r="FF40" t="s"><v>82</v></c><c r="FG40" t="s"><v>82</v></c><c r="FH40" t="s"><v>82</v></c><c r="FI40" t="s"><v>82</v></c><c r="FJ40" t="s"><v>82</v></c><c r="FK40" t="s"><v>82</v></c><c r="FL40" t="s"><v>82</v></c><c r="FM40" t="s"><v>82</v></c><c r="FN40" t="s"><v>82</v></c><c r="FO40" t="s"><v>82</v></c><c r="FP40" t="s"><v>82</v></c><c r="FQ40" t="s"><v>82</v></c><c r="FR40" t="s"><v>82</v></c><c r="FS40" t="s"><v>82</v></c><c r="FT40" t="s"><v>82</v></c><c r="FU40" t="s"><v>82</v></c><c r="FV40" t="s"><v>90</v></c><c r="FW40" t="s"><v>106</v></c><c r="FX40" t="s"><v>82</v></c><c r="FY40" t="s"><v>82</v></c><c r="FZ40" t="s"><v>82</v></c><c r="GA40" t="s"><v>82</v></c><c r="GB40" t="s"><v>82</v></c><c r="GC40" t="s"><v>82</v></c><c r="GD40" t="s"><v>82</v></c><c r="GE40" t="s"><v>82</v></c><c r="GF40" t="s"><v>82</v></c><c r="GG40" t="s"><v>82</v></c><c r="GH40" s="0"/><c r="GI40" t="s"><v>82</v></c><c r="GJ40" t="s"><v>82</v></c><c r="GK40" t="s"><v>82</v></c><c r="GL40" t="s"><v>82</v></c><c r="GM40" t="s"><v>82</v></c><c r="GN40" t="s"><v>82</v></c><c r="GO40" t="s"><v>82</v></c><c r="GP40" t="s"><v>82</v></c><c r="GQ40" t="s"><v>82</v></c><c r="GR40" t="s"><v>82</v></c><c r="GS40" t="s"><v>82</v></c><c r="GT40" t="s"><v>82</v></c><c r="GU40" t="s"><v>82</v></c><c r="GV40" t="s"><v>82</v></c><c r="GW40" t="s"><v>82</v></c><c r="GX40" t="s"><v>82</v></c><c r="GY40" t="s"><v>82</v></c><c r="GZ40" t="s"><v>82</v></c><c r="HA40" t="s"><v>82</v></c><c r="HB40" t="s"><v>82</v></c><c r="HC40" t="s"><v>82</v></c><c r="HD40" t="s"><v>82</v></c><c r="HE40" t="s"><v>82</v></c><c r="HF40" t="s"><v>82</v></c><c r="HG40" t="s"><v>82</v></c><c r="HH40" t="s"><v>82</v></c><c r="HI40" t="s"><v>82</v></c><c r="HJ40" t="s"><v>82</v></c><c r="HK40" t="s"><v>82</v></c><c r="HL40" t="s"><v>82</v></c><c r="HM40" t="s"><v>82</v></c><c r="HN40" t="s"><v>82</v></c><c r="HO40" t="s"><v>82</v></c><c r="HP40" t="s"><v>82</v></c><c r="HQ40" t="s"><v>82</v></c><c r="HR40" t="s"><v>82</v></c><c r="HS40" t="s"><v>82</v></c><c r="HT40" t="s"><v>82</v></c><c r="HU40" t="s"><v>82</v></c><c r="HV40" t="s"><v>82</v></c><c r="HW40" t="s"><v>82</v></c><c r="HX40" t="s"><v>82</v></c><c r="HY40" t="s"><v>82</v></c><c r="HZ40" t="s"><v>82</v></c><c r="IA40" t="s"><v>82</v></c><c r="IB40" t="s"><v>82</v></c><c r="IC40" s="0"><v>1000</v></c><c r="ID40" t="s"><v>82</v></c><c r="IE40" t="s"><v>82</v></c><c r="IF40" t="s"><v>88</v></c><c r="IG40" t="s"><v>114</v></c><c r="IH40" t="s"><v>88</v></c><c r="II40" t="s"><v>114</v></c><c r="IJ40" t="s"><v>88</v></c><c r="IK40" t="s"><v>114</v></c><c r="IL40" t="s"><v>88</v></c><c r="IM40" t="s"><v>114</v></c><c r="IN40" t="s"><v>82</v></c><c r="IO40" t="s"><v>82</v></c><c r="IP40" t="s"><v>82</v></c><c r="IQ40" t="s"><v>82</v></c><c r="IR40" t="s"><v>82</v></c><c r="IS40" t="s"><v>82</v></c><c r="IT40" t="s"><v>90</v></c><c r="IU40" t="s"><v>106</v></c><c r="IV40" t="s"><v>82</v></c><c r="IW40" t="s"><v>82</v></c><c r="IX40" t="s"><v>82</v></c><c r="IY40" t="s"><v>82</v></c><c r="IZ40" t="s"><v>82</v></c><c r="JA40" t="s"><v>82</v></c><c r="JB40" t="s"><v>82</v></c><c r="JC40" t="s"><v>82</v></c><c r="JD40" t="s"><v>82</v></c><c r="JE40" t="s"><v>82</v></c><c r="JF40" t="s"><v>82</v></c><c r="JG40" t="s"><v>82</v></c><c r="JH40" t="s"><v>82</v></c><c r="JI40" t="s"><v>82</v></c><c r="JJ40" t="s"><v>82</v></c><c r="JK40" t="s"><v>82</v></c><c r="JL40" t="s"><v>82</v></c><c r="JM40" t="s"><v>82</v></c><c r="JN40" t="s"><v>82</v></c><c r="JO40" t="s"><v>82</v></c><c r="JP40" t="s"><v>82</v></c><c r="JQ40" t="s"><v>82</v></c><c r="JR40" t="s"><v>82</v></c><c r="JS40" t="s"><v>82</v></c><c r="JT40" t="s"><v>82</v></c><c r="JU40" t="s"><v>82</v></c><c r="JV40" t="s"><v>82</v></c><c r="JW40" t="s"><v>82</v></c></row><row r="41"><c r="A41" t="s"><v>33</v></c><c r="B41" s="0"><v>1000</v></c><c r="C41" t="s"><v>82</v></c><c r="D41" t="s"><v>82</v></c><c r="E41" t="s"><v>82</v></c><c r="F41" t="s"><v>82</v></c><c r="G41" t="s"><v>82</v></c><c r="H41" t="s"><v>82</v></c><c r="I41" t="s"><v>82</v></c><c r="J41" t="s"><v>82</v></c><c r="K41" t="s"><v>88</v></c><c r="L41" t="s"><v>84</v></c><c r="M41" t="s"><v>82</v></c><c r="N41" t="s"><v>82</v></c><c r="O41" t="s"><v>82</v></c><c r="P41" t="s"><v>82</v></c><c r="Q41" t="s"><v>82</v></c><c r="R41" t="s"><v>82</v></c><c r="S41" t="s"><v>83</v></c><c r="T41" t="s"><v>181</v></c><c r="U41" t="s"><v>82</v></c><c r="V41" t="s"><v>82</v></c><c r="W41" t="s"><v>82</v></c><c r="X41" t="s"><v>82</v></c><c r="Y41" t="s"><v>82</v></c><c r="Z41" t="s"><v>82</v></c><c r="AA41" t="s"><v>82</v></c><c r="AB41" t="s"><v>82</v></c><c r="AC41" t="s"><v>82</v></c><c r="AD41" t="s"><v>82</v></c><c r="AE41" t="s"><v>90</v></c><c r="AF41" t="s"><v>97</v></c><c r="AG41" t="s"><v>82</v></c><c r="AH41" t="s"><v>82</v></c><c r="AI41" t="s"><v>82</v></c><c r="AJ41" t="s"><v>82</v></c><c r="AK41" t="s"><v>82</v></c><c r="AL41" t="s"><v>82</v></c><c r="AM41" t="s"><v>82</v></c><c r="AN41" t="s"><v>82</v></c><c r="AO41" t="s"><v>82</v></c><c r="AP41" t="s"><v>82</v></c><c r="AQ41" t="s"><v>82</v></c><c r="AR41" t="s"><v>82</v></c><c r="AS41" t="s"><v>82</v></c><c r="AT41" t="s"><v>82</v></c><c r="AU41" t="s"><v>82</v></c><c r="AV41" t="s"><v>82</v></c><c r="AW41" s="0"/><c r="AX41" t="s"><v>82</v></c><c r="AY41" t="s"><v>82</v></c><c r="AZ41" t="s"><v>82</v></c><c r="BA41" t="s"><v>82</v></c><c r="BB41" t="s"><v>82</v></c><c r="BC41" t="s"><v>82</v></c><c r="BD41" t="s"><v>82</v></c><c r="BE41" t="s"><v>82</v></c><c r="BF41" t="s"><v>82</v></c><c r="BG41" t="s"><v>82</v></c><c r="BH41" t="s"><v>82</v></c><c r="BI41" t="s"><v>82</v></c><c r="BJ41" t="s"><v>82</v></c><c r="BK41" t="s"><v>82</v></c><c r="BL41" t="s"><v>82</v></c><c r="BM41" t="s"><v>82</v></c><c r="BN41" t="s"><v>82</v></c><c r="BO41" t="s"><v>82</v></c><c r="BP41" t="s"><v>82</v></c><c r="BQ41" t="s"><v>82</v></c><c r="BR41" t="s"><v>82</v></c><c r="BS41" t="s"><v>82</v></c><c r="BT41" t="s"><v>82</v></c><c r="BU41" t="s"><v>82</v></c><c r="BV41" t="s"><v>82</v></c><c r="BW41" t="s"><v>82</v></c><c r="BX41" t="s"><v>82</v></c><c r="BY41" t="s"><v>82</v></c><c r="BZ41" t="s"><v>82</v></c><c r="CA41" t="s"><v>82</v></c><c r="CB41" t="s"><v>82</v></c><c r="CC41" t="s"><v>82</v></c><c r="CD41" t="s"><v>82</v></c><c r="CE41" t="s"><v>82</v></c><c r="CF41" t="s"><v>82</v></c><c r="CG41" t="s"><v>82</v></c><c r="CH41" t="s"><v>82</v></c><c r="CI41" t="s"><v>82</v></c><c r="CJ41" t="s"><v>82</v></c><c r="CK41" t="s"><v>82</v></c><c r="CL41" t="s"><v>82</v></c><c r="CM41" t="s"><v>82</v></c><c r="CN41" t="s"><v>82</v></c><c r="CO41" t="s"><v>82</v></c><c r="CP41" t="s"><v>82</v></c><c r="CQ41" t="s"><v>82</v></c><c r="CR41" s="0"/><c r="CS41" t="s"><v>82</v></c><c r="CT41" t="s"><v>82</v></c><c r="CU41" t="s"><v>82</v></c><c r="CV41" t="s"><v>82</v></c><c r="CW41" t="s"><v>82</v></c><c r="CX41" t="s"><v>82</v></c><c r="CY41" t="s"><v>82</v></c><c r="CZ41" t="s"><v>82</v></c><c r="DA41" t="s"><v>82</v></c><c r="DB41" t="s"><v>82</v></c><c r="DC41" t="s"><v>82</v></c><c r="DD41" t="s"><v>82</v></c><c r="DE41" t="s"><v>82</v></c><c r="DF41" t="s"><v>82</v></c><c r="DG41" t="s"><v>82</v></c><c r="DH41" t="s"><v>82</v></c><c r="DI41" t="s"><v>82</v></c><c r="DJ41" t="s"><v>82</v></c><c r="DK41" t="s"><v>82</v></c><c r="DL41" t="s"><v>82</v></c><c r="DM41" t="s"><v>82</v></c><c r="DN41" t="s"><v>82</v></c><c r="DO41" t="s"><v>82</v></c><c r="DP41" t="s"><v>82</v></c><c r="DQ41" t="s"><v>82</v></c><c r="DR41" t="s"><v>82</v></c><c r="DS41" t="s"><v>82</v></c><c r="DT41" t="s"><v>82</v></c><c r="DU41" t="s"><v>82</v></c><c r="DV41" t="s"><v>82</v></c><c r="DW41" t="s"><v>82</v></c><c r="DX41" t="s"><v>82</v></c><c r="DY41" t="s"><v>82</v></c><c r="DZ41" t="s"><v>82</v></c><c r="EA41" t="s"><v>82</v></c><c r="EB41" t="s"><v>82</v></c><c r="EC41" t="s"><v>82</v></c><c r="ED41" t="s"><v>82</v></c><c r="EE41" t="s"><v>82</v></c><c r="EF41" t="s"><v>82</v></c><c r="EG41" t="s"><v>82</v></c><c r="EH41" t="s"><v>82</v></c><c r="EI41" t="s"><v>82</v></c><c r="EJ41" t="s"><v>82</v></c><c r="EK41" t="s"><v>82</v></c><c r="EL41" t="s"><v>82</v></c><c r="EM41" s="0"/><c r="EN41" t="s"><v>82</v></c><c r="EO41" t="s"><v>82</v></c><c r="EP41" t="s"><v>82</v></c><c r="EQ41" t="s"><v>82</v></c><c r="ER41" t="s"><v>82</v></c><c r="ES41" t="s"><v>82</v></c><c r="ET41" t="s"><v>82</v></c><c r="EU41" t="s"><v>82</v></c><c r="EV41" t="s"><v>88</v></c><c r="EW41" t="s"><v>84</v></c><c r="EX41" t="s"><v>82</v></c><c r="EY41" t="s"><v>82</v></c><c r="EZ41" t="s"><v>82</v></c><c r="FA41" t="s"><v>82</v></c><c r="FB41" t="s"><v>82</v></c><c r="FC41" t="s"><v>82</v></c><c r="FD41" t="s"><v>85</v></c><c r="FE41" t="s"><v>89</v></c><c r="FF41" t="s"><v>82</v></c><c r="FG41" t="s"><v>82</v></c><c r="FH41" t="s"><v>82</v></c><c r="FI41" t="s"><v>82</v></c><c r="FJ41" t="s"><v>82</v></c><c r="FK41" t="s"><v>82</v></c><c r="FL41" t="s"><v>82</v></c><c r="FM41" t="s"><v>82</v></c><c r="FN41" t="s"><v>82</v></c><c r="FO41" t="s"><v>82</v></c><c r="FP41" t="s"><v>90</v></c><c r="FQ41" t="s"><v>97</v></c><c r="FR41" t="s"><v>82</v></c><c r="FS41" t="s"><v>82</v></c><c r="FT41" t="s"><v>82</v></c><c r="FU41" t="s"><v>82</v></c><c r="FV41" t="s"><v>82</v></c><c r="FW41" t="s"><v>82</v></c><c r="FX41" t="s"><v>82</v></c><c r="FY41" t="s"><v>82</v></c><c r="FZ41" t="s"><v>82</v></c><c r="GA41" t="s"><v>82</v></c><c r="GB41" t="s"><v>82</v></c><c r="GC41" t="s"><v>82</v></c><c r="GD41" t="s"><v>82</v></c><c r="GE41" t="s"><v>82</v></c><c r="GF41" t="s"><v>82</v></c><c r="GG41" t="s"><v>82</v></c><c r="GH41" s="0"/><c r="GI41" t="s"><v>82</v></c><c r="GJ41" t="s"><v>82</v></c><c r="GK41" t="s"><v>82</v></c><c r="GL41" t="s"><v>82</v></c><c r="GM41" t="s"><v>82</v></c><c r="GN41" t="s"><v>82</v></c><c r="GO41" t="s"><v>82</v></c><c r="GP41" t="s"><v>82</v></c><c r="GQ41" t="s"><v>82</v></c><c r="GR41" t="s"><v>82</v></c><c r="GS41" t="s"><v>82</v></c><c r="GT41" t="s"><v>82</v></c><c r="GU41" t="s"><v>82</v></c><c r="GV41" t="s"><v>82</v></c><c r="GW41" t="s"><v>82</v></c><c r="GX41" t="s"><v>82</v></c><c r="GY41" t="s"><v>82</v></c><c r="GZ41" t="s"><v>82</v></c><c r="HA41" t="s"><v>82</v></c><c r="HB41" t="s"><v>82</v></c><c r="HC41" t="s"><v>82</v></c><c r="HD41" t="s"><v>82</v></c><c r="HE41" t="s"><v>82</v></c><c r="HF41" t="s"><v>82</v></c><c r="HG41" t="s"><v>82</v></c><c r="HH41" t="s"><v>82</v></c><c r="HI41" t="s"><v>82</v></c><c r="HJ41" t="s"><v>82</v></c><c r="HK41" t="s"><v>82</v></c><c r="HL41" t="s"><v>82</v></c><c r="HM41" t="s"><v>82</v></c><c r="HN41" t="s"><v>82</v></c><c r="HO41" t="s"><v>82</v></c><c r="HP41" t="s"><v>82</v></c><c r="HQ41" t="s"><v>82</v></c><c r="HR41" t="s"><v>82</v></c><c r="HS41" t="s"><v>82</v></c><c r="HT41" t="s"><v>82</v></c><c r="HU41" t="s"><v>82</v></c><c r="HV41" t="s"><v>82</v></c><c r="HW41" t="s"><v>82</v></c><c r="HX41" t="s"><v>82</v></c><c r="HY41" t="s"><v>82</v></c><c r="HZ41" t="s"><v>82</v></c><c r="IA41" t="s"><v>82</v></c><c r="IB41" t="s"><v>82</v></c><c r="IC41" s="0"/><c r="ID41" t="s"><v>82</v></c><c r="IE41" t="s"><v>82</v></c><c r="IF41" t="s"><v>82</v></c><c r="IG41" t="s"><v>82</v></c><c r="IH41" t="s"><v>82</v></c><c r="II41" t="s"><v>82</v></c><c r="IJ41" t="s"><v>82</v></c><c r="IK41" t="s"><v>82</v></c><c r="IL41" t="s"><v>82</v></c><c r="IM41" t="s"><v>82</v></c><c r="IN41" t="s"><v>82</v></c><c r="IO41" t="s"><v>82</v></c><c r="IP41" t="s"><v>82</v></c><c r="IQ41" t="s"><v>82</v></c><c r="IR41" t="s"><v>82</v></c><c r="IS41" t="s"><v>82</v></c><c r="IT41" t="s"><v>82</v></c><c r="IU41" t="s"><v>82</v></c><c r="IV41" t="s"><v>82</v></c><c r="IW41" t="s"><v>82</v></c><c r="IX41" t="s"><v>82</v></c><c r="IY41" t="s"><v>82</v></c><c r="IZ41" t="s"><v>82</v></c><c r="JA41" t="s"><v>82</v></c><c r="JB41" t="s"><v>82</v></c><c r="JC41" t="s"><v>82</v></c><c r="JD41" t="s"><v>82</v></c><c r="JE41" t="s"><v>82</v></c><c r="JF41" t="s"><v>82</v></c><c r="JG41" t="s"><v>82</v></c><c r="JH41" t="s"><v>82</v></c><c r="JI41" t="s"><v>82</v></c><c r="JJ41" t="s"><v>82</v></c><c r="JK41" t="s"><v>82</v></c><c r="JL41" t="s"><v>82</v></c><c r="JM41" t="s"><v>82</v></c><c r="JN41" t="s"><v>82</v></c><c r="JO41" t="s"><v>82</v></c><c r="JP41" t="s"><v>82</v></c><c r="JQ41" t="s"><v>82</v></c><c r="JR41" t="s"><v>82</v></c><c r="JS41" t="s"><v>82</v></c><c r="JT41" t="s"><v>82</v></c><c r="JU41" t="s"><v>82</v></c><c r="JV41" t="s"><v>82</v></c><c r="JW41" t="s"><v>82</v></c></row><row r="42"><c r="A42" t="s"><v>34</v></c><c r="B42" s="0"><v>500</v></c><c r="C42" t="s"><v>82</v></c><c r="D42" t="s"><v>82</v></c><c r="E42" t="s"><v>88</v></c><c r="F42" t="s"><v>132</v></c><c r="G42" t="s"><v>85</v></c><c r="H42" t="s"><v>149</v></c><c r="I42" t="s"><v>90</v></c><c r="J42" t="s"><v>134</v></c><c r="K42" t="s"><v>88</v></c><c r="L42" t="s"><v>132</v></c><c r="M42" t="s"><v>82</v></c><c r="N42" t="s"><v>82</v></c><c r="O42" t="s"><v>82</v></c><c r="P42" t="s"><v>82</v></c><c r="Q42" t="s"><v>82</v></c><c r="R42" t="s"><v>82</v></c><c r="S42" t="s"><v>82</v></c><c r="T42" t="s"><v>82</v></c><c r="U42" t="s"><v>82</v></c><c r="V42" t="s"><v>82</v></c><c r="W42" t="s"><v>82</v></c><c r="X42" t="s"><v>82</v></c><c r="Y42" t="s"><v>82</v></c><c r="Z42" t="s"><v>82</v></c><c r="AA42" t="s"><v>82</v></c><c r="AB42" t="s"><v>82</v></c><c r="AC42" t="s"><v>82</v></c><c r="AD42" t="s"><v>82</v></c><c r="AE42" t="s"><v>90</v></c><c r="AF42" t="s"><v>134</v></c><c r="AG42" t="s"><v>82</v></c><c r="AH42" t="s"><v>82</v></c><c r="AI42" t="s"><v>82</v></c><c r="AJ42" t="s"><v>82</v></c><c r="AK42" t="s"><v>82</v></c><c r="AL42" t="s"><v>82</v></c><c r="AM42" t="s"><v>90</v></c><c r="AN42" t="s"><v>134</v></c><c r="AO42" t="s"><v>82</v></c><c r="AP42" t="s"><v>82</v></c><c r="AQ42" t="s"><v>82</v></c><c r="AR42" t="s"><v>82</v></c><c r="AS42" t="s"><v>82</v></c><c r="AT42" t="s"><v>82</v></c><c r="AU42" t="s"><v>88</v></c><c r="AV42" t="s"><v>132</v></c><c r="AW42" s="0"/><c r="AX42" t="s"><v>82</v></c><c r="AY42" t="s"><v>82</v></c><c r="AZ42" t="s"><v>82</v></c><c r="BA42" t="s"><v>82</v></c><c r="BB42" t="s"><v>82</v></c><c r="BC42" t="s"><v>82</v></c><c r="BD42" t="s"><v>82</v></c><c r="BE42" t="s"><v>82</v></c><c r="BF42" t="s"><v>82</v></c><c r="BG42" t="s"><v>82</v></c><c r="BH42" t="s"><v>82</v></c><c r="BI42" t="s"><v>82</v></c><c r="BJ42" t="s"><v>82</v></c><c r="BK42" t="s"><v>82</v></c><c r="BL42" t="s"><v>82</v></c><c r="BM42" t="s"><v>82</v></c><c r="BN42" t="s"><v>82</v></c><c r="BO42" t="s"><v>82</v></c><c r="BP42" t="s"><v>82</v></c><c r="BQ42" t="s"><v>82</v></c><c r="BR42" t="s"><v>82</v></c><c r="BS42" t="s"><v>82</v></c><c r="BT42" t="s"><v>82</v></c><c r="BU42" t="s"><v>82</v></c><c r="BV42" t="s"><v>82</v></c><c r="BW42" t="s"><v>82</v></c><c r="BX42" t="s"><v>82</v></c><c r="BY42" t="s"><v>82</v></c><c r="BZ42" t="s"><v>82</v></c><c r="CA42" t="s"><v>82</v></c><c r="CB42" t="s"><v>82</v></c><c r="CC42" t="s"><v>82</v></c><c r="CD42" t="s"><v>82</v></c><c r="CE42" t="s"><v>82</v></c><c r="CF42" t="s"><v>82</v></c><c r="CG42" t="s"><v>82</v></c><c r="CH42" t="s"><v>82</v></c><c r="CI42" t="s"><v>82</v></c><c r="CJ42" t="s"><v>82</v></c><c r="CK42" t="s"><v>82</v></c><c r="CL42" t="s"><v>82</v></c><c r="CM42" t="s"><v>82</v></c><c r="CN42" t="s"><v>82</v></c><c r="CO42" t="s"><v>82</v></c><c r="CP42" t="s"><v>82</v></c><c r="CQ42" t="s"><v>82</v></c><c r="CR42" s="0"/><c r="CS42" t="s"><v>82</v></c><c r="CT42" t="s"><v>82</v></c><c r="CU42" t="s"><v>82</v></c><c r="CV42" t="s"><v>82</v></c><c r="CW42" t="s"><v>82</v></c><c r="CX42" t="s"><v>82</v></c><c r="CY42" t="s"><v>82</v></c><c r="CZ42" t="s"><v>82</v></c><c r="DA42" t="s"><v>82</v></c><c r="DB42" t="s"><v>82</v></c><c r="DC42" t="s"><v>82</v></c><c r="DD42" t="s"><v>82</v></c><c r="DE42" t="s"><v>82</v></c><c r="DF42" t="s"><v>82</v></c><c r="DG42" t="s"><v>82</v></c><c r="DH42" t="s"><v>82</v></c><c r="DI42" t="s"><v>82</v></c><c r="DJ42" t="s"><v>82</v></c><c r="DK42" t="s"><v>82</v></c><c r="DL42" t="s"><v>82</v></c><c r="DM42" t="s"><v>82</v></c><c r="DN42" t="s"><v>82</v></c><c r="DO42" t="s"><v>82</v></c><c r="DP42" t="s"><v>82</v></c><c r="DQ42" t="s"><v>82</v></c><c r="DR42" t="s"><v>82</v></c><c r="DS42" t="s"><v>82</v></c><c r="DT42" t="s"><v>82</v></c><c r="DU42" t="s"><v>82</v></c><c r="DV42" t="s"><v>82</v></c><c r="DW42" t="s"><v>82</v></c><c r="DX42" t="s"><v>82</v></c><c r="DY42" t="s"><v>82</v></c><c r="DZ42" t="s"><v>82</v></c><c r="EA42" t="s"><v>82</v></c><c r="EB42" t="s"><v>82</v></c><c r="EC42" t="s"><v>82</v></c><c r="ED42" t="s"><v>82</v></c><c r="EE42" t="s"><v>82</v></c><c r="EF42" t="s"><v>82</v></c><c r="EG42" t="s"><v>82</v></c><c r="EH42" t="s"><v>82</v></c><c r="EI42" t="s"><v>82</v></c><c r="EJ42" t="s"><v>82</v></c><c r="EK42" t="s"><v>82</v></c><c r="EL42" t="s"><v>82</v></c><c r="EM42" s="0"><v>100</v></c><c r="EN42" t="s"><v>82</v></c><c r="EO42" t="s"><v>82</v></c><c r="EP42" t="s"><v>88</v></c><c r="EQ42" t="s"><v>132</v></c><c r="ER42" t="s"><v>85</v></c><c r="ES42" t="s"><v>149</v></c><c r="ET42" t="s"><v>85</v></c><c r="EU42" t="s"><v>149</v></c><c r="EV42" t="s"><v>88</v></c><c r="EW42" t="s"><v>132</v></c><c r="EX42" t="s"><v>82</v></c><c r="EY42" t="s"><v>82</v></c><c r="EZ42" t="s"><v>82</v></c><c r="FA42" t="s"><v>82</v></c><c r="FB42" t="s"><v>82</v></c><c r="FC42" t="s"><v>82</v></c><c r="FD42" t="s"><v>82</v></c><c r="FE42" t="s"><v>82</v></c><c r="FF42" t="s"><v>82</v></c><c r="FG42" t="s"><v>82</v></c><c r="FH42" t="s"><v>82</v></c><c r="FI42" t="s"><v>82</v></c><c r="FJ42" t="s"><v>82</v></c><c r="FK42" t="s"><v>82</v></c><c r="FL42" t="s"><v>82</v></c><c r="FM42" t="s"><v>82</v></c><c r="FN42" t="s"><v>82</v></c><c r="FO42" t="s"><v>82</v></c><c r="FP42" t="s"><v>88</v></c><c r="FQ42" t="s"><v>132</v></c><c r="FR42" t="s"><v>82</v></c><c r="FS42" t="s"><v>82</v></c><c r="FT42" t="s"><v>82</v></c><c r="FU42" t="s"><v>82</v></c><c r="FV42" t="s"><v>82</v></c><c r="FW42" t="s"><v>82</v></c><c r="FX42" t="s"><v>88</v></c><c r="FY42" t="s"><v>132</v></c><c r="FZ42" t="s"><v>82</v></c><c r="GA42" t="s"><v>82</v></c><c r="GB42" t="s"><v>82</v></c><c r="GC42" t="s"><v>82</v></c><c r="GD42" t="s"><v>82</v></c><c r="GE42" t="s"><v>82</v></c><c r="GF42" t="s"><v>90</v></c><c r="GG42" t="s"><v>134</v></c><c r="GH42" s="0"/><c r="GI42" t="s"><v>82</v></c><c r="GJ42" t="s"><v>82</v></c><c r="GK42" t="s"><v>82</v></c><c r="GL42" t="s"><v>82</v></c><c r="GM42" t="s"><v>82</v></c><c r="GN42" t="s"><v>82</v></c><c r="GO42" t="s"><v>82</v></c><c r="GP42" t="s"><v>82</v></c><c r="GQ42" t="s"><v>82</v></c><c r="GR42" t="s"><v>82</v></c><c r="GS42" t="s"><v>82</v></c><c r="GT42" t="s"><v>82</v></c><c r="GU42" t="s"><v>82</v></c><c r="GV42" t="s"><v>82</v></c><c r="GW42" t="s"><v>82</v></c><c r="GX42" t="s"><v>82</v></c><c r="GY42" t="s"><v>82</v></c><c r="GZ42" t="s"><v>82</v></c><c r="HA42" t="s"><v>82</v></c><c r="HB42" t="s"><v>82</v></c><c r="HC42" t="s"><v>82</v></c><c r="HD42" t="s"><v>82</v></c><c r="HE42" t="s"><v>82</v></c><c r="HF42" t="s"><v>82</v></c><c r="HG42" t="s"><v>82</v></c><c r="HH42" t="s"><v>82</v></c><c r="HI42" t="s"><v>82</v></c><c r="HJ42" t="s"><v>82</v></c><c r="HK42" t="s"><v>82</v></c><c r="HL42" t="s"><v>82</v></c><c r="HM42" t="s"><v>82</v></c><c r="HN42" t="s"><v>82</v></c><c r="HO42" t="s"><v>82</v></c><c r="HP42" t="s"><v>82</v></c><c r="HQ42" t="s"><v>82</v></c><c r="HR42" t="s"><v>82</v></c><c r="HS42" t="s"><v>82</v></c><c r="HT42" t="s"><v>82</v></c><c r="HU42" t="s"><v>82</v></c><c r="HV42" t="s"><v>82</v></c><c r="HW42" t="s"><v>82</v></c><c r="HX42" t="s"><v>82</v></c><c r="HY42" t="s"><v>82</v></c><c r="HZ42" t="s"><v>82</v></c><c r="IA42" t="s"><v>82</v></c><c r="IB42" t="s"><v>82</v></c><c r="IC42" s="0"/><c r="ID42" t="s"><v>82</v></c><c r="IE42" t="s"><v>82</v></c><c r="IF42" t="s"><v>82</v></c><c r="IG42" t="s"><v>82</v></c><c r="IH42" t="s"><v>82</v></c><c r="II42" t="s"><v>82</v></c><c r="IJ42" t="s"><v>82</v></c><c r="IK42" t="s"><v>82</v></c><c r="IL42" t="s"><v>82</v></c><c r="IM42" t="s"><v>82</v></c><c r="IN42" t="s"><v>82</v></c><c r="IO42" t="s"><v>82</v></c><c r="IP42" t="s"><v>82</v></c><c r="IQ42" t="s"><v>82</v></c><c r="IR42" t="s"><v>82</v></c><c r="IS42" t="s"><v>82</v></c><c r="IT42" t="s"><v>82</v></c><c r="IU42" t="s"><v>82</v></c><c r="IV42" t="s"><v>82</v></c><c r="IW42" t="s"><v>82</v></c><c r="IX42" t="s"><v>82</v></c><c r="IY42" t="s"><v>82</v></c><c r="IZ42" t="s"><v>82</v></c><c r="JA42" t="s"><v>82</v></c><c r="JB42" t="s"><v>82</v></c><c r="JC42" t="s"><v>82</v></c><c r="JD42" t="s"><v>82</v></c><c r="JE42" t="s"><v>82</v></c><c r="JF42" t="s"><v>82</v></c><c r="JG42" t="s"><v>82</v></c><c r="JH42" t="s"><v>82</v></c><c r="JI42" t="s"><v>82</v></c><c r="JJ42" t="s"><v>82</v></c><c r="JK42" t="s"><v>82</v></c><c r="JL42" t="s"><v>82</v></c><c r="JM42" t="s"><v>82</v></c><c r="JN42" t="s"><v>82</v></c><c r="JO42" t="s"><v>82</v></c><c r="JP42" t="s"><v>82</v></c><c r="JQ42" t="s"><v>82</v></c><c r="JR42" t="s"><v>82</v></c><c r="JS42" t="s"><v>82</v></c><c r="JT42" t="s"><v>82</v></c><c r="JU42" t="s"><v>82</v></c><c r="JV42" t="s"><v>82</v></c><c r="JW42" t="s"><v>82</v></c></row><row r="43"><c r="A43" t="s"><v>35</v></c><c r="B43" s="0"><v>1000</v></c><c r="C43" t="s"><v>82</v></c><c r="D43" t="s"><v>82</v></c><c r="E43" t="s"><v>82</v></c><c r="F43" t="s"><v>82</v></c><c r="G43" t="s"><v>88</v></c><c r="H43" t="s"><v>86</v></c><c r="I43" t="s"><v>88</v></c><c r="J43" t="s"><v>86</v></c><c r="K43" t="s"><v>88</v></c><c r="L43" t="s"><v>86</v></c><c r="M43" t="s"><v>91</v></c><c r="N43" t="s"><v>98</v></c><c r="O43" t="s"><v>90</v></c><c r="P43" t="s"><v>127</v></c><c r="Q43" t="s"><v>82</v></c><c r="R43" t="s"><v>82</v></c><c r="S43" t="s"><v>88</v></c><c r="T43" t="s"><v>86</v></c><c r="U43" t="s"><v>82</v></c><c r="V43" t="s"><v>82</v></c><c r="W43" t="s"><v>82</v></c><c r="X43" t="s"><v>82</v></c><c r="Y43" t="s"><v>82</v></c><c r="Z43" t="s"><v>82</v></c><c r="AA43" t="s"><v>88</v></c><c r="AB43" t="s"><v>86</v></c><c r="AC43" t="s"><v>82</v></c><c r="AD43" t="s"><v>82</v></c><c r="AE43" t="s"><v>82</v></c><c r="AF43" t="s"><v>82</v></c><c r="AG43" t="s"><v>82</v></c><c r="AH43" t="s"><v>82</v></c><c r="AI43" t="s"><v>82</v></c><c r="AJ43" t="s"><v>82</v></c><c r="AK43" t="s"><v>82</v></c><c r="AL43" t="s"><v>82</v></c><c r="AM43" t="s"><v>82</v></c><c r="AN43" t="s"><v>82</v></c><c r="AO43" t="s"><v>82</v></c><c r="AP43" t="s"><v>82</v></c><c r="AQ43" t="s"><v>82</v></c><c r="AR43" t="s"><v>82</v></c><c r="AS43" t="s"><v>82</v></c><c r="AT43" t="s"><v>82</v></c><c r="AU43" t="s"><v>82</v></c><c r="AV43" t="s"><v>82</v></c><c r="AW43" s="0"/><c r="AX43" t="s"><v>82</v></c><c r="AY43" t="s"><v>82</v></c><c r="AZ43" t="s"><v>82</v></c><c r="BA43" t="s"><v>82</v></c><c r="BB43" t="s"><v>82</v></c><c r="BC43" t="s"><v>82</v></c><c r="BD43" t="s"><v>82</v></c><c r="BE43" t="s"><v>82</v></c><c r="BF43" t="s"><v>82</v></c><c r="BG43" t="s"><v>82</v></c><c r="BH43" t="s"><v>82</v></c><c r="BI43" t="s"><v>82</v></c><c r="BJ43" t="s"><v>82</v></c><c r="BK43" t="s"><v>82</v></c><c r="BL43" t="s"><v>82</v></c><c r="BM43" t="s"><v>82</v></c><c r="BN43" t="s"><v>82</v></c><c r="BO43" t="s"><v>82</v></c><c r="BP43" t="s"><v>82</v></c><c r="BQ43" t="s"><v>82</v></c><c r="BR43" t="s"><v>82</v></c><c r="BS43" t="s"><v>82</v></c><c r="BT43" t="s"><v>82</v></c><c r="BU43" t="s"><v>82</v></c><c r="BV43" t="s"><v>82</v></c><c r="BW43" t="s"><v>82</v></c><c r="BX43" t="s"><v>82</v></c><c r="BY43" t="s"><v>82</v></c><c r="BZ43" t="s"><v>82</v></c><c r="CA43" t="s"><v>82</v></c><c r="CB43" t="s"><v>82</v></c><c r="CC43" t="s"><v>82</v></c><c r="CD43" t="s"><v>82</v></c><c r="CE43" t="s"><v>82</v></c><c r="CF43" t="s"><v>82</v></c><c r="CG43" t="s"><v>82</v></c><c r="CH43" t="s"><v>82</v></c><c r="CI43" t="s"><v>82</v></c><c r="CJ43" t="s"><v>82</v></c><c r="CK43" t="s"><v>82</v></c><c r="CL43" t="s"><v>82</v></c><c r="CM43" t="s"><v>82</v></c><c r="CN43" t="s"><v>82</v></c><c r="CO43" t="s"><v>82</v></c><c r="CP43" t="s"><v>82</v></c><c r="CQ43" t="s"><v>82</v></c><c r="CR43" s="0"/><c r="CS43" t="s"><v>82</v></c><c r="CT43" t="s"><v>82</v></c><c r="CU43" t="s"><v>82</v></c><c r="CV43" t="s"><v>82</v></c><c r="CW43" t="s"><v>82</v></c><c r="CX43" t="s"><v>82</v></c><c r="CY43" t="s"><v>82</v></c><c r="CZ43" t="s"><v>82</v></c><c r="DA43" t="s"><v>82</v></c><c r="DB43" t="s"><v>82</v></c><c r="DC43" t="s"><v>82</v></c><c r="DD43" t="s"><v>82</v></c><c r="DE43" t="s"><v>82</v></c><c r="DF43" t="s"><v>82</v></c><c r="DG43" t="s"><v>82</v></c><c r="DH43" t="s"><v>82</v></c><c r="DI43" t="s"><v>82</v></c><c r="DJ43" t="s"><v>82</v></c><c r="DK43" t="s"><v>82</v></c><c r="DL43" t="s"><v>82</v></c><c r="DM43" t="s"><v>82</v></c><c r="DN43" t="s"><v>82</v></c><c r="DO43" t="s"><v>82</v></c><c r="DP43" t="s"><v>82</v></c><c r="DQ43" t="s"><v>82</v></c><c r="DR43" t="s"><v>82</v></c><c r="DS43" t="s"><v>82</v></c><c r="DT43" t="s"><v>82</v></c><c r="DU43" t="s"><v>82</v></c><c r="DV43" t="s"><v>82</v></c><c r="DW43" t="s"><v>82</v></c><c r="DX43" t="s"><v>82</v></c><c r="DY43" t="s"><v>82</v></c><c r="DZ43" t="s"><v>82</v></c><c r="EA43" t="s"><v>82</v></c><c r="EB43" t="s"><v>82</v></c><c r="EC43" t="s"><v>82</v></c><c r="ED43" t="s"><v>82</v></c><c r="EE43" t="s"><v>82</v></c><c r="EF43" t="s"><v>82</v></c><c r="EG43" t="s"><v>82</v></c><c r="EH43" t="s"><v>82</v></c><c r="EI43" t="s"><v>82</v></c><c r="EJ43" t="s"><v>82</v></c><c r="EK43" t="s"><v>82</v></c><c r="EL43" t="s"><v>82</v></c><c r="EM43" s="0"><v>200</v></c><c r="EN43" t="s"><v>82</v></c><c r="EO43" t="s"><v>82</v></c><c r="EP43" t="s"><v>82</v></c><c r="EQ43" t="s"><v>82</v></c><c r="ER43" t="s"><v>88</v></c><c r="ES43" t="s"><v>86</v></c><c r="ET43" t="s"><v>88</v></c><c r="EU43" t="s"><v>86</v></c><c r="EV43" t="s"><v>88</v></c><c r="EW43" t="s"><v>86</v></c><c r="EX43" t="s"><v>135</v></c><c r="EY43" t="s"><v>85</v></c><c r="EZ43" t="s"><v>90</v></c><c r="FA43" t="s"><v>127</v></c><c r="FB43" t="s"><v>82</v></c><c r="FC43" t="s"><v>82</v></c><c r="FD43" t="s"><v>85</v></c><c r="FE43" t="s"><v>135</v></c><c r="FF43" t="s"><v>82</v></c><c r="FG43" t="s"><v>82</v></c><c r="FH43" t="s"><v>82</v></c><c r="FI43" t="s"><v>82</v></c><c r="FJ43" t="s"><v>82</v></c><c r="FK43" t="s"><v>82</v></c><c r="FL43" t="s"><v>90</v></c><c r="FM43" t="s"><v>127</v></c><c r="FN43" t="s"><v>82</v></c><c r="FO43" t="s"><v>82</v></c><c r="FP43" t="s"><v>82</v></c><c r="FQ43" t="s"><v>82</v></c><c r="FR43" t="s"><v>82</v></c><c r="FS43" t="s"><v>82</v></c><c r="FT43" t="s"><v>82</v></c><c r="FU43" t="s"><v>82</v></c><c r="FV43" t="s"><v>82</v></c><c r="FW43" t="s"><v>82</v></c><c r="FX43" t="s"><v>82</v></c><c r="FY43" t="s"><v>82</v></c><c r="FZ43" t="s"><v>82</v></c><c r="GA43" t="s"><v>82</v></c><c r="GB43" t="s"><v>82</v></c><c r="GC43" t="s"><v>82</v></c><c r="GD43" t="s"><v>82</v></c><c r="GE43" t="s"><v>82</v></c><c r="GF43" t="s"><v>82</v></c><c r="GG43" t="s"><v>82</v></c><c r="GH43" s="0"/><c r="GI43" t="s"><v>82</v></c><c r="GJ43" t="s"><v>82</v></c><c r="GK43" t="s"><v>82</v></c><c r="GL43" t="s"><v>82</v></c><c r="GM43" t="s"><v>82</v></c><c r="GN43" t="s"><v>82</v></c><c r="GO43" t="s"><v>82</v></c><c r="GP43" t="s"><v>82</v></c><c r="GQ43" t="s"><v>82</v></c><c r="GR43" t="s"><v>82</v></c><c r="GS43" t="s"><v>82</v></c><c r="GT43" t="s"><v>82</v></c><c r="GU43" t="s"><v>82</v></c><c r="GV43" t="s"><v>82</v></c><c r="GW43" t="s"><v>82</v></c><c r="GX43" t="s"><v>82</v></c><c r="GY43" t="s"><v>82</v></c><c r="GZ43" t="s"><v>82</v></c><c r="HA43" t="s"><v>82</v></c><c r="HB43" t="s"><v>82</v></c><c r="HC43" t="s"><v>82</v></c><c r="HD43" t="s"><v>82</v></c><c r="HE43" t="s"><v>82</v></c><c r="HF43" t="s"><v>82</v></c><c r="HG43" t="s"><v>82</v></c><c r="HH43" t="s"><v>82</v></c><c r="HI43" t="s"><v>82</v></c><c r="HJ43" t="s"><v>82</v></c><c r="HK43" t="s"><v>82</v></c><c r="HL43" t="s"><v>82</v></c><c r="HM43" t="s"><v>82</v></c><c r="HN43" t="s"><v>82</v></c><c r="HO43" t="s"><v>82</v></c><c r="HP43" t="s"><v>82</v></c><c r="HQ43" t="s"><v>82</v></c><c r="HR43" t="s"><v>82</v></c><c r="HS43" t="s"><v>82</v></c><c r="HT43" t="s"><v>82</v></c><c r="HU43" t="s"><v>82</v></c><c r="HV43" t="s"><v>82</v></c><c r="HW43" t="s"><v>82</v></c><c r="HX43" t="s"><v>82</v></c><c r="HY43" t="s"><v>82</v></c><c r="HZ43" t="s"><v>82</v></c><c r="IA43" t="s"><v>82</v></c><c r="IB43" t="s"><v>82</v></c><c r="IC43" s="0"/><c r="ID43" t="s"><v>82</v></c><c r="IE43" t="s"><v>82</v></c><c r="IF43" t="s"><v>82</v></c><c r="IG43" t="s"><v>82</v></c><c r="IH43" t="s"><v>82</v></c><c r="II43" t="s"><v>82</v></c><c r="IJ43" t="s"><v>82</v></c><c r="IK43" t="s"><v>82</v></c><c r="IL43" t="s"><v>82</v></c><c r="IM43" t="s"><v>82</v></c><c r="IN43" t="s"><v>82</v></c><c r="IO43" t="s"><v>82</v></c><c r="IP43" t="s"><v>82</v></c><c r="IQ43" t="s"><v>82</v></c><c r="IR43" t="s"><v>82</v></c><c r="IS43" t="s"><v>82</v></c><c r="IT43" t="s"><v>82</v></c><c r="IU43" t="s"><v>82</v></c><c r="IV43" t="s"><v>82</v></c><c r="IW43" t="s"><v>82</v></c><c r="IX43" t="s"><v>82</v></c><c r="IY43" t="s"><v>82</v></c><c r="IZ43" t="s"><v>82</v></c><c r="JA43" t="s"><v>82</v></c><c r="JB43" t="s"><v>82</v></c><c r="JC43" t="s"><v>82</v></c><c r="JD43" t="s"><v>82</v></c><c r="JE43" t="s"><v>82</v></c><c r="JF43" t="s"><v>82</v></c><c r="JG43" t="s"><v>82</v></c><c r="JH43" t="s"><v>82</v></c><c r="JI43" t="s"><v>82</v></c><c r="JJ43" t="s"><v>82</v></c><c r="JK43" t="s"><v>82</v></c><c r="JL43" t="s"><v>82</v></c><c r="JM43" t="s"><v>82</v></c><c r="JN43" t="s"><v>82</v></c><c r="JO43" t="s"><v>82</v></c><c r="JP43" t="s"><v>82</v></c><c r="JQ43" t="s"><v>82</v></c><c r="JR43" t="s"><v>82</v></c><c r="JS43" t="s"><v>82</v></c><c r="JT43" t="s"><v>82</v></c><c r="JU43" t="s"><v>82</v></c><c r="JV43" t="s"><v>82</v></c><c r="JW43" t="s"><v>82</v></c></row><row r="44"><c r="A44" t="s"><v>36</v></c><c r="B44" s="0"><v>1000</v></c><c r="C44" t="s"><v>82</v></c><c r="D44" t="s"><v>82</v></c><c r="E44" t="s"><v>82</v></c><c r="F44" t="s"><v>82</v></c><c r="G44" t="s"><v>90</v></c><c r="H44" t="s"><v>92</v></c><c r="I44" t="s"><v>82</v></c><c r="J44" t="s"><v>82</v></c><c r="K44" t="s"><v>82</v></c><c r="L44" t="s"><v>82</v></c><c r="M44" t="s"><v>82</v></c><c r="N44" t="s"><v>82</v></c><c r="O44" t="s"><v>82</v></c><c r="P44" t="s"><v>82</v></c><c r="Q44" t="s"><v>82</v></c><c r="R44" t="s"><v>82</v></c><c r="S44" t="s"><v>82</v></c><c r="T44" t="s"><v>82</v></c><c r="U44" t="s"><v>82</v></c><c r="V44" t="s"><v>82</v></c><c r="W44" t="s"><v>82</v></c><c r="X44" t="s"><v>82</v></c><c r="Y44" t="s"><v>82</v></c><c r="Z44" t="s"><v>82</v></c><c r="AA44" t="s"><v>82</v></c><c r="AB44" t="s"><v>82</v></c><c r="AC44" t="s"><v>82</v></c><c r="AD44" t="s"><v>82</v></c><c r="AE44" t="s"><v>82</v></c><c r="AF44" t="s"><v>82</v></c><c r="AG44" t="s"><v>82</v></c><c r="AH44" t="s"><v>82</v></c><c r="AI44" t="s"><v>82</v></c><c r="AJ44" t="s"><v>82</v></c><c r="AK44" t="s"><v>90</v></c><c r="AL44" t="s"><v>92</v></c><c r="AM44" t="s"><v>82</v></c><c r="AN44" t="s"><v>82</v></c><c r="AO44" t="s"><v>82</v></c><c r="AP44" t="s"><v>82</v></c><c r="AQ44" t="s"><v>82</v></c><c r="AR44" t="s"><v>82</v></c><c r="AS44" t="s"><v>82</v></c><c r="AT44" t="s"><v>82</v></c><c r="AU44" t="s"><v>82</v></c><c r="AV44" t="s"><v>82</v></c><c r="AW44" s="0"/><c r="AX44" t="s"><v>82</v></c><c r="AY44" t="s"><v>82</v></c><c r="AZ44" t="s"><v>82</v></c><c r="BA44" t="s"><v>82</v></c><c r="BB44" t="s"><v>93</v></c><c r="BC44" t="s"><v>91</v></c><c r="BD44" t="s"><v>82</v></c><c r="BE44" t="s"><v>82</v></c><c r="BF44" t="s"><v>82</v></c><c r="BG44" t="s"><v>82</v></c><c r="BH44" t="s"><v>82</v></c><c r="BI44" t="s"><v>82</v></c><c r="BJ44" t="s"><v>82</v></c><c r="BK44" t="s"><v>82</v></c><c r="BL44" t="s"><v>82</v></c><c r="BM44" t="s"><v>82</v></c><c r="BN44" t="s"><v>82</v></c><c r="BO44" t="s"><v>82</v></c><c r="BP44" t="s"><v>82</v></c><c r="BQ44" t="s"><v>82</v></c><c r="BR44" t="s"><v>82</v></c><c r="BS44" t="s"><v>82</v></c><c r="BT44" t="s"><v>82</v></c><c r="BU44" t="s"><v>82</v></c><c r="BV44" t="s"><v>82</v></c><c r="BW44" t="s"><v>82</v></c><c r="BX44" t="s"><v>82</v></c><c r="BY44" t="s"><v>82</v></c><c r="BZ44" t="s"><v>82</v></c><c r="CA44" t="s"><v>82</v></c><c r="CB44" t="s"><v>82</v></c><c r="CC44" t="s"><v>82</v></c><c r="CD44" t="s"><v>82</v></c><c r="CE44" t="s"><v>82</v></c><c r="CF44" t="s"><v>90</v></c><c r="CG44" t="s"><v>87</v></c><c r="CH44" t="s"><v>82</v></c><c r="CI44" t="s"><v>82</v></c><c r="CJ44" t="s"><v>82</v></c><c r="CK44" t="s"><v>82</v></c><c r="CL44" t="s"><v>82</v></c><c r="CM44" t="s"><v>82</v></c><c r="CN44" t="s"><v>82</v></c><c r="CO44" t="s"><v>82</v></c><c r="CP44" t="s"><v>82</v></c><c r="CQ44" t="s"><v>82</v></c><c r="CR44" s="0"/><c r="CS44" t="s"><v>82</v></c><c r="CT44" t="s"><v>82</v></c><c r="CU44" t="s"><v>82</v></c><c r="CV44" t="s"><v>82</v></c><c r="CW44" t="s"><v>82</v></c><c r="CX44" t="s"><v>82</v></c><c r="CY44" t="s"><v>82</v></c><c r="CZ44" t="s"><v>82</v></c><c r="DA44" t="s"><v>82</v></c><c r="DB44" t="s"><v>82</v></c><c r="DC44" t="s"><v>82</v></c><c r="DD44" t="s"><v>82</v></c><c r="DE44" t="s"><v>82</v></c><c r="DF44" t="s"><v>82</v></c><c r="DG44" t="s"><v>82</v></c><c r="DH44" t="s"><v>82</v></c><c r="DI44" t="s"><v>82</v></c><c r="DJ44" t="s"><v>82</v></c><c r="DK44" t="s"><v>82</v></c><c r="DL44" t="s"><v>82</v></c><c r="DM44" t="s"><v>82</v></c><c r="DN44" t="s"><v>82</v></c><c r="DO44" t="s"><v>82</v></c><c r="DP44" t="s"><v>82</v></c><c r="DQ44" t="s"><v>82</v></c><c r="DR44" t="s"><v>82</v></c><c r="DS44" t="s"><v>82</v></c><c r="DT44" t="s"><v>82</v></c><c r="DU44" t="s"><v>82</v></c><c r="DV44" t="s"><v>82</v></c><c r="DW44" t="s"><v>82</v></c><c r="DX44" t="s"><v>82</v></c><c r="DY44" t="s"><v>82</v></c><c r="DZ44" t="s"><v>82</v></c><c r="EA44" t="s"><v>82</v></c><c r="EB44" t="s"><v>82</v></c><c r="EC44" t="s"><v>82</v></c><c r="ED44" t="s"><v>82</v></c><c r="EE44" t="s"><v>82</v></c><c r="EF44" t="s"><v>82</v></c><c r="EG44" t="s"><v>82</v></c><c r="EH44" t="s"><v>82</v></c><c r="EI44" t="s"><v>82</v></c><c r="EJ44" t="s"><v>82</v></c><c r="EK44" t="s"><v>82</v></c><c r="EL44" t="s"><v>82</v></c><c r="EM44" s="0"/><c r="EN44" t="s"><v>82</v></c><c r="EO44" t="s"><v>82</v></c><c r="EP44" t="s"><v>82</v></c><c r="EQ44" t="s"><v>82</v></c><c r="ER44" t="s"><v>82</v></c><c r="ES44" t="s"><v>82</v></c><c r="ET44" t="s"><v>82</v></c><c r="EU44" t="s"><v>82</v></c><c r="EV44" t="s"><v>82</v></c><c r="EW44" t="s"><v>82</v></c><c r="EX44" t="s"><v>82</v></c><c r="EY44" t="s"><v>82</v></c><c r="EZ44" t="s"><v>82</v></c><c r="FA44" t="s"><v>82</v></c><c r="FB44" t="s"><v>82</v></c><c r="FC44" t="s"><v>82</v></c><c r="FD44" t="s"><v>82</v></c><c r="FE44" t="s"><v>82</v></c><c r="FF44" t="s"><v>82</v></c><c r="FG44" t="s"><v>82</v></c><c r="FH44" t="s"><v>82</v></c><c r="FI44" t="s"><v>82</v></c><c r="FJ44" t="s"><v>82</v></c><c r="FK44" t="s"><v>82</v></c><c r="FL44" t="s"><v>82</v></c><c r="FM44" t="s"><v>82</v></c><c r="FN44" t="s"><v>82</v></c><c r="FO44" t="s"><v>82</v></c><c r="FP44" t="s"><v>82</v></c><c r="FQ44" t="s"><v>82</v></c><c r="FR44" t="s"><v>82</v></c><c r="FS44" t="s"><v>82</v></c><c r="FT44" t="s"><v>82</v></c><c r="FU44" t="s"><v>82</v></c><c r="FV44" t="s"><v>82</v></c><c r="FW44" t="s"><v>82</v></c><c r="FX44" t="s"><v>82</v></c><c r="FY44" t="s"><v>82</v></c><c r="FZ44" t="s"><v>82</v></c><c r="GA44" t="s"><v>82</v></c><c r="GB44" t="s"><v>82</v></c><c r="GC44" t="s"><v>82</v></c><c r="GD44" t="s"><v>82</v></c><c r="GE44" t="s"><v>82</v></c><c r="GF44" t="s"><v>82</v></c><c r="GG44" t="s"><v>82</v></c><c r="GH44" s="0"/><c r="GI44" t="s"><v>82</v></c><c r="GJ44" t="s"><v>82</v></c><c r="GK44" t="s"><v>82</v></c><c r="GL44" t="s"><v>82</v></c><c r="GM44" t="s"><v>82</v></c><c r="GN44" t="s"><v>82</v></c><c r="GO44" t="s"><v>82</v></c><c r="GP44" t="s"><v>82</v></c><c r="GQ44" t="s"><v>82</v></c><c r="GR44" t="s"><v>82</v></c><c r="GS44" t="s"><v>82</v></c><c r="GT44" t="s"><v>82</v></c><c r="GU44" t="s"><v>82</v></c><c r="GV44" t="s"><v>82</v></c><c r="GW44" t="s"><v>82</v></c><c r="GX44" t="s"><v>82</v></c><c r="GY44" t="s"><v>82</v></c><c r="GZ44" t="s"><v>82</v></c><c r="HA44" t="s"><v>82</v></c><c r="HB44" t="s"><v>82</v></c><c r="HC44" t="s"><v>82</v></c><c r="HD44" t="s"><v>82</v></c><c r="HE44" t="s"><v>82</v></c><c r="HF44" t="s"><v>82</v></c><c r="HG44" t="s"><v>82</v></c><c r="HH44" t="s"><v>82</v></c><c r="HI44" t="s"><v>82</v></c><c r="HJ44" t="s"><v>82</v></c><c r="HK44" t="s"><v>82</v></c><c r="HL44" t="s"><v>82</v></c><c r="HM44" t="s"><v>82</v></c><c r="HN44" t="s"><v>82</v></c><c r="HO44" t="s"><v>82</v></c><c r="HP44" t="s"><v>82</v></c><c r="HQ44" t="s"><v>82</v></c><c r="HR44" t="s"><v>82</v></c><c r="HS44" t="s"><v>82</v></c><c r="HT44" t="s"><v>82</v></c><c r="HU44" t="s"><v>82</v></c><c r="HV44" t="s"><v>82</v></c><c r="HW44" t="s"><v>82</v></c><c r="HX44" t="s"><v>82</v></c><c r="HY44" t="s"><v>82</v></c><c r="HZ44" t="s"><v>82</v></c><c r="IA44" t="s"><v>82</v></c><c r="IB44" t="s"><v>82</v></c><c r="IC44" s="0"><v>1000</v></c><c r="ID44" t="s"><v>82</v></c><c r="IE44" t="s"><v>82</v></c><c r="IF44" t="s"><v>82</v></c><c r="IG44" t="s"><v>82</v></c><c r="IH44" t="s"><v>88</v></c><c r="II44" t="s"><v>98</v></c><c r="IJ44" t="s"><v>82</v></c><c r="IK44" t="s"><v>82</v></c><c r="IL44" t="s"><v>82</v></c><c r="IM44" t="s"><v>82</v></c><c r="IN44" t="s"><v>82</v></c><c r="IO44" t="s"><v>82</v></c><c r="IP44" t="s"><v>82</v></c><c r="IQ44" t="s"><v>82</v></c><c r="IR44" t="s"><v>82</v></c><c r="IS44" t="s"><v>82</v></c><c r="IT44" t="s"><v>82</v></c><c r="IU44" t="s"><v>82</v></c><c r="IV44" t="s"><v>82</v></c><c r="IW44" t="s"><v>82</v></c><c r="IX44" t="s"><v>82</v></c><c r="IY44" t="s"><v>82</v></c><c r="IZ44" t="s"><v>82</v></c><c r="JA44" t="s"><v>82</v></c><c r="JB44" t="s"><v>82</v></c><c r="JC44" t="s"><v>82</v></c><c r="JD44" t="s"><v>82</v></c><c r="JE44" t="s"><v>82</v></c><c r="JF44" t="s"><v>82</v></c><c r="JG44" t="s"><v>82</v></c><c r="JH44" t="s"><v>82</v></c><c r="JI44" t="s"><v>82</v></c><c r="JJ44" t="s"><v>82</v></c><c r="JK44" t="s"><v>82</v></c><c r="JL44" t="s"><v>88</v></c><c r="JM44" t="s"><v>98</v></c><c r="JN44" t="s"><v>82</v></c><c r="JO44" t="s"><v>82</v></c><c r="JP44" t="s"><v>82</v></c><c r="JQ44" t="s"><v>82</v></c><c r="JR44" t="s"><v>82</v></c><c r="JS44" t="s"><v>82</v></c><c r="JT44" t="s"><v>82</v></c><c r="JU44" t="s"><v>82</v></c><c r="JV44" t="s"><v>82</v></c><c r="JW44" t="s"><v>82</v></c></row><row r="45"><c r="A45" t="s"><v>37</v></c><c r="B45" s="0"/><c r="C45" t="s"><v>82</v></c><c r="D45" t="s"><v>82</v></c><c r="E45" t="s"><v>88</v></c><c r="F45" t="s"><v>131</v></c><c r="G45" t="s"><v>88</v></c><c r="H45" t="s"><v>131</v></c><c r="I45" t="s"><v>88</v></c><c r="J45" t="s"><v>131</v></c><c r="K45" t="s"><v>88</v></c><c r="L45" t="s"><v>131</v></c><c r="M45" t="s"><v>82</v></c><c r="N45" t="s"><v>82</v></c><c r="O45" t="s"><v>123</v></c><c r="P45" t="s"><v>111</v></c><c r="Q45" t="s"><v>91</v></c><c r="R45" t="s"><v>134</v></c><c r="S45" t="s"><v>82</v></c><c r="T45" t="s"><v>82</v></c><c r="U45" t="s"><v>82</v></c><c r="V45" t="s"><v>82</v></c><c r="W45" t="s"><v>82</v></c><c r="X45" t="s"><v>82</v></c><c r="Y45" t="s"><v>82</v></c><c r="Z45" t="s"><v>82</v></c><c r="AA45" t="s"><v>82</v></c><c r="AB45" t="s"><v>82</v></c><c r="AC45" t="s"><v>82</v></c><c r="AD45" t="s"><v>82</v></c><c r="AE45" t="s"><v>82</v></c><c r="AF45" t="s"><v>82</v></c><c r="AG45" t="s"><v>83</v></c><c r="AH45" t="s"><v>149</v></c><c r="AI45" t="s"><v>82</v></c><c r="AJ45" t="s"><v>82</v></c><c r="AK45" t="s"><v>91</v></c><c r="AL45" t="s"><v>134</v></c><c r="AM45" t="s"><v>82</v></c><c r="AN45" t="s"><v>82</v></c><c r="AO45" t="s"><v>82</v></c><c r="AP45" t="s"><v>82</v></c><c r="AQ45" t="s"><v>82</v></c><c r="AR45" t="s"><v>82</v></c><c r="AS45" t="s"><v>82</v></c><c r="AT45" t="s"><v>82</v></c><c r="AU45" t="s"><v>143</v></c><c r="AV45" t="s"><v>147</v></c><c r="AW45" s="0"/><c r="AX45" t="s"><v>82</v></c><c r="AY45" t="s"><v>82</v></c><c r="AZ45" t="s"><v>88</v></c><c r="BA45" t="s"><v>131</v></c><c r="BB45" t="s"><v>88</v></c><c r="BC45" t="s"><v>131</v></c><c r="BD45" t="s"><v>88</v></c><c r="BE45" t="s"><v>131</v></c><c r="BF45" t="s"><v>88</v></c><c r="BG45" t="s"><v>131</v></c><c r="BH45" t="s"><v>82</v></c><c r="BI45" t="s"><v>82</v></c><c r="BJ45" t="s"><v>87</v></c><c r="BK45" t="s"><v>109</v></c><c r="BL45" t="s"><v>85</v></c><c r="BM45" t="s"><v>132</v></c><c r="BN45" t="s"><v>82</v></c><c r="BO45" t="s"><v>82</v></c><c r="BP45" t="s"><v>82</v></c><c r="BQ45" t="s"><v>82</v></c><c r="BR45" t="s"><v>82</v></c><c r="BS45" t="s"><v>82</v></c><c r="BT45" t="s"><v>82</v></c><c r="BU45" t="s"><v>82</v></c><c r="BV45" t="s"><v>82</v></c><c r="BW45" t="s"><v>82</v></c><c r="BX45" t="s"><v>82</v></c><c r="BY45" t="s"><v>82</v></c><c r="BZ45" t="s"><v>82</v></c><c r="CA45" t="s"><v>82</v></c><c r="CB45" t="s"><v>93</v></c><c r="CC45" t="s"><v>105</v></c><c r="CD45" t="s"><v>82</v></c><c r="CE45" t="s"><v>82</v></c><c r="CF45" t="s"><v>90</v></c><c r="CG45" t="s"><v>120</v></c><c r="CH45" t="s"><v>82</v></c><c r="CI45" t="s"><v>82</v></c><c r="CJ45" t="s"><v>82</v></c><c r="CK45" t="s"><v>82</v></c><c r="CL45" t="s"><v>82</v></c><c r="CM45" t="s"><v>82</v></c><c r="CN45" t="s"><v>82</v></c><c r="CO45" t="s"><v>82</v></c><c r="CP45" t="s"><v>87</v></c><c r="CQ45" t="s"><v>109</v></c><c r="CR45" s="0"/><c r="CS45" t="s"><v>82</v></c><c r="CT45" t="s"><v>82</v></c><c r="CU45" t="s"><v>82</v></c><c r="CV45" t="s"><v>82</v></c><c r="CW45" t="s"><v>82</v></c><c r="CX45" t="s"><v>82</v></c><c r="CY45" t="s"><v>82</v></c><c r="CZ45" t="s"><v>82</v></c><c r="DA45" t="s"><v>82</v></c><c r="DB45" t="s"><v>82</v></c><c r="DC45" t="s"><v>82</v></c><c r="DD45" t="s"><v>82</v></c><c r="DE45" t="s"><v>82</v></c><c r="DF45" t="s"><v>82</v></c><c r="DG45" t="s"><v>82</v></c><c r="DH45" t="s"><v>82</v></c><c r="DI45" t="s"><v>82</v></c><c r="DJ45" t="s"><v>82</v></c><c r="DK45" t="s"><v>82</v></c><c r="DL45" t="s"><v>82</v></c><c r="DM45" t="s"><v>82</v></c><c r="DN45" t="s"><v>82</v></c><c r="DO45" t="s"><v>82</v></c><c r="DP45" t="s"><v>82</v></c><c r="DQ45" t="s"><v>82</v></c><c r="DR45" t="s"><v>82</v></c><c r="DS45" t="s"><v>82</v></c><c r="DT45" t="s"><v>82</v></c><c r="DU45" t="s"><v>82</v></c><c r="DV45" t="s"><v>82</v></c><c r="DW45" t="s"><v>82</v></c><c r="DX45" t="s"><v>82</v></c><c r="DY45" t="s"><v>82</v></c><c r="DZ45" t="s"><v>82</v></c><c r="EA45" t="s"><v>82</v></c><c r="EB45" t="s"><v>82</v></c><c r="EC45" t="s"><v>82</v></c><c r="ED45" t="s"><v>82</v></c><c r="EE45" t="s"><v>82</v></c><c r="EF45" t="s"><v>82</v></c><c r="EG45" t="s"><v>82</v></c><c r="EH45" t="s"><v>82</v></c><c r="EI45" t="s"><v>82</v></c><c r="EJ45" t="s"><v>82</v></c><c r="EK45" t="s"><v>82</v></c><c r="EL45" t="s"><v>82</v></c><c r="EM45" s="0"/><c r="EN45" t="s"><v>82</v></c><c r="EO45" t="s"><v>82</v></c><c r="EP45" t="s"><v>82</v></c><c r="EQ45" t="s"><v>82</v></c><c r="ER45" t="s"><v>82</v></c><c r="ES45" t="s"><v>82</v></c><c r="ET45" t="s"><v>82</v></c><c r="EU45" t="s"><v>82</v></c><c r="EV45" t="s"><v>82</v></c><c r="EW45" t="s"><v>82</v></c><c r="EX45" t="s"><v>82</v></c><c r="EY45" t="s"><v>82</v></c><c r="EZ45" t="s"><v>82</v></c><c r="FA45" t="s"><v>82</v></c><c r="FB45" t="s"><v>82</v></c><c r="FC45" t="s"><v>82</v></c><c r="FD45" t="s"><v>82</v></c><c r="FE45" t="s"><v>82</v></c><c r="FF45" t="s"><v>82</v></c><c r="FG45" t="s"><v>82</v></c><c r="FH45" t="s"><v>82</v></c><c r="FI45" t="s"><v>82</v></c><c r="FJ45" t="s"><v>82</v></c><c r="FK45" t="s"><v>82</v></c><c r="FL45" t="s"><v>82</v></c><c r="FM45" t="s"><v>82</v></c><c r="FN45" t="s"><v>82</v></c><c r="FO45" t="s"><v>82</v></c><c r="FP45" t="s"><v>82</v></c><c r="FQ45" t="s"><v>82</v></c><c r="FR45" t="s"><v>82</v></c><c r="FS45" t="s"><v>82</v></c><c r="FT45" t="s"><v>82</v></c><c r="FU45" t="s"><v>82</v></c><c r="FV45" t="s"><v>82</v></c><c r="FW45" t="s"><v>82</v></c><c r="FX45" t="s"><v>82</v></c><c r="FY45" t="s"><v>82</v></c><c r="FZ45" t="s"><v>82</v></c><c r="GA45" t="s"><v>82</v></c><c r="GB45" t="s"><v>82</v></c><c r="GC45" t="s"><v>82</v></c><c r="GD45" t="s"><v>82</v></c><c r="GE45" t="s"><v>82</v></c><c r="GF45" t="s"><v>82</v></c><c r="GG45" t="s"><v>82</v></c><c r="GH45" s="0"/><c r="GI45" t="s"><v>82</v></c><c r="GJ45" t="s"><v>82</v></c><c r="GK45" t="s"><v>82</v></c><c r="GL45" t="s"><v>82</v></c><c r="GM45" t="s"><v>82</v></c><c r="GN45" t="s"><v>82</v></c><c r="GO45" t="s"><v>82</v></c><c r="GP45" t="s"><v>82</v></c><c r="GQ45" t="s"><v>82</v></c><c r="GR45" t="s"><v>82</v></c><c r="GS45" t="s"><v>82</v></c><c r="GT45" t="s"><v>82</v></c><c r="GU45" t="s"><v>82</v></c><c r="GV45" t="s"><v>82</v></c><c r="GW45" t="s"><v>82</v></c><c r="GX45" t="s"><v>82</v></c><c r="GY45" t="s"><v>82</v></c><c r="GZ45" t="s"><v>82</v></c><c r="HA45" t="s"><v>82</v></c><c r="HB45" t="s"><v>82</v></c><c r="HC45" t="s"><v>82</v></c><c r="HD45" t="s"><v>82</v></c><c r="HE45" t="s"><v>82</v></c><c r="HF45" t="s"><v>82</v></c><c r="HG45" t="s"><v>82</v></c><c r="HH45" t="s"><v>82</v></c><c r="HI45" t="s"><v>82</v></c><c r="HJ45" t="s"><v>82</v></c><c r="HK45" t="s"><v>82</v></c><c r="HL45" t="s"><v>82</v></c><c r="HM45" t="s"><v>82</v></c><c r="HN45" t="s"><v>82</v></c><c r="HO45" t="s"><v>82</v></c><c r="HP45" t="s"><v>82</v></c><c r="HQ45" t="s"><v>82</v></c><c r="HR45" t="s"><v>82</v></c><c r="HS45" t="s"><v>82</v></c><c r="HT45" t="s"><v>82</v></c><c r="HU45" t="s"><v>82</v></c><c r="HV45" t="s"><v>82</v></c><c r="HW45" t="s"><v>82</v></c><c r="HX45" t="s"><v>82</v></c><c r="HY45" t="s"><v>82</v></c><c r="HZ45" t="s"><v>82</v></c><c r="IA45" t="s"><v>82</v></c><c r="IB45" t="s"><v>82</v></c><c r="IC45" s="0"/><c r="ID45" t="s"><v>82</v></c><c r="IE45" t="s"><v>82</v></c><c r="IF45" t="s"><v>82</v></c><c r="IG45" t="s"><v>82</v></c><c r="IH45" t="s"><v>82</v></c><c r="II45" t="s"><v>82</v></c><c r="IJ45" t="s"><v>82</v></c><c r="IK45" t="s"><v>82</v></c><c r="IL45" t="s"><v>82</v></c><c r="IM45" t="s"><v>82</v></c><c r="IN45" t="s"><v>82</v></c><c r="IO45" t="s"><v>82</v></c><c r="IP45" t="s"><v>82</v></c><c r="IQ45" t="s"><v>82</v></c><c r="IR45" t="s"><v>82</v></c><c r="IS45" t="s"><v>82</v></c><c r="IT45" t="s"><v>82</v></c><c r="IU45" t="s"><v>82</v></c><c r="IV45" t="s"><v>82</v></c><c r="IW45" t="s"><v>82</v></c><c r="IX45" t="s"><v>82</v></c><c r="IY45" t="s"><v>82</v></c><c r="IZ45" t="s"><v>82</v></c><c r="JA45" t="s"><v>82</v></c><c r="JB45" t="s"><v>82</v></c><c r="JC45" t="s"><v>82</v></c><c r="JD45" t="s"><v>82</v></c><c r="JE45" t="s"><v>82</v></c><c r="JF45" t="s"><v>82</v></c><c r="JG45" t="s"><v>82</v></c><c r="JH45" t="s"><v>82</v></c><c r="JI45" t="s"><v>82</v></c><c r="JJ45" t="s"><v>82</v></c><c r="JK45" t="s"><v>82</v></c><c r="JL45" t="s"><v>82</v></c><c r="JM45" t="s"><v>82</v></c><c r="JN45" t="s"><v>82</v></c><c r="JO45" t="s"><v>82</v></c><c r="JP45" t="s"><v>82</v></c><c r="JQ45" t="s"><v>82</v></c><c r="JR45" t="s"><v>82</v></c><c r="JS45" t="s"><v>82</v></c><c r="JT45" t="s"><v>82</v></c><c r="JU45" t="s"><v>82</v></c><c r="JV45" t="s"><v>82</v></c><c r="JW45" t="s"><v>82</v></c></row><row r="46"><c r="A46" t="s"><v>38</v></c><c r="B46" s="0"><v>2500</v></c><c r="C46" t="s"><v>92</v></c><c r="D46" t="s"><v>111</v></c><c r="E46" t="s"><v>88</v></c><c r="F46" t="s"><v>104</v></c><c r="G46" t="s"><v>88</v></c><c r="H46" t="s"><v>104</v></c><c r="I46" t="s"><v>88</v></c><c r="J46" t="s"><v>104</v></c><c r="K46" t="s"><v>88</v></c><c r="L46" t="s"><v>104</v></c><c r="M46" t="s"><v>82</v></c><c r="N46" t="s"><v>82</v></c><c r="O46" t="s"><v>143</v></c><c r="P46" t="s"><v>149</v></c><c r="Q46" t="s"><v>91</v></c><c r="R46" t="s"><v>150</v></c><c r="S46" t="s"><v>82</v></c><c r="T46" t="s"><v>82</v></c><c r="U46" t="s"><v>82</v></c><c r="V46" t="s"><v>82</v></c><c r="W46" t="s"><v>82</v></c><c r="X46" t="s"><v>82</v></c><c r="Y46" t="s"><v>82</v></c><c r="Z46" t="s"><v>82</v></c><c r="AA46" t="s"><v>88</v></c><c r="AB46" t="s"><v>104</v></c><c r="AC46" t="s"><v>82</v></c><c r="AD46" t="s"><v>82</v></c><c r="AE46" t="s"><v>88</v></c><c r="AF46" t="s"><v>104</v></c><c r="AG46" t="s"><v>82</v></c><c r="AH46" t="s"><v>82</v></c><c r="AI46" t="s"><v>82</v></c><c r="AJ46" t="s"><v>82</v></c><c r="AK46" t="s"><v>90</v></c><c r="AL46" t="s"><v>151</v></c><c r="AM46" t="s"><v>82</v></c><c r="AN46" t="s"><v>82</v></c><c r="AO46" t="s"><v>82</v></c><c r="AP46" t="s"><v>82</v></c><c r="AQ46" t="s"><v>82</v></c><c r="AR46" t="s"><v>82</v></c><c r="AS46" t="s"><v>82</v></c><c r="AT46" t="s"><v>82</v></c><c r="AU46" t="s"><v>91</v></c><c r="AV46" t="s"><v>150</v></c><c r="AW46" s="0"/><c r="AX46" t="s"><v>82</v></c><c r="AY46" t="s"><v>82</v></c><c r="AZ46" t="s"><v>82</v></c><c r="BA46" t="s"><v>82</v></c><c r="BB46" t="s"><v>82</v></c><c r="BC46" t="s"><v>82</v></c><c r="BD46" t="s"><v>82</v></c><c r="BE46" t="s"><v>82</v></c><c r="BF46" t="s"><v>82</v></c><c r="BG46" t="s"><v>82</v></c><c r="BH46" t="s"><v>82</v></c><c r="BI46" t="s"><v>82</v></c><c r="BJ46" t="s"><v>82</v></c><c r="BK46" t="s"><v>82</v></c><c r="BL46" t="s"><v>82</v></c><c r="BM46" t="s"><v>82</v></c><c r="BN46" t="s"><v>82</v></c><c r="BO46" t="s"><v>82</v></c><c r="BP46" t="s"><v>82</v></c><c r="BQ46" t="s"><v>82</v></c><c r="BR46" t="s"><v>82</v></c><c r="BS46" t="s"><v>82</v></c><c r="BT46" t="s"><v>82</v></c><c r="BU46" t="s"><v>82</v></c><c r="BV46" t="s"><v>82</v></c><c r="BW46" t="s"><v>82</v></c><c r="BX46" t="s"><v>82</v></c><c r="BY46" t="s"><v>82</v></c><c r="BZ46" t="s"><v>82</v></c><c r="CA46" t="s"><v>82</v></c><c r="CB46" t="s"><v>82</v></c><c r="CC46" t="s"><v>82</v></c><c r="CD46" t="s"><v>82</v></c><c r="CE46" t="s"><v>82</v></c><c r="CF46" t="s"><v>82</v></c><c r="CG46" t="s"><v>82</v></c><c r="CH46" t="s"><v>82</v></c><c r="CI46" t="s"><v>82</v></c><c r="CJ46" t="s"><v>82</v></c><c r="CK46" t="s"><v>82</v></c><c r="CL46" t="s"><v>82</v></c><c r="CM46" t="s"><v>82</v></c><c r="CN46" t="s"><v>82</v></c><c r="CO46" t="s"><v>82</v></c><c r="CP46" t="s"><v>82</v></c><c r="CQ46" t="s"><v>82</v></c><c r="CR46" s="0"/><c r="CS46" t="s"><v>82</v></c><c r="CT46" t="s"><v>82</v></c><c r="CU46" t="s"><v>82</v></c><c r="CV46" t="s"><v>82</v></c><c r="CW46" t="s"><v>82</v></c><c r="CX46" t="s"><v>82</v></c><c r="CY46" t="s"><v>82</v></c><c r="CZ46" t="s"><v>82</v></c><c r="DA46" t="s"><v>82</v></c><c r="DB46" t="s"><v>82</v></c><c r="DC46" t="s"><v>82</v></c><c r="DD46" t="s"><v>82</v></c><c r="DE46" t="s"><v>82</v></c><c r="DF46" t="s"><v>82</v></c><c r="DG46" t="s"><v>82</v></c><c r="DH46" t="s"><v>82</v></c><c r="DI46" t="s"><v>82</v></c><c r="DJ46" t="s"><v>82</v></c><c r="DK46" t="s"><v>82</v></c><c r="DL46" t="s"><v>82</v></c><c r="DM46" t="s"><v>82</v></c><c r="DN46" t="s"><v>82</v></c><c r="DO46" t="s"><v>82</v></c><c r="DP46" t="s"><v>82</v></c><c r="DQ46" t="s"><v>82</v></c><c r="DR46" t="s"><v>82</v></c><c r="DS46" t="s"><v>82</v></c><c r="DT46" t="s"><v>82</v></c><c r="DU46" t="s"><v>82</v></c><c r="DV46" t="s"><v>82</v></c><c r="DW46" t="s"><v>82</v></c><c r="DX46" t="s"><v>82</v></c><c r="DY46" t="s"><v>82</v></c><c r="DZ46" t="s"><v>82</v></c><c r="EA46" t="s"><v>82</v></c><c r="EB46" t="s"><v>82</v></c><c r="EC46" t="s"><v>82</v></c><c r="ED46" t="s"><v>82</v></c><c r="EE46" t="s"><v>82</v></c><c r="EF46" t="s"><v>82</v></c><c r="EG46" t="s"><v>82</v></c><c r="EH46" t="s"><v>82</v></c><c r="EI46" t="s"><v>82</v></c><c r="EJ46" t="s"><v>82</v></c><c r="EK46" t="s"><v>82</v></c><c r="EL46" t="s"><v>82</v></c><c r="EM46" s="0"><v>50</v></c><c r="EN46" t="s"><v>137</v></c><c r="EO46" t="s"><v>172</v></c><c r="EP46" t="s"><v>88</v></c><c r="EQ46" t="s"><v>275</v></c><c r="ER46" t="s"><v>88</v></c><c r="ES46" t="s"><v>275</v></c><c r="ET46" t="s"><v>88</v></c><c r="EU46" t="s"><v>275</v></c><c r="EV46" t="s"><v>88</v></c><c r="EW46" t="s"><v>275</v></c><c r="EX46" t="s"><v>82</v></c><c r="EY46" t="s"><v>82</v></c><c r="EZ46" t="s"><v>83</v></c><c r="FA46" t="s"><v>322</v></c><c r="FB46" t="s"><v>91</v></c><c r="FC46" t="s"><v>173</v></c><c r="FD46" t="s"><v>82</v></c><c r="FE46" t="s"><v>82</v></c><c r="FF46" t="s"><v>82</v></c><c r="FG46" t="s"><v>82</v></c><c r="FH46" t="s"><v>82</v></c><c r="FI46" t="s"><v>82</v></c><c r="FJ46" t="s"><v>82</v></c><c r="FK46" t="s"><v>82</v></c><c r="FL46" t="s"><v>82</v></c><c r="FM46" t="s"><v>82</v></c><c r="FN46" t="s"><v>82</v></c><c r="FO46" t="s"><v>82</v></c><c r="FP46" t="s"><v>92</v></c><c r="FQ46" t="s"><v>358</v></c><c r="FR46" t="s"><v>82</v></c><c r="FS46" t="s"><v>82</v></c><c r="FT46" t="s"><v>82</v></c><c r="FU46" t="s"><v>82</v></c><c r="FV46" t="s"><v>90</v></c><c r="FW46" t="s"><v>286</v></c><c r="FX46" t="s"><v>82</v></c><c r="FY46" t="s"><v>82</v></c><c r="FZ46" t="s"><v>82</v></c><c r="GA46" t="s"><v>82</v></c><c r="GB46" t="s"><v>82</v></c><c r="GC46" t="s"><v>82</v></c><c r="GD46" t="s"><v>82</v></c><c r="GE46" t="s"><v>82</v></c><c r="GF46" t="s"><v>90</v></c><c r="GG46" t="s"><v>286</v></c><c r="GH46" s="0"><v>50</v></c><c r="GI46" t="s"><v>170</v></c><c r="GJ46" t="s"><v>127</v></c><c r="GK46" t="s"><v>88</v></c><c r="GL46" t="s"><v>147</v></c><c r="GM46" t="s"><v>88</v></c><c r="GN46" t="s"><v>147</v></c><c r="GO46" t="s"><v>88</v></c><c r="GP46" t="s"><v>147</v></c><c r="GQ46" t="s"><v>88</v></c><c r="GR46" t="s"><v>147</v></c><c r="GS46" t="s"><v>82</v></c><c r="GT46" t="s"><v>82</v></c><c r="GU46" t="s"><v>123</v></c><c r="GV46" t="s"><v>137</v></c><c r="GW46" t="s"><v>91</v></c><c r="GX46" t="s"><v>95</v></c><c r="GY46" t="s"><v>82</v></c><c r="GZ46" t="s"><v>82</v></c><c r="HA46" t="s"><v>82</v></c><c r="HB46" t="s"><v>82</v></c><c r="HC46" t="s"><v>82</v></c><c r="HD46" t="s"><v>82</v></c><c r="HE46" t="s"><v>82</v></c><c r="HF46" t="s"><v>82</v></c><c r="HG46" t="s"><v>90</v></c><c r="HH46" t="s"><v>114</v></c><c r="HI46" t="s"><v>82</v></c><c r="HJ46" t="s"><v>82</v></c><c r="HK46" t="s"><v>85</v></c><c r="HL46" t="s"><v>106</v></c><c r="HM46" t="s"><v>82</v></c><c r="HN46" t="s"><v>82</v></c><c r="HO46" t="s"><v>82</v></c><c r="HP46" t="s"><v>82</v></c><c r="HQ46" t="s"><v>83</v></c><c r="HR46" t="s"><v>94</v></c><c r="HS46" t="s"><v>82</v></c><c r="HT46" t="s"><v>82</v></c><c r="HU46" t="s"><v>82</v></c><c r="HV46" t="s"><v>82</v></c><c r="HW46" t="s"><v>82</v></c><c r="HX46" t="s"><v>82</v></c><c r="HY46" t="s"><v>82</v></c><c r="HZ46" t="s"><v>82</v></c><c r="IA46" t="s"><v>90</v></c><c r="IB46" t="s"><v>114</v></c><c r="IC46" s="0"/><c r="ID46" t="s"><v>82</v></c><c r="IE46" t="s"><v>82</v></c><c r="IF46" t="s"><v>82</v></c><c r="IG46" t="s"><v>82</v></c><c r="IH46" t="s"><v>82</v></c><c r="II46" t="s"><v>82</v></c><c r="IJ46" t="s"><v>82</v></c><c r="IK46" t="s"><v>82</v></c><c r="IL46" t="s"><v>82</v></c><c r="IM46" t="s"><v>82</v></c><c r="IN46" t="s"><v>82</v></c><c r="IO46" t="s"><v>82</v></c><c r="IP46" t="s"><v>82</v></c><c r="IQ46" t="s"><v>82</v></c><c r="IR46" t="s"><v>82</v></c><c r="IS46" t="s"><v>82</v></c><c r="IT46" t="s"><v>82</v></c><c r="IU46" t="s"><v>82</v></c><c r="IV46" t="s"><v>82</v></c><c r="IW46" t="s"><v>82</v></c><c r="IX46" t="s"><v>82</v></c><c r="IY46" t="s"><v>82</v></c><c r="IZ46" t="s"><v>82</v></c><c r="JA46" t="s"><v>82</v></c><c r="JB46" t="s"><v>82</v></c><c r="JC46" t="s"><v>82</v></c><c r="JD46" t="s"><v>82</v></c><c r="JE46" t="s"><v>82</v></c><c r="JF46" t="s"><v>82</v></c><c r="JG46" t="s"><v>82</v></c><c r="JH46" t="s"><v>82</v></c><c r="JI46" t="s"><v>82</v></c><c r="JJ46" t="s"><v>82</v></c><c r="JK46" t="s"><v>82</v></c><c r="JL46" t="s"><v>82</v></c><c r="JM46" t="s"><v>82</v></c><c r="JN46" t="s"><v>82</v></c><c r="JO46" t="s"><v>82</v></c><c r="JP46" t="s"><v>82</v></c><c r="JQ46" t="s"><v>82</v></c><c r="JR46" t="s"><v>82</v></c><c r="JS46" t="s"><v>82</v></c><c r="JT46" t="s"><v>82</v></c><c r="JU46" t="s"><v>82</v></c><c r="JV46" t="s"><v>82</v></c><c r="JW46" t="s"><v>82</v></c></row><row r="47"><c r="A47" t="s"><v>39</v></c><c r="B47" s="0"><v>2000</v></c><c r="C47" t="s"><v>82</v></c><c r="D47" t="s"><v>82</v></c><c r="E47" t="s"><v>82</v></c><c r="F47" t="s"><v>82</v></c><c r="G47" t="s"><v>83</v></c><c r="H47" t="s"><v>150</v></c><c r="I47" t="s"><v>88</v></c><c r="J47" t="s"><v>158</v></c><c r="K47" t="s"><v>88</v></c><c r="L47" t="s"><v>158</v></c><c r="M47" t="s"><v>82</v></c><c r="N47" t="s"><v>82</v></c><c r="O47" t="s"><v>82</v></c><c r="P47" t="s"><v>82</v></c><
[truncated: 534,211 more chars]
